# Supplementary material for: Modulating the evolutionary trajectory of tolerance using antibiotics with different metabolic dependencies
Source: Nat Commun. 2022 May 9;13:2525. doi: 10.1038/s41467-022-30272-0 (PMC9085803; doi:10.1038/s41467-022-30272-0)
Supplement: Supplementary file 4 — Supplementary Software [file 41467_2022_30272_MOESM4_ESM.zip]

Archive with 3 entries (2 files):
- EvolutionModel.m
- __MACOSX/
- __MACOSX/._EvolutionModel.m
