# Supplementary material for: Modulating the evolutionary trajectory of tolerance using antibiotics with different metabolic dependencies
Source: Nat Commun. 2022 May 9;13:2525. doi: 10.1038/s41467-022-30272-0 (PMC9085803; doi:10.1038/s41467-022-30272-0)
Supplement: Supplementary file 4 — Supplementary Software [file 41467_2022_30272_MOESM4_ESM.zip › EvolutionModel.m]

% Overview of Evolution Model for Zheng et al 2022:
% 1. Set and initiate model parameters
% 2. Run model simulations
%   2.1 Simulate treatment phase
%   2.2 Simulate growth phase
%   2.3 Check for mutant takeover
%   2.4 Repeat for number of treatment cycles
% 3. Plot and export data


clear all
close all
clc

set(0,'DefaultFigureVisible','off')

%Initializing model parameters
WTstatPhaseDensity_High = 2.71e9; % CFU/ml
WTstatPhaseDensity_Low = 2.29e9; % CFU/ml
MutstatPhaseDensity_High = 3.14e8; % CFU/ml
MutstatPhaseDensity_Low = 1.57e8; % CFU/ml
cultureVolume = .4; % ml
foldDilution = 100; % How much the overnight is diluted prior to treatment
SDMsurvival_WT_High = 0.0667 / 100; % survivalfraction from SDM treatment of wild-type (%percent_survival / 100)
SDMsurvival_WT_Low = 0.02 / 100;
SDMsurvival_Mut_High = 55.2 / 100; % survivalfraction from SDM treatment of mutants (%percent_survival / 100)
SDMsurvival_Mut_Low = 5.56 / 100;
WDMsurvival_WT_High = 0.00548 / 100; % survivalfraction from WDM treatment of wild-type (%percent_survival / 100)
WDMsurvival_WT_Low = 0.00226 / 100;
WDMsurvival_Mut_High = .0171 / 100; % survivalfraction from WDM treatment of mutants (%percent_survival / 100)
WDMsurvival_Mut_Low = 0.005 / 100;

mutationRate = 50e-10; %per division, from Levin-Reisman 2017: 50e-10

%Setting treatment schedule
numberCycles = 120;
treatmentPattern = ['S']; % S for SDM, W for WDM, any combination of S's and W's can be used

%Set number of simulations
numberSimulations = 1000;


%Create arrays for recording data
numWT = NaN((2*numberCycles)+1,numberSimulations);
numMut = NaN((2*numberCycles)+1,numberSimulations);
percentSurvival = NaN(numberCycles,numberSimulations);
mutantTakeover = NaN(1,numberSimulations);

%Generate parameters
WTstatPhaseDensity = randi([WTstatPhaseDensity_Low,WTstatPhaseDensity_High],numberSimulations,1);
MutstatPhaseDensity = randi([MutstatPhaseDensity_Low,MutstatPhaseDensity_High],numberSimulations,1);
SDMsurvival_WT = (SDMsurvival_WT_High - SDMsurvival_WT_Low) .* rand(numberSimulations,1) + SDMsurvival_WT_Low;
SDMsurvival_Mut = (SDMsurvival_Mut_High - SDMsurvival_Mut_Low) .* rand(numberSimulations,1) + SDMsurvival_Mut_Low;
WDMsurvival_WT = (WDMsurvival_WT_High - WDMsurvival_WT_Low) .* rand(numberSimulations,1) + WDMsurvival_WT_Low;
WDMsurvival_Mut = (WDMsurvival_Mut_High - WDMsurvival_Mut_Low) .* rand(numberSimulations,1) + WDMsurvival_Mut_Low;

%Run simulations
for i = 1:numberSimulations
    [numWT(:,i),numMut(:,i),percentSurvival(:,i),mutantTakeover(1,i)] = ...
        simulation(WTstatPhaseDensity(i,1),MutstatPhaseDensity(i,1),cultureVolume,foldDilution,SDMsurvival_WT(i,1),SDMsurvival_Mut(i,1),...
        WDMsurvival_WT(i,1),WDMsurvival_Mut(i,1),mutationRate,numberCycles,treatmentPattern);
end


%Plot data
figure(1)
semilogy(numWT,'b*-')
hold on
semilogy(numMut,'r*-')
xlabel('1 and 2 is day 1, 3 and 4 is day 2, etc.')
ylabel('Number of Cells')
legend('Wild-type','Mutant')
ylim([.001 9e10])

figure(2)
semilogy(percentSurvival,'*-')
ylabel('Percent Survival')
xlabel('Day')
ylim([-inf 100])


meanTakeover = mean(mutantTakeover);
medianTakeover = median(mutantTakeover);
figure(3)
histogram(mutantTakeover,'BinWidth',1)
hold on
line([meanTakeover meanTakeover],ylim,'Linewidth',2,'Color','r')
line([medianTakeover medianTakeover],ylim,'Linewidth',2,'Color','b')
legend('Mutant Takeover Day','Mean','Median')
xlabel('Day')
ylabel('Count')


figure(4)
[TakeoverPercent,Takeoverindex] = ecdf(mutantTakeover);
ecdf(mutantTakeover)
xlabel('Day')
ylabel('Cumulative Probability')


filename = sprintf('EvolutionModel_%0.3e_%s.xlsx',mutationRate,treatmentPattern);
T = table(WTstatPhaseDensity_High,WTstatPhaseDensity_Low,MutstatPhaseDensity_High,MutstatPhaseDensity_Low,...
    cultureVolume,foldDilution,SDMsurvival_WT_High,SDMsurvival_WT_Low,SDMsurvival_Mut_High,SDMsurvival_Mut_Low,...
    WDMsurvival_WT_High,WDMsurvival_WT_Low,WDMsurvival_Mut_High,WDMsurvival_Mut_Low,mutationRate,numberCycles,{treatmentPattern},numberSimulations);
T.Properties.VariableNames(17) = {'TreatmentPattern'};
writetable(T,filename,'Sheet','ModelParameters')
Sim = table(WTstatPhaseDensity,MutstatPhaseDensity,SDMsurvival_WT,SDMsurvival_Mut,WDMsurvival_WT,WDMsurvival_Mut);
writetable(Sim,filename,'Sheet','SimulatedParameters')
writematrix(numWT,filename,'Sheet','numWT')
writematrix(numMut,filename,'Sheet','numMut')
writematrix(percentSurvival,filename,'Sheet','PercentSurvival')
writematrix(mutantTakeover.',filename,'Sheet','MutantTakeover')
writetable(table(medianTakeover,meanTakeover),filename,'Sheet','TakeoverStats')
writematrix([Takeoverindex TakeoverPercent],filename,'Sheet','TakeoverCDF')

%%% Main simulation function %%%

function [numWT,numMut,percentSurvival,mutantTakeover] = ...
    simulation(WTstatPhaseDensity,MutstatPhaseDensity,cultureVolume,foldDilution,SDMsurvival_WT,SDMsurvival_Mut,WDMsurvival_WT,WDMsurvival_Mut,mutationRate,...
    numberCycles,treatmentPattern)

%Create data storage arrays for this simulation
numWT = NaN((2*numberCycles)+1,1);
numMut = NaN((2*numberCycles)+1,1);
percentSurvival = NaN(numberCycles,1);
drugClass = NaN(numberCycles,1);
mutantTakeover = NaN;

%Create treatment pattern array
if mod(numberCycles,length(treatmentPattern))
    error('Number of cycles not evenly divisible by treatment pattern')
else
    repeatPattern = repmat(treatmentPattern,(numberCycles./length(treatmentPattern)),1);
    drugClass(:) = reshape(repeatPattern.',[1,numberCycles]);
end

%Set starting numbers of WT and Mutant cells
WTstatPhaseCellNumber = cultureVolume * WTstatPhaseDensity;
MutstatPhaseCellNumber = cultureVolume * MutstatPhaseDensity;
[startingWT,startingMut] = growth(1,0,WTstatPhaseCellNumber,MutstatPhaseCellNumber,mutationRate);

numWT(1) = startingWT;
numMut(1) = startingMut;

% Run cycles
for cycleNum = 1:2:(2*numberCycles)
    
    %Run treatment
    [numWT(cycleNum+1),numMut(cycleNum+1),percentSurvival((cycleNum+1)/2)] = ...
        treatment(numWT(cycleNum),numMut(cycleNum),foldDilution,SDMsurvival_WT,SDMsurvival_Mut,WDMsurvival_WT,WDMsurvival_Mut,drugClass((cycleNum+1)/2));
    
    %Run growth
    [numWT(cycleNum+2),numMut(cycleNum+2)] = growth(numWT(cycleNum+1),numMut(cycleNum+1),WTstatPhaseCellNumber,MutstatPhaseCellNumber,mutationRate);
    
    %Check to see if the mutant took over
    if numWT(cycleNum+2) < numMut(cycleNum+2) && isnan(mutantTakeover)
        mutantTakeover = (cycleNum+1)/2;
    end
end

%Record cycle if the mutant took over this cycle
if isnan(mutantTakeover)
    mutantTakeover = numberCycles;
end

end


%%% Support functions below %%%


function [grownWT,grownMut] = growth(numWT,numMut,WTstatPhaseDensity,MutstatPhaseDensity,mutationRate)
%Use linear approx. on input WT and Mut to decide on final stat phase
%density in this growth phase
proportionWT = numWT / (numWT + numMut);
statPhaseDensity = proportionWT * (WTstatPhaseDensity - MutstatPhaseDensity) + MutstatPhaseDensity;

grownWT = numWT;
grownMut = numMut;

%Double bacteria with chance of mutation from WT to Mut
while (grownWT + grownMut) < (statPhaseDensity / 2)
    newMut = poissrnd(grownWT * mutationRate);
    grownWT = (grownWT * 2) - newMut;
    grownMut = (grownMut * 2) + newMut;
end

%Grow partial doubling to reach final stat phase density with chance of
%mutation from WT to Mut
residual = statPhaseDensity / (grownWT + grownMut);
newMut = poissrnd(grownWT * mutationRate * (residual - 1));
grownWT = round((grownWT * residual) - newMut);
grownMut = round((grownMut * residual) + newMut);

end


function [survivingWT,survivingMut,percentSurvival] = ...
    treatment(numWT,numMut,foldDilution,SDMsurvival_WT,SDMsurvival_Mut,WDMsurvival_WT,WDMsurvival_Mut,treatmentType)

%Dilute WT and Mut with Poisson used for variation in dilution
dilutedWT = poissrnd(numWT / foldDilution);
dilutedMut = poissrnd(numMut / foldDilution);

%Treat cells with SDM or WDM
if treatmentType == 'S'
    survivingWT = poissrnd(dilutedWT * SDMsurvival_WT);
    survivingMut = poissrnd(dilutedMut * SDMsurvival_Mut);
   
elseif treatmentType == 'W'
    survivingWT = poissrnd(dilutedWT * WDMsurvival_WT);
    survivingMut = poissrnd(dilutedMut * WDMsurvival_Mut);
    
end

%Calculate percent survival
percentSurvival = ((survivingWT+survivingMut) / (dilutedWT+dilutedMut)) * 100;

end
