# Supplementary material for: Modulating the evolutionary trajectory of tolerance using antibiotics with different metabolic dependencies
Source: Nat Commun. 2022 May 9;13:2525. doi: 10.1038/s41467-022-30272-0 (PMC9085803; doi:10.1038/s41467-022-30272-0)
Supplement: Supplementary file 5 — Supplementary Data 1 [file 41467_2022_30272_MOESM5_ESM.xlsx]

## Sheet: Sheet1
Primer set	Forward Primer	Reverse Primer	Used in Figure
1	TTTCTCTATCTGCCGTTCAG	CTCCCCCACAAAGAATATG	Used as PCR primer in Supplementary Fig. 5a-b and f-l
2	AAGTTTTTTGACGACCTGAC	TTAAGCCGGTTTTGTTAGC	Used as PCR primer in Supplementary Fig. 5c-e
3	GATTCCAATGGTGGCGATAGC	CTCGGCAGTGTATGTCCCTG	Used as qRT-PCR primer targeting ydjK in Supplementary Fig. 8
4	CGGTATTTCCATGCTTGGCG	TCTCTGCCGTTTTACGTAGCTG	Used as qRT-PCR primer targeting ydiO in Supplementary Fig. 8
5	GAAATGACCGCTGTAATGTGCG	GCCGCTGGAGAACGACATTATC	Used as qRT-PCR primer targeting hofM in Supplementary Fig. 8
6	CTGGAAATTAACCGGTGAAGAGTCG	TGGCATCAACAGATATTGCAGTGG	Used as qRT-PCR primer targeting cdh in Supplementary Fig. 8
7	AGACCATTAAGTGCTGGGCATC	AGAGATGACGCTAACACCTGAACAG	Used as qRT-PCR primer targeting yfaT in Supplementary Fig. 8
8	GTCTGGAAACAACGCGAGATACC	GATCACAGCAACTTGCTGACC	Used as qRT-PCR primer targeting yjjN in Supplementary Fig. 8
9	ATCTACGGTATCTGGTACCAGTGC	TCGGCGTATTACTGGTGCCATTAAC	Used as qRT-PCR primer targeting yihO in Supplementary Fig. 8
10	ATCATGAGTCGCAAGAATTTGTGCTG	GGTGTCGATAGCCTCTACTCCATC	Used as qRT-PCR primer targeting purE in Supplementary Fig. 8
11	TCCATTACGCATTAGAGTGACACC	TCGAAATGTCACCGTGGATCTC	Used as qRT-PCR primer targeting ydeQ in Supplementary Fig. 8
12	CGTAGCTCAGCTGGATAGAGC	CCCGACAGGATTCGAACCTG	Used as qRT-PCR primer targeting argX in Supplementary Fig. 8
13	ATTCAGGCCAGGACTATAGCG	GCAATGGTTGCAGCTGGTTC	Used as qRT-PCR primer targeting csiD in Supplementary Fig. 8
14	TAACAGTTGGTCCACACGCG	ATATGCGGGTGTTCCAGGAG	Used as qRT-PCR primer targeting aldB in Supplementary Fig. 8
15	GACATCTTCCAGCTTATCGATTTGGC	ATTCTGGAGCTCACCGTTCG	Used as qRT-PCR primer targeting ilvN in Supplementary Fig. 8
16	CATTCTGCGCAACTGGTTCAATTTG	TCGGCTGCTTGATAACAATCAGG	Used as qRT-PCR primer targeting gabD in Supplementary Fig. 8
17	ATGCAGCTCGTACCGATTTATGTATTG	TGATATCGCCACCAAATTCATGCAG	Used as qRT-PCR primer targeting yeaG in Supplementary Fig. 8
18	ATTCTTTAGCAGTGATGCCTCGG	ATCAGCGCGTCATTTATCCATAACAG	Used as qRT-PCR primer targeting nhaA in Supplementary Fig. 8
19	CAAGGTGAATCCGTACTCTGCG	CTGAACCGGCTCAATCACGATG	Used as qRT-PCR primer targeting gabT in Supplementary Fig. 8
20	TCGAACTAGAGAAGCTAAGGCCTTC	TCTGGTGGCGCTTTATCCACT	Used as qRT-PCR primer targeting yohC in Supplementary Fig. 8
21	AGGAATTTATCCAGGTCGCGAGAC	CAACGTTCAGGATCACCTGAAAGAAC	Used as qRT-PCR primer targeting dps in Supplementary Fig. 8
22	CGTTCCGGAATGCCATTTGTC	TGAAGATGTTGAAGTGAAGCCGC	Used as qRT-PCR primer targeting epmC in Supplementary Fig. 8
23	GCAATTGTCAGCCAACTGACG	TCGCTGAACTGGCTGATACC	Used as qRT-PCR primer targeting fliF in Supplementary Fig. 8
24	TTGCACTTAATCATCAGCGTATCGAC	TGTCGAAAATGGCGGCTCAG	Used as qRT-PCR primer targeting tsaD in Supplementary Fig. 8
25	ATATCGACGGTTGGGTTACCTG	GGCCTACTTCCTTTATGAATATGCAGG	Used as qRT-PCR primer targeting glpT in Supplementary Fig. 8
26	AAGATATCCATAGCTGGGTGGAAGG	CGTCAGTAACTCGCTAACGGTATC	Used as qRT-PCR primer targeting argH in Supplementary Fig. 8
27	ATTGTTACGACACTCAACATACGGG	TCGACCATTATCTCGAAAGGGATCTC	Used as qRT-PCR primer targeting sufB in Supplementary Fig. 8
28	ACTACCGCTACTCAGAAAACCG	ATACCAGTCAGTTTGCCATTCAGTTC	Used as qRT-PCR primer targeting gapA in Supplementary Fig. 8
29	AATCTGGCGACGTGACTCTTC	ATGCGCATCGCATTCCATTC	Used as qRT-PCR primer targeting fbaB in Supplementary Fig. 8
30	ATTAGCGATACTGTTCGTTTCCGG	TCAACCTCTATCCGCGAAAGC	Used as qRT-PCR primer targeting nuoA in Supplementary Fig. 8
31	TCATCAGCAACTTTATAACCGCGC	ATTTCGGTGGCGAAGAATCACATC	Used as qRT-PCR primer targeting cyoE in Supplementary Fig. 8
32	ATTCGCTCACGATTCGGTTCAATAC	CTTCCGGTAACTTTGAACTGAACGTC	Used as qRT-PCR primer targeting fumC in Supplementary Fig. 8
33	AAGATAAAGTGGCCGATCTGGATC	TAATGTGCATATACTCGGCACCAATC	Used as qRT-PCR primer targeting sucA in Supplementary Fig. 8
34	AAGTTAACTGTCAACGACTTGCCC	CATGATCAACGATCTGTTGGTGATGTC	Used as qRT-PCR primer targeting cpxA in Supplementary Fig. 8
35	TAAACCTTCAATGAGTACGCCAACG	GCTTCAGAATTGTATTCGTGTGCG	Used as qRT-PCR primer targeting yadC in Supplementary Fig. 8
36	AATGTGTGATGGCATGGTTATCGAC	TTAATCGGCGATGTAGTATTACGCAC	Used as qRT-PCR primer targeting dgcZ in Supplementary Fig. 8
37	TTATTGCTAAACGGCCTTACCGTG	GCAGCCTGTCATCACTTCAAGTTG	Used as qRT-PCR primer targeting recQ in Supplementary Fig. 8
38	CTGATTCAGTTCCTGGCGAATACG	TGGCCCAGAAGAGATTGATGCTAC	Used as qRT-PCR primer targeting recX in Supplementary Fig. 8
39	TTCCAGCACCTCAGCATATTCTG	GCCGATATGGCTGATACCTGTAAG	Used as qRT-PCR primer targeting recF in Supplementary Fig. 8
40	ACCGCAATAACGGCAATCAGATG	GCATTAATTTCTGCGGCAATGTATGG	Used as qRT-PCR primer targeting chaA in Supplementary Fig. 8
41	CCTCGACCACAATATAGAGATGCTC	TCGATATTTCGCCAGAGATCAGC	Used as qRT-PCR primer targeting phoQ in Supplementary Fig. 8
42	GGCTTAATACCGTCCTACGACAC	ACAATGGTCGAAATTAACACCACCAC	Used as qRT-PCR primer targeting proP in Supplementary Fig. 8
