# Supplementary material for: Modulating the evolutionary trajectory of tolerance using antibiotics with different metabolic dependencies
Source: Nat Commun. 2022 May 9;13:2525. doi: 10.1038/s41467-022-30272-0 (PMC9085803; doi:10.1038/s41467-022-30272-0)
Supplement: Supplementary file 6 — Supplementary Data 2 [file 41467_2022_30272_MOESM6_ESM.xlsx]

## Sheet: 1. Upregulated_Genes
Gene	Name	logFC	logCPM	PValue	FDR
BW25113_1216	chaA	7.9562	10.5858	5.32711e-159	1.35308e-156
BW25113_4242	mgtA	3.59569	10.2314	6.85611e-63	2.35332e-61
BW25113_1502	ydeQ	15.5616	6.59718	2.26852e-62	7.5157e-61
BW25113_3020	ygiS	3.45677	10.635	8.20184e-58	2.40377e-56
BW25113_0841	ybjG	5.10329	9.46892	1.31907e-53	3.5392e-52
BW25113_2180	yejF	3.37122	9.42551	2.69376e-49	6.79683e-48
BW25113_1825	yebO	5.13832	9.67374	9.00646e-47	2.17181e-45
BW25113_1601	tqsA	4.86875	10.0861	1.32805e-46	3.18231e-45
BW25113_3822	recQ	3.92417	7.47624	4.36335e-45	1.00147e-43
BW25113_3940	metL	3.38183	9.285	5.49411e-43	1.16292e-41
BW25113_3398	yrfF	3.09646	9.63994	7.76201e-43	1.63388e-41
BW25113_0840	deoR	3.93586	7.70027	2.27095e-38	4.15976e-37
BW25113_0591	entS	3.17179	8.18691	5.20011e-37	9.08826e-36
BW25113_3195	mlaF	2.65195	10.9568	8.20609e-34	1.30272e-32
BW25113_3941	metF	4.87303	7.06121	5.77728e-33	8.83993e-32
BW25113_3088	alx	3.3993	9.07746	6.06738e-33	9.24668e-32
BW25113_2616	recN	2.86529	8.15732	7.13192e-33	1.07828e-31
BW25113_2155	cirA	4.5272	8.62495	1.16288e-32	1.74432e-31
BW25113_0161	degP	2.8458	12.6435	1.47575e-32	2.19633e-31
BW25113_0523	purE	14.4313	5.46831	1.27203e-31	1.84978e-30
BW25113_3184	yhbE	2.73736	9.65079	2.93976e-30	4.10274e-29
BW25113_1826	mgrB	4.5944	8.09752	4.40468e-30	6.12476e-29
BW25113_2289	lrhA	2.93837	8.9711	8.6388e-30	1.19253e-28
BW25113_1839	yebY	3.32628	7.55222	1.32491e-29	1.82235e-28
BW25113_1435	ydcP	2.87877	8.75102	4.88935e-29	6.58249e-28
BW25113_4484	cpxP	2.11069	11.8628	8.50776e-29	1.13338e-27
BW25113_0496	ybbP	2.92346	8.98	2.97405e-28	3.86727e-27
BW25113_4175	hflC	2.27704	9.78865	3.71898e-28	4.8195e-27
BW25113_3911	cpxA	2.75685	9.13356	5.36528e-27	6.6803e-26
BW25113_3066	dnaG	2.30019	9.72525	2.35004e-26	2.88827e-25
BW25113_3185	rpmA	2.77917	8.69706	6.8844e-26	8.35337e-25
BW25113_1252	tonB	2.44006	8.64089	8.5862e-26	1.03852e-24
BW25113_0877	ybjX	3.1222	10.1835	8.98955e-26	1.08387e-24
BW25113_1110	ycfJ	3.25208	8.59098	1.04256e-25	1.24519e-24
BW25113_1840	yebZ	3.15594	9.66505	1.47354e-24	1.70644e-23
BW25113_1902	ftnB	2.90473	7.35252	3.72883e-24	4.26632e-23
BW25113_0700	rhsC	3.55928	7.80258	2.6985e-23	3.01504e-22
BW25113_2498	upp	2.40057	7.52256	2.77212e-23	3.08824e-22
BW25113_0283	paoD	2.47658	8.22087	3.67284e-23	4.05609e-22
BW25113_0819	ldtB	2.05356	8.69717	6.26636e-23	6.88035e-22
BW25113_0599	ybdH	2.47105	7.5877	8.12024e-23	8.86479e-22
BW25113_3019	parC	2.3526	10.6718	8.87767e-23	9.63645e-22
BW25113_2441	eutB	2.71791	10.1753	1.28868e-22	1.38697e-21
BW25113_3318	rplW	2.00758	10.2226	1.53479e-22	1.64257e-21
BW25113_2493	yfgO	2.27557	8.70544	1.65385e-22	1.7552e-21
BW25113_2014	plaP	2.61625	8.5161	1.69374e-22	1.79254e-21
BW25113_2781	mazG	2.10711	8.5704	1.93006e-22	2.03699e-21
BW25113_3047	yqiH	14.0083	5.04621	2.37012e-22	2.49452e-21
BW25113_2508	guaB	2.20614	9.49289	3.28611e-22	3.43958e-21
BW25113_3194	mlaE	2.6579	9.56252	3.36926e-22	3.51696e-21
BW25113_1645	ydhK	2.80526	7.29203	4.2766e-22	4.45187e-21
BW25113_3294	rplQ	2.11246	11.057	4.77958e-22	4.96191e-21
BW25113_0532	sfmD	3.65293	6.84558	1.05923e-21	1.08778e-20
BW25113_0245	ykfI	2.80375	7.29357	1.70437e-21	1.74092e-20
BW25113_1300	puuC	2.49395	8.48236	1.75921e-21	1.79214e-20
BW25113_0847	ybjL	1.95885	9.18191	3.97261e-21	4.01476e-20
BW25113_2817	amiC	3.15713	8.58397	4.13512e-21	4.16794e-20
BW25113_0116	lpd	1.80491	11.2759	5.09063e-21	5.10402e-20
BW25113_2942	metK	2.20704	8.11924	1.21095e-20	1.19218e-19
BW25113_2179	yejE	3.95726	6.26526	1.55212e-20	1.52412e-19
BW25113_2559	tadA	2.99319	7.73372	7.08993e-20	6.83864e-19
BW25113_4064	yjcD	3.35848	7.02717	9.2834e-20	8.93176e-19
BW25113_2605	yfiB	3.96313	6.87244	9.98166e-20	9.57937e-19
BW25113_3350	kefB	2.7629	7.9119	1.06206e-19	1.01415e-18
BW25113_1729	ydjN	2.26957	9.05082	1.21684e-19	1.15615e-18
BW25113_3196	yrbG	2.18793	7.93869	1.32089e-19	1.25189e-18
BW25113_1531	marA	3.72852	8.47141	1.44443e-19	1.3622e-18
BW25113_3301	rplO	2.13426	13.2223	1.69928e-19	1.59858e-18
BW25113_1600	mdtJ	3.06368	6.95785	1.75017e-19	1.6424e-18
BW25113_3961	oxyR	2.16289	9.81362	3.35792e-19	3.13571e-18
BW25113_2617	bamE	2.30044	8.08703	1.18732e-18	1.09268e-17
BW25113_2027	wzzB	1.80121	8.69962	1.20871e-18	1.10968e-17
BW25113_2686	emrB	3.66988	7.95082	1.37533e-18	1.25659e-17
BW25113_1501	ydeP	3.81587	8.03641	1.44073e-18	1.3132e-17
BW25113_2685	emrA	4.06778	7.65742	2.64583e-18	2.40587e-17
BW25113_3295	rpoA	1.82196	13.7245	4.19321e-18	3.76796e-17
BW25113_0584	fepA	2.34023	7.99625	4.72809e-18	4.23859e-17
BW25113_1013	rutR	2.68633	7.7458	8.11165e-18	7.22088e-17
BW25113_0635	mrdA	2.10627	7.60498	8.25379e-18	7.33029e-17
BW25113_3320	rplC	1.60903	12.2075	1.39208e-17	1.22419e-16
BW25113_3871	typA	1.788	10.6554	2.38079e-17	2.05222e-16
BW25113_3300	secY	1.78401	13.8793	2.61786e-17	2.24136e-16
BW25113_3317	rplB	1.62676	11.1382	3.14523e-17	2.68083e-16
BW25113_0224	yafK	1.97427	7.98523	3.33025e-17	2.82589e-16
BW25113_3714	purP	1.91297	8.01996	3.63526e-17	3.07786e-16
BW25113_0815	ybiP	2.43095	7.03981	4.45625e-17	3.75626e-16
BW25113_1109	ndh	2.07133	8.23576	4.81432e-17	4.04913e-16
BW25113_0149	mrcB	1.64695	9.86542	9.60733e-17	8.02718e-16
BW25113_0416	nusB	2.17523	7.55165	1.13899e-16	9.47502e-16
BW25113_2560	pgpC	2.63981	7.98311	1.28964e-16	1.06584e-15
BW25113_3186	rplU	1.85328	8.23793	1.81944e-16	1.48438e-15
BW25113_3915	fieF	1.99901	9.07384	2.1471e-16	1.74423e-15
BW25113_3230	rpsI	1.95324	10.7048	3.04464e-16	2.45764e-15
BW25113_3938	metJ	2.7765	7.79664	3.2796e-16	2.64171e-15
BW25113_2316	accD	1.62539	10.3219	3.54231e-16	2.84131e-15
BW25113_3005	exbD	1.92702	7.93598	3.69803e-16	2.95377e-15
BW25113_0730	mngR	1.99237	7.71751	4.04685e-16	3.22563e-15
BW25113_3314	rpsC	1.60538	11.6946	4.50307e-16	3.58177e-15
BW25113_1299	puuR	2.09748	8.38353	5.03924e-16	3.9999e-15
BW25113_3461	rpoH	1.5512	11.3978	5.81528e-16	4.59673e-15
BW25113_3741	mnmG	2.13967	9.55776	7.67889e-16	6.01987e-15
BW25113_1808	yoaA	1.7042	8.20749	1.10307e-15	8.59444e-15
BW25113_1129	phoQ	2.72299	8.35584	1.20012e-15	9.29364e-15
BW25113_2604	yfiN	3.12257	6.96256	1.55117e-15	1.18913e-14
BW25113_3570	bax	2.28209	9.08434	1.66868e-15	1.27664e-14
BW25113_0262	afuC	2.41167	7.38627	1.67506e-15	1.27895e-14
BW25113_2178	yejB	3.66141	6.45614	1.74635e-15	1.33072e-14
BW25113_4111	proP	2.1187	11.3882	1.87788e-15	1.42809e-14
BW25113_2813	mltA	2.0353	7.76112	2.05895e-15	1.55338e-14
BW25113_3051	yqiK	2.85141	6.97075	4.34597e-15	3.23402e-14
BW25113_0065	yabI	1.58744	10.2788	9.32434e-15	6.83187e-14
BW25113_0458	ylaC	2.28587	9.23912	1.06967e-14	7.80733e-14
BW25113_1728	ydjM	2.43876	6.90369	1.55239e-14	1.1309e-13
BW25113_0198	metI	2.40326	7.15864	1.64682e-14	1.1974e-13
BW25113_0154	hemL	1.67497	9.3786	2.09079e-14	1.51732e-13
BW25113_2601	aroF	1.9263	8.26693	2.11451e-14	1.53161e-13
BW25113_3821	pldA	3.12089	6.07018	2.34999e-14	1.69895e-13
BW25113_3396	mrcA	1.87906	7.78354	2.88382e-14	2.07308e-13
BW25113_3057	bacA	1.6405	8.41957	2.89983e-14	2.07831e-13
BW25113_1848	yebG	2.55197	8.03099	2.90199e-14	2.07831e-13
BW25113_0818	ybiR	2.6858	8.61746	3.12856e-14	2.23217e-13
BW25113_0457	ylaB	2.28645	7.84942	3.51857e-14	2.50107e-13
BW25113_1847	yebF	2.2296	8.65042	4.11238e-14	2.9123e-13
BW25113_1286	rnb	1.81819	7.72207	4.69767e-14	3.32062e-13
BW25113_3065	rpsU	2.92967	6.31047	6.70467e-14	4.71306e-13
BW25113_2684	mprA	2.15984	8.31136	6.73017e-14	4.72228e-13
BW25113_1230	tyrV	3.16811	6.11897	7.73805e-14	5.40954e-13
BW25113_0474	adk	2.15907	8.09094	9.85773e-14	6.85364e-13
BW25113_0148	hrpB	1.74903	7.91317	1.14108e-13	7.89026e-13
BW25113_3072	aer	2.96588	8.71728	1.3789e-13	9.48305e-13
BW25113_0465	mscK	1.64045	8.16286	4.92151e-13	3.31876e-12
BW25113_1297	puuA	1.51951	9.28792	6.75501e-13	4.53109e-12
BW25113_3701	dnaN	1.59234	8.24792	8.82505e-13	5.87822e-12
BW25113_1095	fabF	1.34216	11.4009	1.04959e-12	6.94263e-12
BW25113_0590	fepD	2.59537	6.3552	1.72722e-12	1.13461e-11
BW25113_3303	rpsE	1.52379	12.6253	1.80144e-12	1.18132e-11
BW25113_3939	metB	3.95461	7.42275	2.27316e-12	1.48555e-11
BW25113_4004	zraR	2.05326	7.15791	2.71864e-12	1.76457e-11
BW25113_3168	infB	1.31582	12.1945	2.78593e-12	1.80211e-11
BW25113_3653	gltS	1.49247	9.22369	3.99555e-12	2.54566e-11
BW25113_0155	clcA	2.02645	7.68999	4.53023e-12	2.8767e-11
BW25113_4371	rsmC	1.98862	7.54649	5.4576e-12	3.44834e-11
BW25113_1602	pntB	1.54305	8.53675	7.80844e-12	4.91738e-11
BW25113_2177	yejA	2.21603	7.11293	1.00925e-11	6.33486e-11
BW25113_4044	dinF	2.15165	7.05977	1.17759e-11	7.33106e-11
BW25113_1298	puuD	1.60289	8.49662	1.59564e-11	9.85313e-11
BW25113_1186	nhaB	1.8139	7.22883	1.87869e-11	1.15635e-10
BW25113_1280	yciM	1.46428	7.89311	2.91165e-11	1.77779e-10
BW25113_0356	frmA	1.54328	9.23579	2.99222e-11	1.82406e-10
BW25113_0143	pcnB	1.45495	8.05895	3.30028e-11	2.00224e-10
BW25113_0409	secF	1.68982	9.05981	3.49132e-11	2.11477e-10
BW25113_3917	sbp	3.61262	7.34751	3.55446e-11	2.1428e-10
BW25113_3183	obgE	1.31784	10.3262	3.63746e-11	2.18937e-10
BW25113_3311	rpsQ	2.21131	6.95773	3.69421e-11	2.22002e-10
BW25113_0162	cdaR	2.58133	7.3435	3.98693e-11	2.39216e-10
BW25113_0118	acnB	1.2596	11.1106	4.66022e-11	2.78735e-10
BW25113_3055	ygiM	1.75338	7.38073	4.70392e-11	2.80908e-10
BW25113_1850	eda	1.48179	8.70832	5.35081e-11	3.17548e-10
BW25113_4355	tsr	2.69213	8.21293	5.36866e-11	3.18112e-10
BW25113_0797	rhlE	1.89629	7.16795	5.71325e-11	3.38005e-10
BW25113_0960	yccS	1.88543	7.87346	5.7814e-11	3.41506e-10
BW25113_2958	yggN	1.39346	8.86813	6.83902e-11	4.03354e-10
BW25113_3713	chrR	2.34448	6.66863	1.10259e-10	6.4629e-10
BW25113_1237	hns	1.62902	10.4092	1.1339e-10	6.62602e-10
BW25113_2600	tyrA	1.91647	8.68222	1.22323e-10	7.12613e-10
BW25113_1644	ydhJ	2.62979	6.10471	1.30005e-10	7.52763e-10
BW25113_3473	yhhS	1.76806	7.82418	1.323e-10	7.64891e-10
BW25113_2943	galP	2.61149	6.4889	1.33455e-10	7.70402e-10
BW25113_0589	fepG	3.34039	5.75455	1.45504e-10	8.38682e-10
BW25113_2496	hda	1.7649	7.23664	1.59958e-10	9.17831e-10
BW25113_2436	hemF	2.28585	6.56242	1.79461e-10	1.02819e-09
BW25113_2435	amiA	2.03297	7.1214	1.88923e-10	1.07916e-09
BW25113_3876	yihO	13.0244	4.06579	2.10855e-10	1.20084e-09
BW25113_0246	yafW	2.35891	6.2426	2.4374e-10	1.37782e-09
BW25113_3772	ilvA	1.88498	6.91555	3.21359e-10	1.80586e-09
BW25113_2185	rplY	2.25635	7.61697	3.45814e-10	1.94043e-09
BW25113_0495	ybbA	2.46115	6.48933	3.65335e-10	2.04695e-09
BW25113_0915	lpxK	1.98141	7.86423	4.00302e-10	2.23301e-09
BW25113_1608	rstA	2.91491	6.123	4.40991e-10	2.4564e-09
BW25113_4469	ygiQ	1.76182	7.01306	4.8786e-10	2.70954e-09
BW25113_3460	livJ	2.64824	6.07207	6.11193e-10	3.37485e-09
BW25113_2806	rlmM	1.33317	8.37317	7.13974e-10	3.90839e-09
BW25113_2519	pbpC	2.33396	6.1322	7.6709e-10	4.19313e-09
BW25113_2812	tcdA	1.6545	7.72544	1.04343e-09	5.62299e-09
BW25113_4013	metA	2.61804	5.9349	1.13576e-09	6.11191e-09
BW25113_0357	frmR	2.2261	6.79851	1.22538e-09	6.58492e-09
BW25113_1859	znuB	1.6642	8.00805	1.46656e-09	7.85877e-09
BW25113_3937	yiiX	5.16321	7.83624	1.80769e-09	9.63256e-09
BW25113_1907	tyrP	1.75872	7.9924	1.98472e-09	1.05612e-08
BW25113_3773	ilvY	1.44936	7.99558	2.80111e-09	1.4802e-08
BW25113_0315	yahA	1.67435	7.50498	2.84231e-09	1.49989e-08
BW25113_2499	purM	3.16903	6.22814	2.9617e-09	1.55858e-08
BW25113_1128	roxA	1.17679	9.70989	2.96841e-09	1.55995e-08
BW25113_3162	deaD	1.2103	10.4625	3.08367e-09	1.61606e-08
BW25113_0898	ycaD	1.32361	8.24686	3.35319e-09	1.7477e-08
BW25113_1436	yncJ	2.04598	6.41089	3.54864e-09	1.84452e-08
BW25113_1126	potA	1.70209	7.4081	3.84175e-09	1.99144e-08
BW25113_3574	yiaJ	2.24783	6.65469	3.83999e-09	1.99144e-08
BW25113_4233	mpl	1.32194	8.31418	3.93708e-09	2.03808e-08
BW25113_1609	rstB	2.88525	6.33619	4.50821e-09	2.32741e-08
BW25113_2558	mltF	2.50788	6.43156	4.68777e-09	2.41417e-08
BW25113_3313	rplP	1.38306	10.9272	4.73947e-09	2.4369e-08
BW25113_4043	lexA	1.28078	9.49766	4.83706e-09	2.48372e-08
BW25113_0067	thiP	2.8575	6.67739	5.3883e-09	2.75325e-08
BW25113_0314	betT	1.60314	8.83635	6.20475e-09	3.16467e-08
BW25113_1843	yobB	1.87573	6.68449	6.3813e-09	3.25037e-08
BW25113_0238	gpt	2.49521	6.02397	6.44871e-09	3.28032e-08
BW25113_3635	mutM	2.18662	6.42768	6.50451e-09	3.30429e-08
BW25113_2533	suhB	2.6564	7.01219	6.73682e-09	3.40867e-08
BW25113_1535	dgcZ	2.45764	6.92857	6.75472e-09	3.4132e-08
BW25113_2581	yfiF	1.28135	8.14546	6.97019e-09	3.51741e-08
BW25113_0066	thiQ	1.70365	8.13014	7.12304e-09	3.58979e-08
BW25113_3652	recG	1.99579	7.31896	7.5875e-09	3.81881e-08
BW25113_2469	narQ	1.77342	6.79269	7.64497e-09	3.84266e-08
BW25113_2476	purC	2.09495	6.56155	7.92365e-09	3.97748e-08
BW25113_1309	ycjM	9.24904	4.35309	7.98985e-09	4.00544e-08
BW25113_1861	ruvA	1.41628	7.92069	8.72477e-09	4.35667e-08
BW25113_4297	yjhG	1.55569	7.24859	9.88969e-09	4.9319e-08
BW25113_0355	frmB	2.28283	6.52	1.11546e-08	5.54816e-08
BW25113_2709	norR	1.73958	8.26044	1.14327e-08	5.67909e-08
BW25113_1841	yobA	1.79826	7.25216	1.24576e-08	6.16408e-08
BW25113_2069	yegD	1.58188	7.2573	1.26645e-08	6.25833e-08
BW25113_0313	betI	1.42402	7.93428	1.48484e-08	7.29024e-08
BW25113_4232	fbp	1.37875	7.51639	1.56845e-08	7.68097e-08
BW25113_2231	gyrA	1.14009	10.4173	1.9495e-08	9.52255e-08
BW25113_3341	rpsG	1.10465	9.79972	2.10907e-08	1.02625e-07
BW25113_4358	yjjN	12.6984	3.74164	2.14719e-08	1.04347e-07
BW25113_3182	dacB	1.75186	7.21848	2.18431e-08	1.06015e-07
BW25113_0794	ybhF	1.58893	7.03291	2.2701e-08	1.10039e-07
BW25113_0249	ykfF	1.9801	6.77321	2.37712e-08	1.1508e-07
BW25113_2477	bamC	1.20407	9.83154	2.46557e-08	1.18609e-07
BW25113_0993	torS	1.77085	6.73042	2.46027e-08	1.18609e-07
BW25113_0199	metN	2.64102	6.32542	2.91586e-08	1.39741e-07
BW25113_1090	plsX	1.19212	8.69233	3.25475e-08	1.55396e-07
BW25113_0157	yadS	2.31052	6.65455	3.32353e-08	1.58481e-07
BW25113_1296	puuP	1.66977	7.42667	3.87202e-08	1.83487e-07
BW25113_1830	prc	1.14695	9.78836	4.41848e-08	2.09123e-07
BW25113_0820	ybiT	1.12882	9.99018	4.46064e-08	2.10856e-07
BW25113_1453	ansP	1.46361	8.01433	4.49058e-08	2.12009e-07
BW25113_2229	yfaT	12.6448	3.68817	4.57166e-08	2.15303e-07
BW25113_0388	aroL	1.99593	6.9634	4.67107e-08	2.19442e-07
BW25113_3918	cdh	12.6393	3.68276	4.76454e-08	2.23558e-07
BW25113_0807	rlmF	2.13631	6.73066	4.78882e-08	2.24421e-07
BW25113_3216	yhcD	2.8957	5.7025	5.11453e-08	2.3939e-07
BW25113_3319	rplD	1.05546	10.9431	5.46183e-08	2.55019e-07
BW25113_3308	rplE	1.09712	10.3525	5.54831e-08	2.5874e-07
BW25113_3654	xanP	6.62382	7.18111	5.78641e-08	2.69185e-07
BW25113_0914	msbA	1.10219	9.04347	5.82869e-08	2.70821e-07
BW25113_3315	rplV	1.11299	10.5926	7.10668e-08	3.28199e-07
BW25113_0845	ybjJ	1.11541	8.70334	7.25934e-08	3.34844e-07
BW25113_2015	yeeY	1.23597	8.70433	8.10507e-08	3.73402e-07
BW25113_2557	purL	1.7314	7.47625	9.20428e-08	4.2251e-07
BW25113_0661	miaB	1.11564	8.48038	9.48737e-08	4.3498e-07
BW25113_0835	rimO	3.37461	5.22637	9.87077e-08	4.52015e-07
BW25113_1082	flgK	1.81843	8.55913	1.04687e-07	4.77671e-07
BW25113_1069	murJ	2.04512	6.92529	1.09491e-07	4.98399e-07
BW25113_3193	mlaD	1.41439	7.43919	1.21012e-07	5.48876e-07
BW25113_2766	ygcN	2.26151	7.02834	1.5742e-07	7.10628e-07
BW25113_3321	rpsJ	1.147	9.3382	1.84009e-07	8.2674e-07
BW25113_3395	hofM	12.4788	3.52339	1.85888e-07	8.33217e-07
BW25113_1281	pyrF	1.84976	6.80352	2.07877e-07	9.30685e-07
BW25113_0948	rlmL	1.24162	8.60407	2.18231e-07	9.75893e-07
BW25113_1621	malX	2.08248	6.05501	2.34826e-07	1.04642e-06
BW25113_0522	purK	2.77454	6.53569	2.64784e-07	1.17442e-06
BW25113_3702	dnaA	1.17515	7.83756	2.74264e-07	1.21505e-06
BW25113_4221	tamB	1.22046	7.77614	2.77413e-07	1.22758e-06
BW25113_3305	rplF	1.10341	10.4994	2.85305e-07	1.26103e-06
BW25113_1775	ydjK	12.4222	3.46722	2.8837e-07	1.27311e-06
BW25113_1521	uxaB	1.51666	6.92329	3.0545e-07	1.34695e-06
BW25113_1695	ydiO	12.4372	3.48226	3.10199e-07	1.36631e-06
BW25113_1025	ycdT	2.61163	5.66409	3.12485e-07	1.37479e-06
BW25113_1742	ves	7.23824	4.8254	3.52337e-07	1.54299e-06
BW25113_1242	ychE	1.52506	7.16042	3.65222e-07	1.59575e-06
BW25113_3963	fabR	1.36767	7.33148	4.06783e-07	1.76923e-06
BW25113_2258	arnF	12.3733	3.41872	4.12385e-07	1.79155e-06
BW25113_3816	corA	1.42762	7.36258	4.2147e-07	1.82755e-06
BW25113_3363	ppiA	1.56017	6.83623	4.57524e-07	1.97638e-06
BW25113_1771	ydjG	12.3128	3.35852	4.72991e-07	2.03857e-06
BW25113_0946	zapC	1.42648	8.07023	5.39442e-07	2.3145e-06
BW25113_1302	puuE	2.06977	6.01112	6.00758e-07	2.5689e-06
BW25113_0070	setA	2.30748	5.76232	6.24851e-07	2.66594e-06
BW25113_2957	ansB	1.68647	7.43057	7.01979e-07	2.98498e-06
BW25113_3358	yhfK	1.97324	6.77514	7.05871e-07	2.99818e-06
BW25113_1886	tar	2.00737	6.67939	7.3582e-07	3.11843e-06
BW25113_0916	ycaQ	2.19506	6.41208	8.11015e-07	3.4181e-06
BW25113_0637	rsfS	1.67759	6.60107	8.22079e-07	3.46091e-06
BW25113_3690	cbrA	12.189	3.23572	8.39028e-07	3.52447e-06
BW25113_4262	lptG	1.08381	8.37176	8.60426e-07	3.6064e-06
BW25113_2733	mutS	1.41306	6.95199	8.66562e-07	3.62415e-06
BW25113_3252	csrD	1.32408	8.42053	9.45303e-07	3.94913e-06
BW25113_2783	mazE	1.9833	5.97511	9.57623e-07	3.99621e-06
BW25113_1658	purR	1.34706	7.80013	1.02068e-06	4.25006e-06
BW25113_1718	infC	1.06896	10.4657	1.02512e-06	4.26387e-06
BW25113_2897	sdhE	12.1052	3.15274	1.14587e-06	4.72996e-06
BW25113_3381	yhfX	12.1503	3.19708	1.22221e-06	5.02876e-06
BW25113_4087	alsA	12.0615	3.10946	1.24634e-06	5.12249e-06
BW25113_2223	atoE	12.0529	3.10112	1.36512e-06	5.5986e-06
BW25113_3966	btuB	1.81194	6.5853	1.37153e-06	5.61887e-06
BW25113_2104	thiM	2.8926	5.4671	1.49643e-06	6.11083e-06
BW25113_0038	caiB	2.11702	5.84271	1.57627e-06	6.42998e-06
BW25113_0477	gsk	2.08089	6.80233	1.58848e-06	6.47286e-06
BW25113_3189	murA	1.50511	6.65852	1.7716e-06	7.20361e-06
BW25113_0311	betA	1.35005	7.01493	1.84128e-06	7.44723e-06
BW25113_4123	dcuB	11.9608	3.0097	1.85303e-06	7.47885e-06
BW25113_3982	nusG	0.939793	11.2214	1.91029e-06	7.69368e-06
BW25113_0153	fhuB	1.44799	7.09668	1.93339e-06	7.77027e-06
BW25113_3397	nudE	1.47074	7.52726	2.03043e-06	8.13454e-06
BW25113_1872	torZ	1.75458	6.77341	2.06597e-06	8.25954e-06
BW25113_1828	yebQ	2.31412	6.55095	2.15362e-06	8.60095e-06
BW25113_1566	flxA	11.9397	2.98899	2.19147e-06	8.74292e-06
BW25113_0557	borD	11.9688	3.01802	2.20007e-06	8.76805e-06
BW25113_3944	yijF	11.9097	2.95901	2.3082e-06	9.17021e-06
BW25113_4466	yghJ	1.3216	7.01876	2.43859e-06	9.66809e-06
BW25113_1496	yddA	11.8858	2.93531	2.58457e-06	1.02256e-05
BW25113_3017	ftsP	1.07138	7.92044	2.80379e-06	1.10584e-05
BW25113_4483	tatD	2.56523	6.66653	2.81486e-06	1.10906e-05
BW25113_1649	nemR	1.72375	6.20731	2.82113e-06	1.11038e-05
BW25113_2470	acrD	1.48215	7.01721	2.8692e-06	1.12698e-05
BW25113_3307	rpsN	0.987361	9.87742	3.00649e-06	1.17726e-05
BW25113_1504	ydeS	5.35801	6.79	3.0125e-06	1.1784e-05
BW25113_1029	ycdU	2.34856	6.05822	3.08284e-06	1.20344e-05
BW25113_0415	ribE	1.32554	7.75608	3.09769e-06	1.208e-05
BW25113_0264	insB1	11.8405	2.89068	3.36801e-06	1.31074e-05
BW25113_0718	ybgQ	2.75712	5.90304	3.54276e-06	1.37314e-05
BW25113_4298	yjhH	2.15455	5.79352	3.57719e-06	1.38507e-05
BW25113_3178	ftsH	0.856212	11.7776	3.68628e-06	1.42442e-05
BW25113_3251	mreB	1.04048	9.50519	3.75755e-06	1.45048e-05
BW25113_1547	stfQ	11.8111	2.86165	3.80816e-06	1.46704e-05
BW25113_3061	ttdA	11.8154	2.86611	3.88844e-06	1.49495e-05
BW25113_4374	yjjG	1.18324	7.52	4.0343e-06	1.54946e-05
BW25113_0132	yadD	1.6699	6.23953	4.04779e-06	1.55308e-05
BW25113_0859	rlmC	1.90466	6.84776	4.28272e-06	1.63827e-05
BW25113_3715	yieH	11.7709	2.82159	4.33585e-06	1.65693e-05
BW25113_0158	btuF	2.69129	5.85495	4.39192e-06	1.675e-05
BW25113_1846	yebE	1.08961	8.1344	4.4346e-06	1.68958e-05
BW25113_3175	secG	1.68539	10.0067	4.50264e-06	1.71208e-05
BW25113_0352	mhpE	1.45765	6.61047	4.97843e-06	1.88734e-05
BW25113_4060	yjcB	3.18223	6.58698	4.98936e-06	1.88961e-05
BW25113_3912	cpxR	1.52953	7.61462	5.01884e-06	1.89889e-05
BW25113_2106	rcnA	11.7336	2.78517	5.18129e-06	1.9584e-05
BW25113_3158	yhbU	11.7597	2.81121	5.20388e-06	1.96499e-05
BW25113_4359	opgB	1.72573	7.40311	5.22133e-06	1.96963e-05
BW25113_2181	yejG	1.14538	7.51996	5.23161e-06	1.97156e-05
BW25113_3641	slmA	2.61555	5.49502	5.56604e-06	2.09551e-05
BW25113_2492	focB	3.12227	5.1507	5.58351e-06	2.10002e-05
BW25113_0528	ybcJ	11.6639	2.71608	6.01594e-06	2.26043e-05
BW25113_1641	slyB	1.1765	11.5971	6.06354e-06	2.27607e-05
BW25113_2336	yfcS	11.6372	2.68979	6.28516e-06	2.3523e-05
BW25113_2466	ypfG	1.31835	7.0874	6.66662e-06	2.49018e-05
BW25113_0369	hemB	1.32259	7.27116	6.68788e-06	2.49567e-05
BW25113_1027	insE1	11.6096	2.6624	6.69562e-06	2.49612e-05
BW25113_0248	yafX	1.84177	6.18847	6.77339e-06	2.52264e-05
BW25113_3646	yicG	11.6089	2.66198	6.89901e-06	2.56692e-05
BW25113_1222	narX	1.16437	7.52577	7.14366e-06	2.65535e-05
BW25113_1576	ydfD	11.6527	2.70567	7.1684e-06	2.66195e-05
BW25113_0986	gfcB	11.5965	2.64929	7.30134e-06	2.70868e-05
BW25113_2386	fryC	11.5545	2.60802	7.38423e-06	2.73676e-05
BW25113_1991	cobT	1.34222	7.28974	7.42487e-06	2.74915e-05
BW25113_2668	ygaP	2.34016	5.85484	7.4335e-06	2.74967e-05
BW25113_2628	yfjL	1.62745	6.1497	7.46893e-06	2.7601e-05
BW25113_0298	insE1	11.58	2.63339	7.63107e-06	2.81456e-05
BW25113_2832	ygdQ	1.41784	6.67893	7.81864e-06	2.88095e-05
BW25113_0247	ykfG	1.57496	6.43655	8.25851e-06	3.0313e-05
BW25113_0316	yahB	1.48822	6.85966	8.59068e-06	3.14112e-05
BW25113_3700	recF	2.39014	5.49185	8.61075e-06	3.14243e-05
BW25113_0478	ybaL	0.910686	9.1989	8.8438e-06	3.22439e-05
BW25113_3984	rplA	0.945971	10.855	9.11526e-06	3.32019e-05
BW25113_1866	aspS	0.912171	9.92518	9.16634e-06	3.3356e-05
BW25113_1628	rsxB	2.05393	6.5604	9.26783e-06	3.36932e-05
BW25113_0448	mdlA	1.3992	7.54613	9.72303e-06	3.52472e-05
BW25113_3458	livK	9.64765	2.89758	1.02086e-05	3.69723e-05
BW25113_4330	yjiH	11.4753	2.52954	1.02736e-05	3.71723e-05
BW25113_0944	ycbF	11.4379	2.49287	1.05762e-05	3.81946e-05
BW25113_2549	yphG	1.90309	5.99816	1.08409e-05	3.90765e-05
BW25113_2052	wcaG	11.451	2.50634	1.09299e-05	3.936e-05
BW25113_0913	ycaI	1.94333	6.75238	1.10553e-05	3.97742e-05
BW25113_2820	recB	1.18615	7.99273	1.18145e-05	4.24252e-05
BW25113_0272	yagI	1.7133	7.54628	1.19577e-05	4.2899e-05
BW25113_3801	aslA	2.53212	5.32254	1.22742e-05	4.39933e-05
BW25113_0182	lpxB	1.52482	6.73046	1.24223e-05	4.44823e-05
BW25113_3086	ygjQ	11.3741	2.43016	1.27786e-05	4.57148e-05
BW25113_0420	dxs	1.03144	7.70816	1.28974e-05	4.60967e-05
BW25113_1992	cobS	1.38792	7.08409	1.29504e-05	4.62428e-05
BW25113_0449	mdlB	1.84981	6.88659	1.29692e-05	4.62665e-05
BW25113_2378	lpxP	1.59843	7.60546	1.33011e-05	4.74062e-05
BW25113_1889	motB	1.5505	8.28033	1.34064e-05	4.77369e-05
BW25113_4159	mscM	1.2147	7.24237	1.37973e-05	4.9037e-05
BW25113_3705	yidC	1.04639	7.97763	1.41681e-05	5.0308e-05
BW25113_2047	wcaJ	11.3379	2.39468	1.42858e-05	5.06314e-05
BW25113_3166	truB	1.42531	8.14381	1.43042e-05	5.06495e-05
BW25113_1842	holE	2.45662	5.57926	1.43385e-05	5.07241e-05
BW25113_4002	zraP	11.3187	2.37598	1.54173e-05	5.44896e-05
BW25113_0476	aes	1.62652	6.21305	1.56457e-05	5.51947e-05
BW25113_0312	betB	0.98351	8.91869	1.58994e-05	5.59858e-05
BW25113_0170	tsf	0.813664	10.6416	1.59989e-05	5.61866e-05
BW25113_2186	yejK	2.31852	6.86386	1.59811e-05	5.61866e-05
BW25113_1793	yoaF	11.2818	2.33958	1.60006e-05	5.61866e-05
BW25113_2147	preA	9.64778	2.97159	1.6431e-05	5.75915e-05
BW25113_1507	hipA	1.93564	5.96817	1.73855e-05	6.07696e-05
BW25113_4311	nanC	11.2532	2.3115	1.78193e-05	6.22287e-05
BW25113_1439	ydcR	1.28797	6.85257	1.79071e-05	6.24782e-05
BW25113_2585	pssA	0.932832	9.66011	1.80897e-05	6.30575e-05
BW25113_1888	cheA	1.79724	8.18008	1.86405e-05	6.48586e-05
BW25113_3578	yiaN	11.2354	2.29384	1.88214e-05	6.54284e-05
BW25113_1605	ydgI	1.97185	6.2681	1.90461e-05	6.61493e-05
BW25113_3167	rbfA	1.24701	7.94263	1.96726e-05	6.81725e-05
BW25113_4183	yjfK	11.2302	2.28862	1.96823e-05	6.81725e-05
BW25113_3364	tsgA	2.41422	5.90041	1.98691e-05	6.86944e-05
BW25113_3330	gspI	11.2523	2.30981	1.98675e-05	6.86944e-05
BW25113_3060	ttdR	11.2525	2.31122	2.01e-05	6.94297e-05
BW25113_1849	purT	6.77738	6.54299	2.06452e-05	7.11839e-05
BW25113_0497	rhsD	1.52652	6.46458	2.07272e-05	7.1402e-05
BW25113_0901	ycaK	11.2499	2.30831	2.10921e-05	7.25934e-05
BW25113_1402	insD1	11.1846	2.24339	2.23138e-05	7.67289e-05
BW25113_4447	sibD	11.1787	2.23834	2.27942e-05	7.81691e-05
BW25113_1303	pspF	2.61354	5.71074	2.29603e-05	7.86681e-05
BW25113_3165	rpsO	1.41694	6.69025	2.37202e-05	8.11257e-05
BW25113_0069	sgrR	1.39442	6.53986	2.42495e-05	8.28616e-05
BW25113_2395	yfeA	1.7336	6.58492	2.43766e-05	8.32211e-05
BW25113_2108	yehA	11.1213	2.18159	2.4822e-05	8.459e-05
BW25113_1530	marR	2.46917	5.79845	2.54179e-05	8.65437e-05
BW25113_3144	yraJ	1.51893	6.21578	2.63289e-05	8.95654e-05
BW25113_2821	ptrA	1.04579	8.24261	2.74131e-05	9.30872e-05
BW25113_1978	yeeJ	1.2222	7.09077	2.78387e-05	9.44482e-05
BW25113_2154	yeiG	2.29805	6.06123	2.89702e-05	9.81123e-05
BW25113_2193	narP	1.62544	6.42201	2.90296e-05	9.82263e-05
BW25113_0774	bioA	2.74119	5.40459	2.94634e-05	9.96057e-05
BW25113_2088	insE1	11.06	2.12154	2.95094e-05	9.96729e-05
BW25113_3212	gltB	1.40946	6.64914	2.95451e-05	9.9705e-05
BW25113_1627	rsxA	2.48082	6.52538	3.13865e-05	0.000105545
BW25113_3332	gspK	2.31571	5.73057	3.16602e-05	0.000106278
BW25113_2782	mazF	1.93372	6.85528	3.22121e-05	0.000108035
BW25113_0378	yaiW	1.95999	6.40062	3.28679e-05	0.000110041
BW25113_4423	ldrC	11.0383	2.09987	3.37963e-05	0.00011305
BW25113_0211	mltD	1.07101	7.47593	3.38732e-05	0.000113208
BW25113_0601	ybdM	11.0073	2.06982	3.47957e-05	0.000116189
BW25113_2532	trmJ	1.02263	8.09797	3.556e-05	0.000118533
BW25113_0849	grxA	10.9998	2.0622	3.59232e-05	0.000119639
BW25113_3164	pnp	0.775015	10.7693	3.73775e-05	0.000124265
BW25113_0140	yadV	10.9926	2.05506	3.73529e-05	0.000124265
BW25113_3142	yraH	10.9713	2.03463	3.76543e-05	0.000125077
BW25113_2720	hycF	10.9753	2.03827	3.81486e-05	0.000126608
BW25113_2985	yghS	10.9474	2.01105	3.94271e-05	0.000130738
BW25113_1652	rnt	3.68439	5.73412	3.99525e-05	0.000132364
BW25113_0310	ykgH	11.019	2.08165	4.04649e-05	0.000133829
BW25113_2211	yojI	1.53944	6.05337	4.10049e-05	0.000135498
BW25113_1213	ychQ	10.9409	2.00401	4.10556e-05	0.000135548
BW25113_2879	ssnA	10.918	1.98167	4.20707e-05	0.000138659
BW25113_1969	yedW	10.9844	2.04787	4.21386e-05	0.000138762
BW25113_2647	ypjA	1.38084	6.55284	4.25078e-05	0.000139857
BW25113_0108	ppdD	10.9166	1.9806	4.30763e-05	0.000141483
BW25113_3324	gspC	10.9192	1.98377	4.3709e-05	0.000143438
BW25113_1301	puuB	1.72219	6.06288	4.54852e-05	0.00014901
BW25113_0938	elfA	10.8872	1.95209	4.56356e-05	0.000149374
BW25113_0874	ybjE	2.65807	5.44577	4.85779e-05	0.000158732
BW25113_1097	yceG	1.07656	7.44191	4.95023e-05	0.000161614
BW25113_0547	ybcN	10.876	1.94055	4.98956e-05	0.00016262
BW25113_3408	feoA	10.8432	1.90903	5.27326e-05	0.000171572
BW25113_3958	argC	2.44822	6.15226	5.28601e-05	0.000171841
BW25113_3527	yhjJ	1.15897	7.29707	5.31789e-05	0.000172729
BW25113_0792	ybhR	1.51097	7.25632	5.40877e-05	0.000175532
BW25113_3062	ttdB	10.8513	1.91649	5.4348e-05	0.000176226
BW25113_2539	hcaF	10.8246	1.8909	5.47745e-05	0.000177458
BW25113_3302	rpmD	1.93392	5.66908	5.62052e-05	0.000181784
BW25113_4076	nrfG	10.8239	1.88955	5.63028e-05	0.000181945
BW25113_3464	ftsY	0.816728	8.53146	5.67995e-05	0.000183085
BW25113_1355	ydaG	9.24797	2.57929	5.69567e-05	0.000183281
BW25113_3901	rhaM	10.8069	1.87398	5.99446e-05	0.000192571
BW25113_4589	ylcI	10.7883	1.8552	6.15079e-05	0.00019726
BW25113_2430	yfeW	2.75721	5.47924	6.20738e-05	0.000198908
BW25113_0613	citG	8.99511	2.25364	6.26198e-05	0.000200489
BW25113_3783	rho	0.826586	8.41963	6.27182e-05	0.000200635
BW25113_0771	ybhJ	1.31165	6.83664	6.40928e-05	0.000204517
BW25113_1527	yneK	10.7634	1.83083	6.48355e-05	0.000206714
BW25113_0620	citB	2.39687	5.30496	6.60691e-05	0.000210471
BW25113_4101	phnG	10.7926	1.85979	6.6741e-05	0.000212434
BW25113_3684	yidP	10.7443	1.8116	6.7113e-05	0.000213261
BW25113_2818	argA	1.93246	5.67633	6.75388e-05	0.000214436
BW25113_1503	ydeR	6.14802	5.73986	7.32872e-05	0.000232107
BW25113_3842	rfaH	2.27519	5.38599	7.49597e-05	0.000237206
BW25113_4246	pyrL	10.6663	1.73602	7.61453e-05	0.000240559
BW25113_0992	yccM	2.13474	5.43397	7.63104e-05	0.00024088
BW25113_0802	ybiJ	2.58445	5.46277	7.79475e-05	0.000245641
BW25113_3896	yiiG	8.77222	2.84919	7.88729e-05	0.000248352
BW25113_0636	rlmH	1.9969	5.516	8.05159e-05	0.000253107
BW25113_2571	rseB	0.817338	9.88374	8.06898e-05	0.000253445
BW25113_1642	slyA	1.42524	6.27399	8.39796e-05	0.00026356
BW25113_1532	marB	6.0915	5.92085	8.66455e-05	0.000271257
BW25113_0301	rclC	10.6352	1.70624	8.83088e-05	0.000275784
BW25113_0577	ybdG	0.971823	7.47558	9.02366e-05	0.000281343
BW25113_2230	yfaA	3.42997	4.65998	9.08337e-05	0.000282973
BW25113_3394	hofN	10.5784	1.65078	9.0923e-05	0.00028302
BW25113_0136	yadK	10.578	1.65058	9.36919e-05	0.000291163
BW25113_4363	yjjB	10.5631	1.63501	9.47681e-05	0.000294268
BW25113_0959	sxy	1.38529	6.98402	9.51306e-05	0.000295153
BW25113_2374	frc	10.5505	1.6229	9.5357e-05	0.000295615
BW25113_0470	dnaX	0.838167	8.41333	9.60488e-05	0.000297275
BW25113_1786	yeaJ	1.93045	6.00103	9.691e-05	0.000299697
BW25113_2603	yfiR	2.88609	4.91201	0.000100825	0.0003113
BW25113_0138	yadM	10.5471	1.62045	0.000101026	0.000311669
BW25113_4422	rdlB	10.4701	1.54494	0.000107528	0.000330921
BW25113_0504	allS	10.4731	1.54725	0.000107748	0.000331332
BW25113_3412	bioH	1.09477	7.04217	0.000108997	0.000334901
BW25113_2175	mepS	1.84374	5.87028	0.000109413	0.000335909
BW25113_3052	hldE	0.868818	8.74242	0.000112461	0.000344989
BW25113_0156	erpA	0.820259	9.31291	0.000114537	0.000350793
BW25113_4687	shoB	10.4024	1.47847	0.000115878	0.000354616
BW25113_1650	nemA	1.4999	7.4021	0.000117304	0.000358203
BW25113_1996	insD1	10.3973	1.474	0.000117234	0.000358203
BW25113_1949	fliQ	10.3989	1.47555	0.000117333	0.000358203
BW25113_3861	yihF	10.3885	1.46573	0.000117923	0.000359718
BW25113_1774	ydjJ	10.4763	1.55199	0.000120225	0.000366445
BW25113_4501	torI	10.377	1.45416	0.000120369	0.000366592
BW25113_0278	yagL	10.3726	1.44914	0.000123236	0.000375024
BW25113_3739	atpI	1.40328	6.07072	0.000124716	0.000378923
BW25113_1184	umuC	2.18961	6.59729	0.000124977	0.000379413
BW25113_2699	recA	0.940215	9.39429	0.00012611	0.000382547
BW25113_1947	fliO	10.4136	1.48996	0.000126559	0.000383603
BW25113_0364	yaiS	10.3535	1.43076	0.000127852	0.000387215
BW25113_2679	proX	2.43845	6.40003	0.000128122	0.000387723
BW25113_3934	cytR	1.42522	6.26222	0.00012901	0.000390102
BW25113_1054	lpxL	0.838726	7.89278	0.000131363	0.000396587
BW25113_0068	thiB	1.99201	5.58698	0.000132339	0.000399216
BW25113_1083	flgL	1.55423	7.94747	0.000132895	0.000400578
BW25113_0884	infA	2.28605	5.83604	0.000134897	0.000406291
BW25113_3462	ftsX	0.815936	8.24316	0.000138402	0.000415862
BW25113_1121	ycfZ	10.3101	1.38884	0.000138362	0.000415862
BW25113_3208	mtgA	1.80369	6.78944	0.000138897	0.000417019
BW25113_2319	usg	1.00332	7.237	0.000139078	0.000417233
BW25113_3721	bglB	10.3233	1.40263	0.000141045	0.000422471
BW25113_1522	yneF	2.06134	5.94171	0.000142377	0.000426125
BW25113_0618	citC	10.2543	1.33504	0.000144114	0.000430985
BW25113_3613	envC	1.43167	6.50365	0.000144337	0.000431312
BW25113_1974	yodB	10.3089	1.38841	0.000147797	0.00044096
BW25113_0046	kefF	10.3052	1.38565	0.000149453	0.000445552
BW25113_3171	metY	10.2951	1.37536	0.000150132	0.000447227
BW25113_3351	kefG	1.17437	6.73909	0.000153604	0.000456657
BW25113_0023	rpsT	2.00259	5.98584	0.000153657	0.000456657
BW25113_2292	yfbS	1.00018	7.81534	0.000158744	0.000471039
BW25113_3026	qseC	1.71264	5.78182	0.000159314	0.000472362
BW25113_3973	birA	1.3074	6.80808	0.000168472	0.000497742
BW25113_2590	gltW	10.1867	1.26857	0.000168527	0.000497742
BW25113_1831	proQ	0.858684	8.00798	0.000169167	0.000499247
BW25113_4176	yjeT	10.2152	1.29776	0.000170789	0.000503643
BW25113_2824	ygdB	10.1251	1.21014	0.000171874	0.000506451
BW25113_0375	yaiV	10.149	1.23253	0.00017454	0.000513511
BW25113_3829	metE	1.50545	6.6317	0.000176609	0.000519198
BW25113_0091	murC	1.09928	7.23894	0.000180837	0.000530809
BW25113_2955	yggW	1.39219	6.06903	0.000180781	0.000530809
BW25113_3120	yhaB	10.5416	1.61582	0.000183691	0.000538771
BW25113_4156	yjeM	1.38956	6.98484	0.000185383	0.000543314
BW25113_0842	mdfA	0.935197	7.66038	0.000190769	0.000557812
BW25113_3639	dfp	1.10878	7.00641	0.000193727	0.000566028
BW25113_0796	ybiH	1.72798	6.00098	0.000197111	0.000575034
BW25113_3712	yieE	3.51766	7.33548	0.000198506	0.000577335
BW25113_2570	rseC	1.02738	9.18159	0.000199191	0.000578886
BW25113_0583	entD	2.88072	4.90877	0.000202337	0.000587131
BW25113_3933	ftsN	1.03663	7.30043	0.000207029	0.000599376
BW25113_1306	pspC	0.826213	8.67675	0.000207276	0.000599638
BW25113_1201	dhaR	1.59768	6.51063	0.000209306	0.00060505
BW25113_3082	higA	1.2991	7.21063	0.000210475	0.000607927
BW25113_2919	scpB	8.47667	1.7302	0.00021062	0.000607927
BW25113_2491	hyfR	2.97685	4.75066	0.000211921	0.000611217
BW25113_0033	carB	1.46786	6.06583	0.000224514	0.00064607
BW25113_1071	flgM	2.83281	4.98106	0.000227934	0.000654924
BW25113_1231	tyrT	1.93877	5.90751	0.000228222	0.000655257
BW25113_1860	ruvB	1.02833	8.61763	0.000228587	0.00065581
BW25113_0417	thiL	1.30006	6.71713	0.00022938	0.00065759
BW25113_0197	metQ	1.18349	7.17275	0.000234305	0.000670701
BW25113_2132	bglX	1.04376	7.59387	0.000240225	0.000687131
BW25113_3338	chiA	1.23246	6.69715	0.000242165	0.00069164
BW25113_2406	xapB	3.32684	4.87053	0.000242123	0.00069164
BW25113_1858	znuC	1.26476	7.0451	0.000251472	0.000716611
BW25113_2483	hyfC	9.96504	1.05727	0.000252533	0.000719096
BW25113_0408	secD	0.834164	8.52281	0.000255325	0.000726505
BW25113_2731	fhlA	1.28143	6.35224	0.000256841	0.000730271
BW25113_4394	yjjX	1.56401	6.3324	0.000260182	0.000739221
BW25113_2831	mutH	1.76346	6.50355	0.000261567	0.000742599
BW25113_1224	narG	1.69331	5.9371	0.000273661	0.000774626
BW25113_3935	priA	4.19763	7.88883	0.000273581	0.000774626
BW25113_1130	phoP	0.998839	7.48032	0.00029475	0.000831233
BW25113_3296	rpsD	0.82199	11.8271	0.000295605	0.000833028
BW25113_2610	ffh	0.69105	10.4923	0.000301146	0.00084739
BW25113_0799	dinG	1.30607	6.93609	0.000301752	0.000848469
BW25113_3312	rpmC	1.2434	7.72247	0.000309452	0.000868838
BW25113_1540	rspR	1.53045	5.92115	0.000319639	0.000896779
BW25113_4037	malM	1.23187	6.79369	0.000335489	0.000939172
BW25113_1330	ynaI	1.81079	5.66207	0.000336701	0.000941873
BW25113_4472	yhdP	1.16345	6.99227	0.000338813	0.000947086
BW25113_0793	ybhS	2.15034	5.72113	0.000347068	0.00096874
BW25113_4212	ytfH	1.91489	6.61763	0.000349105	0.000973645
BW25113_0745	lysW	1.95907	5.46558	0.000349337	0.000973645
BW25113_1704	aroH	1.50672	8.1554	0.000351906	0.000980088
BW25113_3964	yijD	1.2629	7.11795	0.000358057	0.000996491
BW25113_4077	gltP	1.67422	7.27594	0.000361008	0.00100397
BW25113_0260	mmuP	4.05419	6.43687	0.000362401	0.00100711
BW25113_0124	gcd	0.812061	8.57626	0.00036777	0.00102129
BW25113_2534	yfhR	2.57235	4.94051	0.000377093	0.00104641
BW25113_4375	prfC	0.903109	7.54174	0.000383545	0.00106354
BW25113_3779	gpp	0.926317	7.98441	0.000395031	0.00109459
BW25113_1657	ydhP	1.06555	7.57302	0.000406812	0.00112478
BW25113_1571	ydfA	5.73297	5.28257	0.000414582	0.00114544
BW25113_4261	lptF	0.729141	8.69332	0.000432778	0.00119398
BW25113_4245	pyrB	4.87678	4.79376	0.000433965	0.00119639
BW25113_1495	yddB	2.14267	5.41878	0.000445976	0.00122861
BW25113_3256	accC	1.02806	7.36121	0.000452655	0.00124521
BW25113_3333	gspL	1.68073	5.69384	0.000466824	0.00128234
BW25113_2325	yfcL	2.09132	5.32777	0.000469942	0.00128811
BW25113_4476	gntU	2.67552	5.03615	0.00046978	0.00128811
BW25113_0744	valT	7.97537	1.25795	0.000469442	0.00128811
BW25113_1573	ydfC	1.58144	6.06402	0.000494807	0.00135238
BW25113_3685	yidE	0.89116	7.41007	0.000499	0.00136286
BW25113_2233	yfaL	1.21426	6.57245	0.000506559	0.00138152
BW25113_1769	ydjE	3.99147	6.65334	0.000534593	0.00145694
BW25113_0183	rnhB	2.06858	5.30778	0.000571296	0.00155142
BW25113_2630	rnlA	1.02357	7.36512	0.000575508	0.00156174
BW25113_3704	rnpA	2.41395	4.989	0.000579093	0.00157035
BW25113_0576	pheP	0.964583	7.6535	0.000586449	0.00158804
BW25113_3662	nepI	1.70547	5.57249	0.000597885	0.00161786
BW25113_2237	inaA	0.965811	7.05011	0.000612379	0.0016559
BW25113_2389	yfeO	1.08454	6.64314	0.000624073	0.00168632
BW25113_1733	chbG	1.58865	7.28327	0.000627565	0.00169456
BW25113_4278	insG	1.15443	6.60862	0.000659324	0.00177528
BW25113_0350	mhpD	1.57453	6.8804	0.000661968	0.00178114
BW25113_3083	higB	1.80622	5.65225	0.00066716	0.00179385
BW25113_0469	apt	1.19318	6.3557	0.000677859	0.00182133
BW25113_1590	ynfH	1.72752	5.7419	0.00067893	0.00182292
BW25113_3240	aaeB	3.91586	6.13782	0.000689776	0.00184944
BW25113_1782	mipA	0.96383	7.31265	0.000691152	0.00185182
BW25113_2669	stpA	2.07591	5.26889	0.000694356	0.0018591
BW25113_1731	cedA	8.07933	1.44252	0.000694854	0.00185912
BW25113_2631	rnlB	1.25758	6.79487	0.000703009	0.00187831
BW25113_1994	insH1	2.27367	6.07177	0.000724858	0.00193397
BW25113_3250	mreC	0.898336	7.93914	0.000731136	0.00194936
BW25113_4052	dnaB	1.35016	6.30444	0.000735606	0.0019599
BW25113_3959	argB	1.8168	5.85814	0.000749149	0.00199384
BW25113_0503	mnmH	4.91124	4.57842	0.000749392	0.00199384
BW25113_2698	recX	3.96003	5.64147	0.000771335	0.00204936
BW25113_2554	glrR	1.51163	6.94482	0.000803701	0.00213238
BW25113_2271	yfbL	7.9572	1.32326	0.000821854	0.00217903
BW25113_4256	yjgM	1.58065	5.75867	0.000837048	0.00221315
BW25113_0405	queA	2.24401	5.30825	0.000837936	0.00221396
BW25113_2244	yfaD	7.63775	1.71142	0.000847369	0.00223579
BW25113_1098	tmk	0.96992	7.82728	0.00089649	0.00235723
BW25113_0418	pgpA	1.00422	6.88455	0.00089844	0.00236073
BW25113_0169	rpsB	0.763792	9.86599	0.000923266	0.00242095
BW25113_0748	lysZ	3.84625	6.2392	0.000924753	0.00242318
BW25113_2152	yeiB	2.16455	5.10946	0.000959632	0.00251112
BW25113_2574	nadB	4.18354	5.00971	0.000968745	0.00253323
BW25113_0234	yafP	6.86464	3.44819	0.000981787	0.00256558
BW25113_3745	viaA	1.36462	6.06905	0.000991576	0.00258938
BW25113_3514	mdtF	1.23299	6.92632	0.0010016	0.00261377
BW25113_3192	mlaC	0.682276	8.24508	0.00100571	0.00262269
BW25113_3593	rhsA	6.53395	2.27805	0.00102014	0.0026585
BW25113_1284	yciT	1.51556	5.68045	0.00102853	0.00267853
BW25113_1659	ydhB	1.18467	6.49519	0.0010314	0.00268418
BW25113_2218	rcsC	0.826925	7.66357	0.00103458	0.00269061
BW25113_1855	lpxM	1.11234	6.98915	0.00103593	0.00269229
BW25113_0817	mntR	1.9005	5.67608	0.00103786	0.00269494
BW25113_1807	tsaB	1.322	6.16935	0.00106503	0.00275665
BW25113_3722	bglF	3.94913	5.17221	0.00108637	0.00280805
BW25113_2526	hscA	0.623856	10.4305	0.00115536	0.00297629
BW25113_2298	yfcC	1.81226	5.83573	0.00117246	0.00301829
BW25113_3819	rarD	1.67344	5.61302	0.00121437	0.00312196
BW25113_2901	bglA	0.797591	7.87817	0.00121581	0.00312355
BW25113_3355	prkB	1.12414	6.64704	0.0012219	0.0031371
BW25113_3827	yigM	2.31187	5.28483	0.00122905	0.00315332
BW25113_4177	purA	0.60521	10.2195	0.00126755	0.00324991
BW25113_1202	ycgV	1.39034	5.9488	0.0012886	0.00329943
BW25113_3955	eptC	1.54035	5.80436	0.00132475	0.00338973
BW25113_0843	ybjH	1.93284	5.28012	0.00133797	0.00341897
BW25113_1156	tfaE	7.31965	1.42671	0.00133758	0.00341897
BW25113_1972	yedZ	1.65428	6.24462	0.00138799	0.00354441
BW25113_2870	ygeW	7.14977	1.76859	0.00139226	0.00355292
BW25113_3800	aslB	3.67444	5.79113	0.00139477	0.00355695
BW25113_3839	tatC	1.16057	6.29201	0.00140556	0.00357966
BW25113_3742	mioC	1.60872	5.54024	0.00141297	0.00359612
BW25113_2305	yfcI	2.05131	5.14911	0.00142105	0.00361187
BW25113_2620	smpB	1.16629	6.14877	0.00143287	0.0036395
BW25113_0463	acrA	0.689696	8.16016	0.001435	0.00364247
BW25113_4340	yjiR	1.20154	6.165	0.00143664	0.0036442
BW25113_1111	ycfQ	1.34718	6.57256	0.00148269	0.00374606
BW25113_1185	dsbB	1.40472	7.12351	0.00152917	0.00386092
BW25113_0164	yaeI	4.01128	4.94583	0.00156919	0.00395674
BW25113_2103	thiD	1.92964	5.26421	0.00163074	0.0041065
BW25113_1822	rlmA	2.22341	5.10096	0.00165629	0.00416809
BW25113_0575	cusA	1.33333	6.20317	0.00169358	0.0042563
BW25113_3191	mlaB	1.11977	6.56186	0.00172582	0.00433447
BW25113_3487	yhiI	0.699049	9.64161	0.00186764	0.00467216
BW25113_0905	ycaO	1.46504	5.69978	0.00189813	0.00474532
BW25113_3546	eptB	1.29124	6.11633	0.00190371	0.00475304
BW25113_1741	cho	1.48378	6.17891	0.00190256	0.00475304
BW25113_1194	ycgR	2.02143	5.45965	0.00197312	0.00491667
BW25113_0709	dtpD	1.61193	5.4659	0.00201421	0.00500923
BW25113_3897	frvR	4.05293	4.73324	0.00204163	0.0050708
BW25113_2917	scpA	3.1761	5.17516	0.002056	0.00510317
BW25113_3151	yraQ	0.87465	7.4037	0.00208029	0.00516009
BW25113_4132	cadB	2.86436	5.65271	0.00209319	0.00518197
BW25113_2388	glk	0.668679	8.61456	0.00209748	0.00518923
BW25113_2892	recJ	0.666447	8.3317	0.00216105	0.00534053
BW25113_3422	rtcR	2.19661	5.13891	0.00222821	0.00550194
BW25113_2819	recD	0.88118	7.38351	0.00225165	0.0055562
BW25113_3492	yhiN	1.28341	5.97192	0.00226751	0.00559171
BW25113_4294	insA	1.81572	5.346	0.00232836	0.00573806
BW25113_1334	fnr	0.682749	10.2059	0.00235109	0.00579033
BW25113_0997	torA	1.99246	5.29495	0.00237494	0.00584048
BW25113_3304	rplR	0.796386	9.17036	0.00237901	0.005844
BW25113_0918	kdsB	0.734406	7.69884	0.00239439	0.0058753
BW25113_3530	bcsC	1.04996	6.51501	0.00239484	0.0058753
BW25113_2538	hcaE	2.7233	4.79404	0.002447	0.0059994
BW25113_1418	cybB	1.84425	5.54508	0.00252822	0.00619057
BW25113_1615	uidC	2.02098	5.07845	0.00253556	0.00620455
BW25113_4053	alr	1.22359	6.24377	0.00254232	0.00621711
BW25113_2572	rseA	0.558214	12.2599	0.00259884	0.00635123
BW25113_3071	yqjI	1.26984	6.62298	0.00261329	0.00638247
BW25113_2210	mqo	1.45084	6.17842	0.00262719	0.0064123
BW25113_3744	asnA	1.15576	6.38588	0.00269815	0.00657285
BW25113_3828	metR	3.59658	6.43459	0.00272916	0.00663992
BW25113_2667	ygaV	2.37298	4.75836	0.00274093	0.00665156
BW25113_2576	srmB	1.15536	6.86315	0.00288215	0.00697648
BW25113_4312	fimB	4.59068	4.40305	0.00296651	0.00716934
BW25113_3378	yhfU	6.65788	1.83542	0.00296747	0.00716934
BW25113_0351	mhpF	1.0598	6.50187	0.00297576	0.00718483
BW25113_0130	yadE	1.42545	6.01248	0.00307821	0.00741338
BW25113_0876	ybjD	0.742041	8.17848	0.00308211	0.00741809
BW25113_1922	fliA	1.82536	7.15876	0.00316051	0.00760199
BW25113_1168	ycgG	2.28427	4.83464	0.00319701	0.00768008
BW25113_1734	chbF	2.29308	5.05399	0.00323636	0.00775994
BW25113_2322	yfcJ	1.37989	6.257	0.00327991	0.00784953
BW25113_2171	yeiP	2.47214	4.69759	0.00331211	0.00791665
BW25113_1070	flgN	3.5914	5.94736	0.0034168	0.00815468
BW25113_0763	modA	1.12381	7.01921	0.00344236	0.00820739
BW25113_3699	gyrB	0.705893	9.09705	0.00345745	0.0082382
BW25113_1890	motA	1.35009	8.71159	0.0034776	0.00828103
BW25113_2912	fau	0.760151	7.4926	0.00356639	0.00847658
BW25113_4332	yjiJ	2.46162	4.69618	0.00356447	0.00847658
BW25113_0117	yacH	0.923706	6.72815	0.00386776	0.00917571
BW25113_4249	bdcA	1.38791	5.60229	0.00395707	0.00938172
BW25113_2101	yegW	1.17621	6.31481	0.00397686	0.00942279
BW25113_2321	flk	1.37496	5.5764	0.00409907	0.00970029
BW25113_1476	fdnI	2.98417	4.29651	0.00424058	0.0100165
BW25113_3180	yhbY	0.821244	7.48239	0.00425947	0.0100508
BW25113_3329	gspH	6.25867	1.98061	0.00426036	0.0100508
BW25113_1528	ydeA	3.509	5.12371	0.00427352	0.0100756
BW25113_3018	plsC	1.15227	6.52099	0.00435208	0.0102481
BW25113_2429	murP	1.36517	5.81471	0.00436536	0.010273
BW25113_3347	fkpA	0.63751	8.90781	0.00451134	0.0105969
BW25113_2375	yfdX	3.82552	4.66685	0.00454877	0.0106783
BW25113_0958	sulA	0.905299	7.98578	0.00470092	0.0110219
BW25113_1827	kdgR	0.813421	6.92956	0.00472827	0.0110792
BW25113_0715	abrB	2.29877	4.86483	0.00486116	0.0113696
BW25113_2164	psuT	1.56173	5.38064	0.00489548	0.0114428
BW25113_3825	pldB	0.894812	6.96803	0.00508907	0.0118807
BW25113_0588	fepC	2.08459	5.15533	0.0050963	0.0118831
BW25113_0383	phoA	1.19055	5.83887	0.00514841	0.0119893
BW25113_0569	nfrB	1.2705	5.91021	0.00515131	0.0119893
BW25113_3375	frlR	1.2415	5.85496	0.00519229	0.0120773
BW25113_3048	yqiI	3.52836	4.02557	0.00523412	0.0121672
BW25113_4365	yjjQ	6.09528	2.41492	0.00525981	0.0122194
BW25113_0160	dgt	1.13495	6.08429	0.0053254	0.0123492
BW25113_2619	ratA	0.742605	7.29618	0.00541575	0.0125435
BW25113_4191	ulaR	1.55011	6.04058	0.00543245	0.0125745
BW25113_2952	yggT	1.03506	6.27212	0.00549875	0.0127125
BW25113_1806	yeaY	0.689106	8.18572	0.005524	0.0127554
BW25113_0270	yagG	1.24508	6.18612	0.00555335	0.0128154
BW25113_3879	yihR	4.67783	5.11611	0.00558557	0.012882
BW25113_3207	yrbL	0.629055	9.52989	0.0056065	0.0129224
BW25113_0273	argF	2.56399	4.7423	0.00568054	0.0130694
BW25113_0106	hofC	3.7981	4.85179	0.00567797	0.0130694
BW25113_0010	satP	1.25251	5.75342	0.00587019	0.0134813
BW25113_3720	bglH	2.72118	4.32094	0.0059395	0.0136322
BW25113_0572	cusC	2.00869	5.01201	0.00600805	0.013773
BW25113_0868	ybjS	1.25137	6.47625	0.00606148	0.0138788
BW25113_2140	dusC	1.64813	5.76084	0.00606112	0.0138788
BW25113_0037	caiC	1.98361	4.92312	0.00611103	0.0139807
BW25113_4317	fimD	3.16362	5.86327	0.00611336	0.0139807
BW25113_3310	rplN	0.541888	10.326	0.00619442	0.0141491
BW25113_0760	modF	1.02297	6.21577	0.00631547	0.0144083
BW25113_4174	hflK	0.510279	10.5172	0.00642685	0.0146537
BW25113_2182	bcr	0.903446	6.42281	0.00667939	0.0151931
BW25113_2383	fryA	1.43983	5.53155	0.00676909	0.0153696
BW25113_0112	aroP	0.795472	7.58645	0.00693582	0.0157201
BW25113_2442	intZ	1.79609	5.14108	0.00711662	0.0161107
BW25113_1592	clcB	1.71205	5.31994	0.00721517	0.0163144
BW25113_2786	barA	0.994208	6.14987	0.00730788	0.0165143
BW25113_0927	ycbL	0.860538	8.23919	0.00734714	0.0165931
BW25113_3409	feoB	0.958889	6.76629	0.00735673	0.0166023
BW25113_2896	cptA	1.73804	5.29995	0.00736018	0.0166023
BW25113_4284	insI1	5.76659	1.98757	0.00736427	0.0166023
BW25113_2561	yfhH	1.70006	5.13466	0.00739046	0.0166515
BW25113_4079	fdhF	1.13737	6.28654	0.00759282	0.0170872
BW25113_2881	xdhD	1.21055	5.98119	0.00783406	0.0176093
BW25113_2895	fldB	0.92198	6.8121	0.0078465	0.0176269
BW25113_0568	nfrA	0.773885	6.93631	0.00787743	0.0176859
BW25113_3569	xylR	1.45156	5.42283	0.00795039	0.0178392
BW25113_2299	yfcD	0.627331	7.52553	0.00801784	0.01798
BW25113_3691	dgoT	2.23268	4.65308	0.00805101	0.0180437
BW25113_0423	thiI	1.02353	6.34054	0.00806703	0.018069
BW25113_4005	purD	1.57774	5.97005	0.00814254	0.018206
BW25113_3778	rep	1.00111	6.24552	0.00823915	0.0184004
BW25113_0566	envY	3.34804	5.02244	0.00826291	0.0184427
BW25113_3986	rplL	0.585897	8.26121	0.00837863	0.01869
BW25113_0231	dinB	0.757384	6.96216	0.0087086	0.0193694
BW25113_2587	kgtP	0.502513	11.9117	0.00895415	0.0198576
BW25113_3526	kdgK	1.10002	6.18187	0.0090166	0.0199844
BW25113_3258	panF	1.28713	5.64988	0.00904417	0.0200339
BW25113_0184	dnaE	0.552395	8.53827	0.00908767	0.0201069
BW25113_2887	ygfT	1.04789	6.021	0.00929407	0.0205516
BW25113_1993	cobU	1.17468	5.73398	0.00943615	0.0208295
BW25113_2894	xerD	0.619473	7.66297	0.00946114	0.0208726
BW25113_1653	lhr	0.681025	7.60121	0.00950067	0.0209355
BW25113_0032	carA	4.5286	4.70008	0.00955117	0.0210347
BW25113_0441	ppiD	0.568095	8.14404	0.00961605	0.0211653
BW25113_2349	intS	2.70337	4.54037	0.00995412	0.0218589
BW25113_1018	efeO	1.05398	5.94796	0.0100042	0.0219563
BW25113_3359	argD	1.95278	5.93987	0.0100576	0.0220608
BW25113_3411	yhgA	2.29073	4.51603	0.0102347	0.0224234
BW25113_1524	glsB	1.08227	6.01462	0.0104693	0.022911
BW25113_4356	yjjL	0.863787	6.67795	0.0104928	0.0229493
BW25113_0363	yaiP	4.73989	3.84635	0.010502	0.0229562
BW25113_1049	opgH	0.596864	9.82858	0.0105178	0.0229652
BW25113_3215	yhcA	5.34946	3.24839	0.0105182	0.0229652
BW25113_2176	rtn	1.3222	6.03881	0.0105443	0.0230091
BW25113_0447	ybaO	2.16	4.90172	0.0108689	0.0236767
BW25113_2255	arnA	0.936362	6.20776	0.0111257	0.0241669
BW25113_3094	exuR	0.515108	8.57124	0.0112604	0.0244317
BW25113_1711	btuC	1.69823	5.7978	0.0114141	0.0247512
BW25113_2547	yphE	1.5523	5.34339	0.0114979	0.0249187
BW25113_4145	yjeJ	4.11202	4.51644	0.0115565	0.0250315
BW25113_3633	waaA	0.894446	6.25938	0.011765	0.025454
BW25113_0716	ybgO	1.55475	5.431	0.0118561	0.0256366
BW25113_3076	ebgA	1.55681	5.49892	0.0119849	0.0258858
BW25113_4367	fhuF	0.52723	8.88088	0.012051	0.0260137
BW25113_2583	yfiP	2.51956	4.73884	0.0124458	0.0268355
BW25113_4203	rplI	0.537637	8.50206	0.0125929	0.0271221
BW25113_2715	ascF	1.37882	5.54659	0.0126041	0.0271309
BW25113_3513	mdtE	4.75927	4.06316	0.0127926	0.0275056
BW25113_3169	nusA	0.473716	10.2601	0.012926	0.0277766
BW25113_0704	ybfC	5.36254	2.83508	0.0130115	0.0279447
BW25113_4062	soxS	1.26636	5.72853	0.0131449	0.0282153
BW25113_1626	ydgK	3.62218	4.2791	0.01327	0.0284518
BW25113_2807	ygdD	1.36545	5.77289	0.0134315	0.0287656
BW25113_3472	dcrB	0.647261	7.95596	0.013679	0.0292627
BW25113_0923	mukE	1.1101	6.02765	0.0136968	0.0292845
BW25113_0949	uup	0.688038	7.70872	0.0140993	0.0300942
BW25113_4110	yjcZ	1.42723	5.86598	0.0144636	0.0308268
BW25113_2755	ygbT	1.75794	5.05074	0.0145174	0.0309174
BW25113_4470	yhaM	1.21745	5.51454	0.0145927	0.0310604
BW25113_0565	ompT	4.77876	3.97761	0.0146919	0.0312542
BW25113_2114	metG	0.751502	7.06163	0.0147855	0.0314358
BW25113_2070	yegI	1.70962	4.93131	0.0148582	0.0315726
BW25113_1881	cheZ	1.55612	5.17264	0.0149053	0.031655
BW25113_4036	lamB	1.85862	4.84101	0.0151046	0.0320605
BW25113_2575	trmN	1.78882	4.87628	0.0152282	0.0323048
BW25113_2468	aegA	1.21584	5.51838	0.0155472	0.0328899
BW25113_0293	ecpA	3.56775	4.28998	0.015788	0.0333809
BW25113_1494	pqqL	1.29496	5.4891	0.0158373	0.0334665
BW25113_2586	yfiM	1.55077	5.30896	0.0158638	0.0334854
BW25113_2100	yegV	2.04878	4.75941	0.0159326	0.0336119
BW25113_3030	parE	0.698326	7.61352	0.0159933	0.0337213
BW25113_2556	glrK	1.02799	6.07674	0.0160592	0.0338416
BW25113_4324	uxuR	0.662317	7.38043	0.0165857	0.0348739
BW25113_2518	ndk	1.32867	5.81692	0.0166063	0.0348981
BW25113_0926	ycbK	0.563712	8.49492	0.0167898	0.0352448
BW25113_4213	cpdB	0.835574	6.62261	0.016867	0.0353678
BW25113_2753	iap	2.76956	6.54013	0.016862	0.0353678
BW25113_0135	yadC	4.68643	3.88896	0.0169101	0.0354386
BW25113_1716	rplT	0.639666	11.5727	0.0172138	0.0360355
BW25113_3407	yhgF	0.870315	6.08193	0.0172262	0.0360416
BW25113_1952	dsrB	4.8001	2.4819	0.0173005	0.0361574
BW25113_2076	mdtC	1.28246	5.78663	0.0173777	0.0362987
BW25113_4702	mgtL	4.32071	4.44527	0.0177771	0.0370924
BW25113_0805	fiu	1.10193	5.67502	0.0180488	0.0375975
BW25113_2921	ygfI	4.80111	3.58842	0.0181884	0.0378677
BW25113_1099	holB	1.03215	6.53591	0.0182328	0.0379394
BW25113_1921	fliZ	2.10333	4.68293	0.0182758	0.038008
BW25113_0220	ivy	0.885244	6.42356	0.0184889	0.0384302
BW25113_3618	yibB	0.794498	6.49523	0.0187148	0.0388574
BW25113_1761	gdhA	1.09396	5.88275	0.0187587	0.0389273
BW25113_3376	yhfS	1.40851	5.44876	0.0190568	0.0395245
BW25113_0945	pyrD	1.56095	5.01481	0.0191001	0.0395928
BW25113_4090	rpiB	1.31802	5.5415	0.0191137	0.039599
BW25113_2234	nrdA	1.24391	5.43891	0.0192268	0.0397688
BW25113_3340	fusA	0.455386	12.9922	0.0198486	0.0409881
BW25113_1791	yeaN	1.75233	5.15526	0.0199111	0.0410726
BW25113_0551	quuD	3.56573	4.33125	0.0203549	0.0419655
BW25113_3114	tdcE	2.17176	4.43577	0.0204035	0.042043
BW25113_0731	mngA	3.34145	4.38633	0.0204674	0.0421519
BW25113_2527	hscB	0.666897	7.07274	0.0207553	0.0427217
BW25113_1076	flgE	2.43871	4.20893	0.0209509	0.0431009
BW25113_1985	yeeO	0.526267	7.7349	0.0210412	0.0432401
BW25113_2747	ispD	1.68366	4.92094	0.021425	0.0439812
BW25113_2524	iscX	0.562246	7.69559	0.0220173	0.0451484
BW25113_1386	tynA	1.80255	4.7298	0.0221745	0.0454463
BW25113_1079	flgH	5.02503	1.53777	0.0223732	0.045829
BW25113_1433	ydcO	1.34549	5.31713	0.023058	0.047105
BW25113_4277	yjgZ	3.55907	3.94919	0.0230514	0.047105
BW25113_0693	speF	3.99676	3.59087	0.0234259	0.0477542
BW25113_3352	yheS	0.782931	7.21258	0.0236424	0.0481699
BW25113_0288	ykgJ	2.00163	4.56495	0.0237748	0.0484137
BW25113_0190	yaeQ	1.71529	4.78711	0.0238983	0.0486391
BW25113_0621	dcuC	1.29417	5.26115	0.0242035	0.0492077
BW25113_3023	ygiV	3.24246	4.3231	0.0245259	0.0497835

## Sheet: 2. Downregulated_Genes
Gene	Name	logFC	logCPM	PValue	FDR
BW25113_3796	argX	-12.2576	3.2987	8.46697e-07	3.55277e-06
BW25113_2659	csiD	-11.2055	13.1651	0	0
BW25113_1954	dsrA	-10.6889	4.17908	2.12382e-10	1.20772e-09
BW25113_3278	rrsD	-10.2992	1.35672	0.00195435	0.00487627
BW25113_3588	aldB	-9.30594	12.0584	2.41504e-178	9.20129e-176
BW25113_3670	ilvN	-8.85562	5.69293	4.40067e-25	5.12739e-24
BW25113_2661	gabD	-8.83099	11.1256	9.53165e-226	1.81578e-222
BW25113_2660	lhgO	-8.14691	10.9698	1.7721e-192	1.35034e-189
BW25113_1783	yeaG	-7.84777	12.3003	1.84334e-198	1.75579e-195
BW25113_0019	nhaA	-7.84555	9.67963	1.68028e-07	7.56724e-07
BW25113_2662	gabT	-7.83236	11.0602	1.66691e-184	7.0566e-182
BW25113_2135	yohC	-7.73985	10.1696	7.30099e-192	4.63613e-189
BW25113_0812	dps	-7.67828	10.8229	9.13018e-173	3.16236e-170
BW25113_4139	aspA	-7.5492	12.2177	8.52057e-201	1.08211e-197
BW25113_4189	bsmA	-7.54208	11.4536	1.83022e-189	8.7164e-187
BW25113_1747	astA	-7.48899	10.2343	2.78186e-112	2.64972e-110
BW25113_0435	bolA	-7.47008	9.51133	1.9689e-166	5.77039e-164
BW25113_1188	ycgB	-7.46377	10.7646	1.51827e-158	3.61538e-156
BW25113_1748	astC	-7.29366	10.9888	4.73761e-191	2.57861e-188
BW25113_3555	yiaG	-7.28176	7.87937	3.74781e-107	2.97483e-105
BW25113_4518	ymdF	-7.21964	10.2188	5.06193e-171	1.60716e-168
BW25113_0836	bssR	-7.19156	11.8163	7.76389e-133	1.09557e-130
BW25113_1953	yodD	-7.18489	8.59979	3.16528e-128	4.01991e-126
BW25113_4068	yjcH	-7.03446	6.4535	2.77126e-37	4.95705e-36
BW25113_0020	nhaR	-6.96897	5.46249	2.0954e-09	1.11346e-08
BW25113_4069	acs	-6.89055	11.4656	9.58252e-154	2.0283e-151
BW25113_1683	sufB	-6.86826	9.93244	2.35922e-113	2.36543e-111
BW25113_1746	astD	-6.70743	10.5645	7.59387e-154	1.70192e-151
BW25113_2464	talA	-6.67559	9.46141	5.24616e-132	7.13852e-130
BW25113_1955	yedP	-6.50259	8.99173	1.9857e-145	3.43888e-143
BW25113_0897	ycaC	-6.36529	7.54771	4.45709e-99	2.97921e-97
BW25113_1682	sufC	-6.34126	8.1229	5.89731e-87	3.25634e-85
BW25113_2096	gatY	-6.33192	11.5843	7.76037e-150	1.47835e-147
BW25113_3544	dppA	-6.3015	12.2166	7.82126e-161	2.1285e-158
BW25113_0329	yahO	-6.28096	8.4807	3.26935e-112	3.0381e-110
BW25113_1064	grxB	-6.25342	9.07703	2.7398e-125	3.3673e-123
BW25113_3758	rrlC	-6.17913	4.08039	1.91605e-06	7.70869e-06
BW25113_2535	csiE	-6.17069	10.6595	5.72457e-144	9.48288e-142
BW25113_1516	lsrB	-6.15783	7.41227	1.40849e-58	4.22546e-57
BW25113_2591	rrsG	-6.13718	2.29241	0.0056355	0.0129814
BW25113_4418	psrD	-6.10418	1.19585	0.0161455	0.0339671
BW25113_0753	ybgS	-6.08721	7.89048	3.61067e-93	2.21882e-91
BW25113_1423	ydcJ	-6.06734	10.7949	3.99157e-151	8.00416e-149
BW25113_1440	ydcS	-6.04655	10.4042	2.46658e-134	3.61448e-132
BW25113_4015	aceA	-6.04006	12.1704	4.02814e-125	4.79601e-123
BW25113_2095	gatZ	-6.03944	10.3301	4.60379e-146	8.3526e-144
BW25113_1166	ariR	-5.99242	5.85476	1.08308e-25	1.28954e-24
BW25113_4376	osmY	-5.97528	11.4986	1.28666e-136	1.96087e-134
BW25113_1004	wrbA	-5.97207	10.3706	1.87241e-142	2.97245e-140
BW25113_3854	rrlA	-5.96998	1.70157	0.00447782	0.0105247
BW25113_1684	sufA	-5.94931	8.01776	4.20852e-67	1.58757e-65
BW25113_1724	ydiZ	-5.93318	7.01128	1.99851e-59	6.14058e-58
BW25113_3671	ilvB	-5.91584	9.59571	1.85555e-117	1.91072e-115
BW25113_0904	focA	-5.91127	10.4965	4.44912e-129	5.84522e-127
BW25113_1480	sra	-5.89749	5.96839	4.95029e-27	6.20415e-26
BW25113_2097	fbaB	-5.89582	9.9083	6.61082e-123	7.63249e-121
BW25113_1619	hdhA	-5.89379	9.04433	6.3963e-111	5.41554e-109
BW25113_2465	tktB	-5.87546	10.1008	4.14919e-122	4.51668e-120
BW25113_1513	lsrA	-5.86907	8.83503	1.84877e-97	1.21445e-95
BW25113_1444	patD	-5.76705	9.36181	2.14676e-111	1.8589e-109
BW25113_1428	ydcK	-5.75387	7.69167	3.06639e-88	1.71808e-86
BW25113_0863	artI	-5.74753	9.20843	9.01145e-60	2.86113e-58
BW25113_1678	ldtE	-5.73642	9.85802	7.69251e-83	3.9606e-81
BW25113_1681	sufD	-5.71968	9.06707	7.58576e-96	4.81696e-94
BW25113_3097	yqjC	-5.71408	8.99595	8.20968e-83	4.17052e-81
BW25113_0871	poxB	-5.69916	9.52391	3.88285e-122	4.35107e-120
BW25113_3708	tnaA	-5.64617	8.45117	6.54486e-91	3.89624e-89
BW25113_1454	yncG	-5.58315	4.81395	2.27893e-09	1.20761e-08
BW25113_1518	lsrG	-5.56067	5.39722	9.93415e-11	5.84091e-10
BW25113_4568	ytjA	-5.5469	5.48479	6.03529e-20	5.83615e-19
BW25113_1745	astB	-5.4912	9.94988	1.45895e-112	1.42528e-110
BW25113_2925	fbaA	-5.46492	10.5828	3.8068e-112	3.45331e-110
BW25113_3453	ugpB	-5.45766	8.55724	9.69481e-102	7.10331e-100
BW25113_1784	yeaH	-5.44492	9.6628	2.05528e-104	1.56612e-102
BW25113_0903	pflB	-5.43703	12.1468	3.92703e-100	2.67178e-98
BW25113_3239	yhcO	-5.42663	4.55409	2.75846e-06	1.09022e-05
BW25113_3494	uspB	-5.33254	8.63245	6.7987e-108	5.51129e-106
BW25113_2288	nuoA	-5.31794	9.61829	1.7721e-100	1.22759e-98
BW25113_4414	tff	-5.30909	6.00791	1.63842e-28	2.1378e-27
BW25113_1517	lsrF	-5.29977	6.45997	8.31637e-30	1.1522e-28
BW25113_3541	dppD	-5.28974	9.01837	7.40645e-101	5.32426e-99
BW25113_2094	gatA	-5.21861	5.68876	2.46057e-17	2.1162e-16
BW25113_2344	fadL	-5.21496	9.94305	1.79616e-109	1.48769e-107
BW25113_1415	aldA	-5.18393	11.7013	2.73387e-118	2.89335e-116
BW25113_1676	pykF	-5.17339	9.98188	4.611e-76	2.16888e-74
BW25113_3908	sodA	-5.16932	8.50442	3.13587e-85	1.68277e-83
BW25113_2621	ssrA	-5.13799	17.4924	1.31915e-59	4.08615e-58
BW25113_4045	yjbJ	-5.11798	8.24555	5.50178e-86	2.99454e-84
BW25113_1897	otsB	-5.11295	6.78535	6.23789e-40	1.20032e-38
BW25113_1258	yciF	-5.09936	5.25176	6.73933e-13	4.52855e-12
BW25113_1205	ychH	-5.08668	9.20003	1.9156e-69	7.93309e-68
BW25113_2266	elaB	-5.0865	8.73005	4.37859e-78	2.0853e-76
BW25113_1443	ydcV	-5.08374	7.37967	1.81725e-54	4.94551e-53
BW25113_3098	yqjD	-5.05986	6.34812	8.74269e-31	1.24755e-29
BW25113_1488	ddpX	-5.0552	6.43707	1.03333e-32	1.55612e-31
BW25113_1003	yccJ	-5.04683	6.53458	1.908e-30	2.69239e-29
BW25113_0811	glnH	-5.02451	9.62789	1.15513e-100	8.1501e-99
BW25113_4135	yjdC	-5.00852	7.57967	8.30807e-68	3.19735e-66
BW25113_2169	fruB	-5.00135	7.82586	5.11751e-54	1.38282e-52
BW25113_1490	dosC	-4.99609	6.62869	4.24352e-35	7.02949e-34
BW25113_1482	osmC	-4.97046	9.18751	7.99327e-91	4.68529e-89
BW25113_2977	glcG	-4.96953	3.8188	0.000401784	0.00111169
BW25113_4014	aceB	-4.95755	11.2459	4.46058e-105	3.46833e-103
BW25113_1744	astE	-4.92911	7.82515	2.91191e-60	9.40202e-59
BW25113_3603	lldP	-4.92368	9.15051	2.63398e-97	1.70093e-95
BW25113_2215	ompC	-4.91048	10.0801	1.51522e-71	6.4865e-70
BW25113_1276	acnA	-4.90958	11.7278	1.12656e-111	9.98186e-110
BW25113_0643	ybeL	-4.89906	7.15554	2.03974e-41	4.15584e-40
BW25113_3024	ygiW	-4.89383	7.60111	3.133e-44	6.89984e-43
BW25113_3073	patA	-4.87229	9.3602	4.21418e-75	1.91143e-73
BW25113_0864	artP	-4.85942	8.83718	4.95597e-66	1.83323e-64
BW25113_3604	lldR	-4.82399	6.50541	1.39606e-35	2.33289e-34
BW25113_0146	sfsA	-4.81072	8.70077	1.65264e-92	9.99453e-91
BW25113_3102	yqjG	-4.79299	7.35905	1.72966e-47	4.22437e-46
BW25113_3542	dppC	-4.77058	7.45064	2.09279e-61	6.87373e-60
BW25113_1441	ydcT	-4.74987	8.20835	3.40325e-70	1.42488e-68
BW25113_1189	dadA	-4.74557	11.3372	5.75149e-103	4.2967e-101
BW25113_3510	hdeA	-4.73525	4.28874	1.93106e-05	6.70067e-05
BW25113_1514	lsrC	-4.70201	7.88442	2.70783e-61	8.8178e-60
BW25113_4227	ytfQ	-4.69162	8.49277	2.34699e-75	1.07735e-73
BW25113_0659	ybeY	-4.66774	7.99751	3.86778e-51	9.95692e-50
BW25113_0767	pgl	-4.6595	9.05837	2.87558e-88	1.63522e-86
BW25113_4107	yjdN	-4.64468	6.19743	1.5676e-29	2.1484e-28
BW25113_2283	nuoG	-4.59468	9.34782	1.1952e-59	3.73256e-58
BW25113_2779	eno	-4.58892	11.7381	4.43468e-85	2.34669e-83
BW25113_1197	treA	-4.58587	8.20441	1.25405e-78	6.04803e-77
BW25113_1817	manX	-4.57727	8.88749	2.62066e-74	1.17467e-72
BW25113_1779	gapA	-4.54348	11.3722	2.02765e-71	8.58372e-70
BW25113_2150	mglB	-4.54225	9.35389	2.89876e-63	1.01324e-61
BW25113_2080	yegP	-4.541	6.8159	1.57629e-38	2.9013e-37
BW25113_0623	cspE	-4.53154	10.4669	1.28244e-52	3.34664e-51
BW25113_3543	dppB	-4.50303	7.37096	2.20833e-40	4.31474e-39
BW25113_4016	aceK	-4.50099	8.38088	1.21988e-62	4.11306e-61
BW25113_4336	yjiN	-4.49914	7.07045	4.62712e-40	8.94889e-39
BW25113_1611	fumC	-4.48101	11.3997	2.76966e-88	1.59885e-86
BW25113_2287	nuoB	-4.47365	8.60002	5.95514e-76	2.76696e-74
BW25113_1519	tam	-4.45516	7.12858	2.29627e-42	4.80703e-41
BW25113_1723	pfkB	-4.42715	8.12563	8.5558e-73	3.79042e-71
BW25113_3099	yqjE	-4.41536	8.18552	1.38782e-68	5.62509e-67
BW25113_2285	nuoE	-4.40463	6.26582	9.51593e-26	1.14371e-24
BW25113_0581	ybdK	-4.40021	7.90173	2.04935e-59	6.24643e-58
BW25113_1241	adhE	-4.39388	11.8907	2.49886e-95	1.56077e-93
BW25113_3626	waaJ	-4.38397	4.88759	2.2655e-07	1.01072e-06
BW25113_1051	msyB	-4.37584	6.29613	5.27249e-24	5.94325e-23
BW25113_2904	gcvH	-4.36354	6.37184	7.17572e-27	8.90537e-26
BW25113_1085	yceQ	-4.35887	6.13469	1.26879e-25	1.50127e-24
BW25113_1896	otsA	-4.34291	8.47596	9.91298e-72	4.29187e-70
BW25113_1725	yniA	-4.33523	8.14177	3.21727e-65	1.17863e-63
BW25113_4067	actP	-4.30181	8.13797	4.58563e-64	1.64823e-62
BW25113_1854	pykA	-4.30055	10.0351	7.55531e-79	3.69048e-77
BW25113_1378	pfo	-4.29804	10.3421	3.33955e-82	1.67417e-80
BW25113_3448	yhhA	-4.29111	5.39662	2.6303e-12	1.71014e-11
BW25113_3624	waaZ	-4.28774	4.13848	0.000282589	0.000798713
BW25113_4188	yjfN	-4.26309	8.04794	1.04413e-62	3.5519e-61
BW25113_2282	nuoH	-4.25079	7.20252	4.59515e-38	8.3768e-37
BW25113_1002	agp	-4.2173	9.87333	4.87877e-47	1.18396e-45
BW25113_3540	dppF	-4.21055	8.0642	2.32262e-57	6.65352e-56
BW25113_1195	ymgE	-4.20351	5.37897	5.99493e-10	3.31986e-09
BW25113_1487	ddpA	-4.20184	8.31226	2.58088e-67	9.83316e-66
BW25113_1050	yceK	-4.18858	6.40235	1.6986e-20	1.66367e-19
BW25113_3751	rbsB	-4.18681	8.15211	1.43928e-37	2.59888e-36
BW25113_1967	hchA	-4.18112	9.28472	8.30305e-72	3.63616e-70
BW25113_1101	ptsG	-4.17742	8.89291	5.71906e-57	1.61405e-55
BW25113_2281	nuoI	-4.16119	5.82541	1.49437e-16	1.22706e-15
BW25113_1976	mtfA	-4.15981	7.20628	1.327e-40	2.60613e-39
BW25113_2869	ygeV	-4.15929	7.89588	9.99581e-59	3.02254e-57
BW25113_3605	lldD	-4.1586	8.25882	2.1926e-64	7.95601e-63
BW25113_4154	frdA	-4.13693	8.95157	2.38259e-68	9.45591e-67
BW25113_1235	rssB	-4.13029	8.61405	2.53778e-68	9.96799e-67
BW25113_1165	ymgA	-4.11545	2.93821	0.00687849	0.0155994
BW25113_4679	yohP	-4.11166	4.26217	0.000226599	0.00065158
BW25113_1190	dadX	-4.09907	10.498	1.3336e-80	6.59873e-79
BW25113_0953	rmf	-4.09677	5.875	1.32231e-17	1.16891e-16
BW25113_1680	sufS	-4.09549	8.29189	2.23991e-56	6.27505e-55
BW25113_2296	ackA	-4.08112	10.3972	4.42701e-84	2.31053e-82
BW25113_1167	ymgC	-4.05941	5.95779	2.40767e-14	1.73407e-13
BW25113_1819	manZ	-4.05909	6.92429	6.29372e-33	9.55341e-32
BW25113_4127	yjdJ	-4.04739	3.51094	0.00552038	0.0127548
BW25113_0862	artQ	-4.02929	8.52067	5.15271e-34	8.21415e-33
BW25113_2284	nuoF	-4.02201	8.56063	8.56984e-53	2.2518e-51
BW25113_0790	ybhP	-4.01975	5.82315	9.14867e-14	6.37229e-13
BW25113_4025	pgi	-4.01514	9.06103	6.2434e-67	2.33209e-65
BW25113_3748	rbsD	-4.00967	6.01722	6.67781e-17	5.60407e-16
BW25113_1217	chaB	-4.00353	5.91903	1.6744e-16	1.36898e-15
BW25113_4214	cysQ	-3.97465	9.81947	3.0055e-48	7.53352e-47
BW25113_1431	ydcL	-3.95863	7.14351	5.24528e-32	7.74594e-31
BW25113_2280	nuoJ	-3.95849	7.45535	7.91461e-39	1.47096e-37
BW25113_1975	serU	-3.9566	6.30155	1.90274e-20	1.85883e-19
BW25113_0809	glnQ	-3.95145	7.93692	2.53728e-43	5.43091e-42
BW25113_3498	prlC	-3.94705	9.34717	1.93402e-68	7.75643e-67
BW25113_3830	ysgA	-3.93624	7.78086	3.63091e-44	7.905e-43
BW25113_4382	deoA	-3.92821	8.68789	5.52594e-48	1.36713e-46
BW25113_4384	deoD	-3.92755	9.55808	1.33621e-63	4.71384e-62
BW25113_0854	potF	-3.92075	6.17141	3.34335e-21	3.38781e-20
BW25113_0605	ahpC	-3.92011	9.23879	4.94314e-57	1.40548e-55
BW25113_0786	ybhL	-3.91833	9.0426	6.07082e-69	2.48708e-67
BW25113_1259	yciG	-3.9143	2.8051	0.0142056	0.0303042
BW25113_3629	waaS	-3.89384	4.70756	2.01385e-05	6.94996e-05
BW25113_3041	ribB	-3.89006	9.29396	2.75269e-68	1.07018e-66
BW25113_2168	fruK	-3.85912	8.54157	1.53817e-36	2.65178e-35
BW25113_1646	sodC	-3.83616	7.9914	1.75397e-46	4.17664e-45
BW25113_4056	yjbQ	-3.83564	5.99016	2.16112e-17	1.87952e-16
BW25113_1478	adhP	-3.818	9.80751	3.07134e-60	9.83344e-59
BW25113_2416	ptsI	-3.79872	11.3459	1.47825e-62	4.94048e-61
BW25113_1442	ydcU	-3.79303	6.38803	1.0956e-21	1.1221e-20
BW25113_2597	raiA	-3.77906	10.3044	3.16849e-53	8.38328e-52
BW25113_2665	ygaU	-3.77596	9.08868	1.05996e-57	3.08278e-56
BW25113_0726	sucA	-3.77537	9.55475	1.50494e-49	3.82255e-48
BW25113_3592	yibF	-3.76941	6.74345	3.88742e-29	5.27085e-28
BW25113_2989	yghU	-3.76159	6.86085	1.17878e-25	1.39911e-24
BW25113_2310	argT	-3.72693	9.54542	1.07017e-57	3.08889e-56
BW25113_1384	feaR	-3.7172	7.59827	6.57448e-45	1.49993e-43
BW25113_0660	ybeZ	-3.70146	9.13074	4.92135e-36	8.33349e-35
BW25113_4402	yjjY	-3.69367	9.42543	8.06146e-45	1.81741e-43
BW25113_4149	blc	-3.69264	6.63724	2.50801e-26	3.07252e-25
BW25113_0419	yajO	-3.68688	8.36134	6.03016e-55	1.65287e-53
BW25113_1612	fumA	-3.68376	10.6749	4.93743e-63	1.71015e-61
BW25113_1836	yebV	-3.68023	5.61709	1.05512e-11	6.60897e-11
BW25113_1739	osmE	-3.67989	5.43519	1.12105e-10	6.561e-10
BW25113_0880	cspD	-3.67937	8.90472	4.81028e-58	1.43033e-56
BW25113_3995	rsd	-3.67501	6.63371	6.63988e-23	7.26953e-22
BW25113_3222	nanK	-3.67124	5.42023	8.49152e-10	4.61522e-09
BW25113_2905	gcvT	-3.66479	7.41368	1.15648e-34	1.89107e-33
BW25113_2415	ptsH	-3.65581	8.721	9.47431e-60	2.98323e-58
BW25113_3012	dkgA	-3.61325	8.73333	2.95893e-53	7.88359e-52
BW25113_3610	grxC	-3.60197	5.4552	8.19697e-10	4.4615e-09
BW25113_1912	pgsA	-3.59812	7.48188	6.40477e-41	1.27095e-39
BW25113_2131	osmF	-3.58715	7.26043	1.87136e-33	2.92208e-32
BW25113_2137	yohF	-3.58388	6.64144	5.68108e-23	6.25576e-22
BW25113_2417	crr	-3.56752	10.2218	6.00815e-64	2.13935e-62
BW25113_4217	ytfK	-3.56689	8.06326	1.16473e-44	2.58e-43
BW25113_1520	yneE	-3.54785	6.13316	4.18198e-19	3.89569e-18
BW25113_1799	dmlR	-3.54685	7.36693	6.50601e-32	9.53381e-31
BW25113_3625	waaY	-3.53998	4.04565	0.00352602	0.00839108
BW25113_3433	asd	-3.51747	8.31871	7.14569e-52	1.85205e-50
BW25113_3599	mtlA	-3.50721	8.4505	5.94768e-55	1.64208e-53
BW25113_1493	gadB	-3.50597	3.25672	0.0226258	0.0463215
BW25113_4216	ytfJ	-3.50533	6.89285	1.01815e-19	9.74658e-19
BW25113_1732	katE	-3.48659	8.02374	4.35566e-37	7.6829e-36
BW25113_3450	ugpC	-3.48568	6.26594	3.642e-18	3.28815e-17
BW25113_3452	ugpA	-3.48429	5.23047	2.29517e-06	9.12795e-06
BW25113_3432	glgB	-3.45418	8.13542	7.29802e-45	1.65509e-43
BW25113_1045	ymdB	-3.44859	6.04504	9.47617e-12	5.95779e-11
BW25113_0525	ppiB	-3.44774	6.44846	1.05297e-16	8.77862e-16
BW25113_3996	nudC	-3.44502	7.82129	6.49503e-46	1.51816e-44
BW25113_2278	nuoL	-3.43285	8.16378	9.12479e-45	2.04503e-43
BW25113_1668	ydhS	-3.40548	7.71413	3.62373e-34	5.80102e-33
BW25113_4554	yibT	-3.39364	5.41442	3.16498e-08	1.5149e-07
BW25113_0755	gpmA	-3.38878	10.0732	4.76286e-41	9.50079e-40
BW25113_0965	yccU	-3.38845	5.77038	1.09138e-11	6.81665e-11
BW25113_3922	yiiS	-3.37466	4.76946	4.68723e-05	0.00015329
BW25113_3361	fic	-3.34568	9.24951	4.00689e-41	8.07739e-40
BW25113_0453	ybaY	-3.34117	7.92637	1.59968e-39	3.04739e-38
BW25113_0330	prpR	-3.34095	7.25142	5.64916e-32	8.31016e-31
BW25113_3203	hpf	-3.33924	5.84423	2.02429e-12	1.32518e-11
BW25113_0707	ybgA	-3.33732	4.62103	0.00014766	0.000440896
BW25113_2899	yqfA	-3.33067	10.7729	4.84286e-58	1.43033e-56
BW25113_2687	luxS	-3.33037	7.85001	3.31165e-36	5.65802e-35
BW25113_3287	def	-3.32861	8.80702	5.31886e-48	1.3245e-46
BW25113_4390	nadR	-3.32431	7.19783	5.18853e-27	6.48141e-26
BW25113_4153	frdB	-3.31891	7.17315	6.67777e-29	8.92712e-28
BW25113_0789	clsB	-3.31649	5.80151	5.04343e-11	3.00242e-10
BW25113_2286	nuoC	-3.3133	8.80708	4.52856e-44	9.80331e-43
BW25113_1512	lsrR	-3.31253	7.95505	9.34758e-41	1.8453e-39
BW25113_2670	alaE	-3.30779	7.68687	1.81789e-34	2.9599e-33
BW25113_3236	mdh	-3.3075	9.72698	1.22301e-47	3.00623e-46
BW25113_3253	acuI	-3.30109	7.21134	1.08628e-28	1.43208e-27
BW25113_0728	sucC	-3.29589	8.61832	4.14483e-37	7.35672e-36
BW25113_2172	yeiQ	-3.29519	8.3285	5.91294e-46	1.39064e-44
BW25113_1617	uidA	-3.28865	7.37599	2.82542e-30	3.95767e-29
BW25113_4307	yjhQ	-3.28391	4.18294	0.0027465	0.00666084
BW25113_0456	ybaA	-3.27935	8.36278	2.37544e-31	3.42819e-30
BW25113_2410	yfeH	-3.27896	6.37289	4.57849e-15	3.38063e-14
BW25113_2297	pta	-3.27524	9.90897	2.59939e-46	6.15135e-45
BW25113_2703	srlE	-3.27458	3.6484	0.0160843	0.0338592
BW25113_0727	sucB	-3.27448	8.52057	4.9359e-38	8.95513e-37
BW25113_1449	curA	-3.2679	8.38298	4.42224e-42	9.15692e-41
BW25113_1805	fadD	-3.26627	11.061	1.85973e-55	5.17196e-54
BW25113_2036	glf	-3.26084	5.23464	2.54731e-07	1.13115e-06
BW25113_3081	fadH	-3.25169	9.30305	1.13988e-44	2.53974e-43
BW25113_2964	nupG	-3.22801	7.17554	3.85947e-24	4.40257e-23
BW25113_0384	psiF	-3.2165	6.50181	1.88704e-15	1.4322e-14
BW25113_0810	glnP	-3.21308	7.76614	5.2346e-36	8.82469e-35
BW25113_1679	sufE	-3.21038	5.07137	4.207e-06	1.61092e-05
BW25113_1648	ydhL	-3.19338	5.00404	1.55322e-05	5.4845e-05
BW25113_2521	sseA	-3.19211	8.7708	1.08465e-45	2.50455e-44
BW25113_3001	gpr	-3.15705	8.33362	7.04692e-46	1.63712e-44
BW25113_3931	hslU	-3.15576	8.15969	4.22841e-33	6.49607e-32
BW25113_3100	yqjK	-3.15293	5.52374	2.38358e-09	1.26131e-08
BW25113_0461	tomB	-3.14914	9.53579	4.55495e-41	9.13388e-40
BW25113_0866	ybjQ	-3.14379	7.00511	1.16414e-22	1.26005e-21
BW25113_4391	yjjK	-3.1393	9.90663	8.44647e-51	2.1598e-49
BW25113_0325	yahK	-3.12744	5.70199	1.70082e-09	9.07578e-09
BW25113_4061	yjcC	-3.12168	6.32543	2.17684e-17	1.88495e-16
BW25113_1901	araF	-3.1094	6.00968	3.47013e-12	2.22205e-11
BW25113_3831	udp	-3.10891	8.9459	4.1374e-42	8.61394e-41
BW25113_4637	uof	-3.09901	4.72667	0.000221392	0.00063757
BW25113_2449	yffR	-3.0658	3.7973	0.0153853	0.0325836
BW25113_1818	manY	-3.0649	7.50705	1.62721e-22	1.73175e-21
BW25113_2742	nlpD	-3.05589	9.85094	8.54126e-44	1.83854e-42
BW25113_3199	lptC	-3.05424	6.58924	4.54474e-15	3.36223e-14
BW25113_3430	glgC	-3.0514	8.14225	6.69547e-37	1.16483e-35
BW25113_1515	lsrD	-3.0429	6.86721	2.32534e-17	2.00897e-16
BW25113_1738	chbB	-3.03259	4.45132	0.0014658	0.00371323
BW25113_4219	msrA	-3.02847	7.88303	7.67181e-31	1.09886e-29
BW25113_1740	nadE	-3.02809	7.32711	1.94708e-25	2.29671e-24
BW25113_3429	glgA	-3.02239	8.35313	1.47514e-36	2.55468e-35
BW25113_0008	talB	-3.01094	8.78759	2.08159e-41	4.21854e-40
BW25113_1664	ydhQ	-2.9985	7.56368	1.556e-33	2.43966e-32
BW25113_4485	ytfR	-2.9904	6.98249	1.09556e-19	1.04352e-18
BW25113_1706	ydiU	-2.98539	8.3435	1.09027e-39	2.0874e-38
BW25113_0031	dapB	-2.98311	4.94881	0.000164683	0.000487902
BW25113_2938	speA	-2.98255	9.77274	3.18985e-44	6.98466e-43
BW25113_1927	amyA	-2.97658	8.51229	8.56204e-42	1.75384e-40
BW25113_1795	yeaQ	-2.97535	4.29336	0.00509598	0.0118831
BW25113_4306	yjhP	-2.97364	5.17412	7.6235e-06	2.81449e-05
BW25113_0054	lptD	-2.97214	10.1364	5.16711e-43	1.09982e-41
BW25113_2277	nuoM	-2.96941	6.9885	5.26302e-21	5.26302e-20
BW25113_2672	ygaM	-2.96875	6.96828	1.95949e-16	1.59523e-15
BW25113_1635	gstA	-2.96739	7.30246	4.48823e-26	5.46331e-25
BW25113_3866	yihI	-2.96247	7.86564	4.1507e-36	7.0599e-35
BW25113_4252	tabA	-2.96193	6.55059	2.46308e-16	1.99667e-15
BW25113_0460	hha	-2.9599	8.80523	1.99138e-39	3.75601e-38
BW25113_2342	fadI	-2.95456	9.73955	1.65394e-39	3.13509e-38
BW25113_2903	gcvP	-2.93933	7.92266	2.70072e-30	3.79695e-29
BW25113_3616	tdh	-2.91918	9.33999	2.49922e-34	4.05193e-33
BW25113_3103	yhaH	-2.91641	6.14312	3.09694e-13	2.1108e-12
BW25113_2032	wbbK	-2.91368	5.22252	2.24701e-06	8.94578e-06
BW25113_3221	yhcH	-2.90473	3.79599	0.0176973	0.0369462
BW25113_0186	ldcC	-2.89846	7.73841	4.57745e-35	7.54982e-34
BW25113_1291	sapD	-2.89786	7.78189	1.36879e-33	2.15499e-32
BW25113_1462	yddH	-2.89504	3.74328	0.0197899	0.0408891
BW25113_0401	brnQ	-2.89307	8.56394	1.29285e-28	1.69854e-27
BW25113_2130	yehY	-2.89107	6.28212	5.12226e-11	3.04459e-10
BW25113_0304	rclA	-2.88368	4.17061	0.00714145	0.0161573
BW25113_0658	ybeX	-2.87794	9.00469	9.80851e-39	1.8141e-37
BW25113_2877	mocA	-2.8774	5.4772	2.0502e-06	8.20511e-06
BW25113_2411	ligA	-2.87312	8.07917	1.18952e-33	1.88052e-32
BW25113_2795	ygdH	-2.86973	7.94208	1.25577e-32	1.87627e-31
BW25113_3133	agaV	-2.8584	4.41415	0.00305422	0.00736493
BW25113_4235	pmbA	-2.85664	8.15753	1.95716e-33	3.04358e-32
BW25113_1406	ydbC	-2.84904	6.02278	1.47444e-10	8.48581e-10
BW25113_2979	glcD	-2.84069	5.78357	8.48199e-09	4.241e-08
BW25113_2020	hisD	-2.83606	6.79476	3.78923e-17	3.20111e-16
BW25113_3223	nanE	-2.83465	5.55338	7.70208e-07	3.26055e-06
BW25113_4259	holC	-2.83032	6.08235	1.64642e-12	1.08339e-11
BW25113_2663	gabP	-2.82522	7.19605	3.3027e-18	2.9889e-17
BW25113_2910	zapA	-2.82365	6.09793	1.22979e-10	7.14252e-10
BW25113_0865	ybjP	-2.82087	6.5986	1.31897e-16	1.08772e-15
BW25113_1066	rimJ	-2.82006	7.24834	1.55033e-22	1.65456e-21
BW25113_1647	ydhF	-2.81266	7.91528	9.62003e-28	1.22994e-26
BW25113_3290	trkA	-2.81122	7.93506	2.97002e-29	4.04135e-28
BW25113_3125	garR	-2.81022	4.90086	0.000243496	0.000694921
BW25113_2129	yehX	-2.8102	5.57581	3.41366e-08	1.62372e-07
BW25113_1100	ycfH	-2.8078	7.58891	1.08386e-28	1.43208e-27
BW25113_1020	phoH	-2.80625	9.1508	5.82767e-35	9.57044e-34
BW25113_1093	fabG	-2.80462	10.6245	5.81226e-42	1.19701e-40
BW25113_3623	waaU	-2.80183	3.95647	0.0191239	0.039599
BW25113_2696	csrA	-2.79647	8.62667	2.71424e-36	4.65823e-35
BW25113_2159	nfo	-2.79345	5.84974	1.03475e-08	5.15344e-08
BW25113_3608	gpsA	-2.79307	8.64393	3.538e-34	5.68768e-33
BW25113_4136	dsbD	-2.7821	6.69972	1.16281e-15	9.023e-15
BW25113_0428	cyoE	-2.77792	9.28009	1.35341e-35	2.27158e-34
BW25113_0604	dsbG	-2.77765	4.58267	0.00174813	0.00438471
BW25113_4255	rraB	-2.76943	6.39937	1.70209e-11	1.04935e-10
BW25113_3469	zntA	-2.76928	11.3179	4.21727e-39	7.87637e-38
BW25113_3431	glgX	-2.7663	7.72876	2.31058e-26	2.84897e-25
BW25113_3627	waaR	-2.76568	5.42925	1.19489e-06	4.92699e-06
BW25113_0598	cstA	-2.7564	10.8205	4.9509e-37	8.6926e-36
BW25113_0828	iaaA	-2.7528	5.99815	8.18756e-11	4.82142e-10
BW25113_3087	ygjR	-2.75006	7.85547	9.5912e-32	1.40009e-30
BW25113_1824	yobF	-2.74869	6.96078	7.95075e-13	5.30514e-12
BW25113_2341	fadJ	-2.74671	9.30016	4.15143e-37	7.35672e-36
BW25113_2141	yohJ	-2.74648	4.07706	0.0139621	0.0298349
BW25113_1333	uspE	-2.74069	9.81322	4.53587e-31	6.52139e-30
BW25113_3919	tpiA	-2.73896	8.00599	2.64404e-34	4.26856e-33
BW25113_2515	ispG	-2.73287	9.80612	2.03774e-39	3.82453e-38
BW25113_1342	ydaN	-2.72257	7.66976	9.98462e-26	1.19627e-24
BW25113_2086	yegS	-2.71381	7.70891	8.48915e-23	9.24104e-22
BW25113_2302	yfcG	-2.69873	5.47618	2.77383e-06	1.09516e-05
BW25113_3585	yiaU	-2.69787	4.98696	0.000165724	0.000490224
BW25113_2309	hisJ	-2.69597	8.76232	1.89027e-37	3.39714e-36
BW25113_1990	ldtA	-2.69423	7.94354	1.0283e-28	1.3651e-27
BW25113_3449	ugpQ	-2.69146	4.82074	0.000536591	0.00146134
BW25113_4187	aidB	-2.6807	7.47392	6.98649e-22	7.2333e-21
BW25113_2926	pgk	-2.67642	10.6738	2.90298e-40	5.64303e-39
BW25113_4051	qorA	-2.67068	7.49376	4.86986e-24	5.50569e-23
BW25113_1677	lpp	-2.66389	6.94943	4.29625e-15	3.20327e-14
BW25113_1127	pepT	-2.65976	8.86967	3.09059e-35	5.14198e-34
BW25113_2167	fruA	-2.6597	9.85619	1.25716e-27	1.5966e-26
BW25113_2009	sbmC	-2.65873	7.48507	7.17691e-18	6.40375e-17
BW25113_2501	ppk	-2.65219	7.96529	6.48957e-29	8.70608e-28
BW25113_3609	secB	-2.64719	5.38355	4.04401e-05	0.000133829
BW25113_1852	zwf	-2.64549	8.05074	3.76178e-26	4.59371e-25
BW25113_4263	yjgR	-2.63991	6.90788	3.08789e-17	2.63786e-16
BW25113_4230	ytfT	-2.63797	4.88948	0.00041772	0.00115327
BW25113_3428	glgP	-2.63707	8.74803	1.69071e-32	2.50646e-31
BW25113_4167	nnr	-2.62933	7.56753	1.95545e-25	2.29946e-24
BW25113_4381	deoC	-2.62166	7.79222	9.23044e-21	9.15833e-20
BW25113_3289	rsmB	-2.61557	7.46337	1.24713e-22	1.34605e-21
BW25113_3522	yhjD	-2.61128	8.05937	4.05365e-24	4.59655e-23
BW25113_3037	ygiB	-2.60138	9.21093	4.14829e-33	6.39877e-32
BW25113_0906	ycaP	-2.60094	4.517	0.0067687	0.0153696
BW25113_0651	rihA	-2.59807	6.05628	5.40873e-10	2.9996e-09
BW25113_4057	yjbR	-2.59682	6.93971	2.14851e-15	1.61775e-14
BW25113_1234	rssA	-2.59315	7.71103	2.33289e-25	2.73486e-24
BW25113_4152	frdC	-2.59268	5.81213	5.75585e-08	2.6809e-07
BW25113_0838	gstB	-2.59227	7.26783	2.65094e-19	2.4816e-18
BW25113_3003	yghA	-2.5909	7.41796	1.5164e-17	1.32816e-16
BW25113_2909	ygfB	-2.5868	8.02227	8.83382e-22	9.1211e-21
BW25113_4119	melA	-2.58358	7.84205	1.74568e-26	2.15943e-25
BW25113_1614	ydgA	-2.58225	9.74067	2.96648e-33	4.59442e-32
BW25113_3932	hslV	-2.58102	7.93858	4.0064e-18	3.6086e-17
BW25113_0429	cyoD	-2.57598	6.28312	2.35126e-11	1.44024e-10
BW25113_3474	yhhT	-2.57414	5.77302	8.31655e-08	3.8222e-07
BW25113_3233	yhcB	-2.57237	6.68351	3.36935e-14	2.39948e-13
BW25113_3886	yihY	-2.56607	5.14517	0.000296015	0.000833567
BW25113_2142	yohK	-2.56476	5.16665	0.000102681	0.000316262
BW25113_3283	yrdD	-2.56471	6.95576	3.22568e-17	2.74327e-16
BW25113_4468	glcE	-2.55364	4.04216	0.0198737	0.0410177
BW25113_2908	pepP	-2.53809	8.27034	3.76445e-28	4.86188e-27
BW25113_4380	yjjI	-2.53592	6.18398	1.15193e-11	7.18307e-11
BW25113_4168	tsaE	-2.53476	5.60629	2.86177e-06	1.12522e-05
BW25113_2276	nuoN	-2.53464	7.81588	9.26112e-21	9.1649e-20
BW25113_1982	amn	-2.52746	6.25572	4.29426e-12	2.73141e-11
BW25113_3224	nanT	-2.52545	7.50747	9.80071e-21	9.67376e-20
BW25113_0861	artM	-2.50548	6.93391	5.32084e-16	4.21464e-15
BW25113_4383	deoB	-2.4988	10.2446	2.03224e-31	2.94404e-30
BW25113_3153	yhbO	-2.48823	4.93266	0.000654977	0.00176482
BW25113_1341	ydaM	-2.48533	6.08371	3.21749e-09	1.68157e-08
BW25113_1853	yebK	-2.48445	6.75013	2.96058e-15	2.21607e-14
BW25113_4000	hupA	-2.48196	6.54562	4.88016e-13	3.2967e-12
BW25113_4337	mdtM	-2.46927	5.83783	3.76512e-07	1.64319e-06
BW25113_0655	gltI	-2.46862	8.66329	7.74019e-16	6.05546e-15
BW25113_3519	treF	-2.46178	7.39363	2.82559e-20	2.7463e-19
BW25113_2262	menB	-2.4519	5.70951	1.08931e-06	4.52097e-06
BW25113_0729	sucD	-2.44819	8.10793	1.0024e-27	1.27731e-26
BW25113_1324	tpx	-2.44508	7.24115	3.06372e-15	2.28878e-14
BW25113_0438	clpX	-2.43691	10.8793	1.35012e-27	1.70896e-26
BW25113_0489	qmcA	-2.43621	8.32136	6.79562e-25	7.89369e-24
BW25113_2393	nupC	-2.43545	6.20909	1.35192e-08	6.66342e-08
BW25113_2463	maeB	-2.42908	8.72709	1.78243e-30	2.52456e-29
BW25113_4129	lysU	-2.41	8.77036	1.11495e-30	1.58506e-29
BW25113_1536	ydeI	-2.39782	5.96177	3.80904e-08	1.80728e-07
BW25113_3632	waaQ	-2.39424	6.83927	1.19384e-12	7.88305e-12
BW25113_1199	dhaL	-2.38386	5.72871	6.09891e-06	2.28709e-05
BW25113_0966	hspQ	-2.38336	6.63074	6.03146e-08	2.7956e-07
BW25113_4020	yjbB	-2.37198	7.65877	9.57763e-22	9.86237e-21
BW25113_1710	btuE	-2.37146	7.46276	2.16564e-17	1.87952e-16
BW25113_0855	potG	-2.36089	4.89453	0.00140453	0.00357945
BW25113_0437	clpP	-2.35592	8.72028	9.38721e-28	1.20422e-26
BW25113_3291	mscL	-2.3491	6.37592	3.50745e-11	2.12117e-10
BW25113_3500	gor	-2.34164	7.58589	4.96628e-21	4.99249e-20
BW25113_3339	tufA	-2.33842	8.8618	4.74154e-27	5.96213e-26
BW25113_3547	yhjX	-2.33725	5.20748	0.000136475	0.000410719
BW25113_1257	yciE	-2.33144	4.2247	0.0215353	0.0441839
BW25113_1046	clsC	-2.32759	6.77303	3.04897e-14	2.17947e-13
BW25113_3426	glpD	-2.32086	10.2082	1.9917e-06	7.98778e-06
BW25113_4269	ahr	-2.31392	7.11335	8.86537e-13	5.89478e-12
BW25113_3417	malP	-2.3011	6.24452	2.01137e-10	1.1472e-09
BW25113_3863	polA	-2.30044	7.86399	8.52409e-24	9.58017e-23
BW25113_4260	pepA	-2.29759	9.09197	4.11192e-29	5.55547e-28
BW25113_4567	yjjZ	-2.2948	5.87887	3.86738e-06	1.48836e-05
BW25113_3591	selA	-2.29337	7.07196	4.36921e-15	3.23866e-14
BW25113_0687	seqA	-2.28752	6.11657	1.54883e-09	8.27637e-09
BW25113_0788	ybhN	-2.28291	5.31824	5.67979e-05	0.000183085
BW25113_0932	pepN	-2.28269	8.59587	2.39136e-25	2.79481e-24
BW25113_3152	yraR	-2.28109	6.05376	1.07694e-07	4.90805e-07
BW25113_3244	tldD	-2.27788	8.43736	3.23171e-21	3.28342e-20
BW25113_1823	cspC	-2.27781	7.84896	1.35938e-17	1.1989e-16
BW25113_3536	bcsE	-2.27362	7.00558	1.94011e-15	1.46954e-14
BW25113_0867	amiD	-2.27094	6.75456	1.24243e-10	7.20497e-10
BW25113_1293	sapB	-2.26981	5.94489	1.62607e-07	7.33174e-07
BW25113_3281	aroE	-2.26691	7.14902	1.98186e-15	1.49819e-14
BW25113_1538	dcp	-2.25721	7.08051	2.09292e-13	1.43161e-12
BW25113_1719	thrS	-2.25565	10.8024	1.32511e-28	1.73494e-27
BW25113_0837	yliI	-2.25411	5.92812	7.82001e-07	3.29947e-06
BW25113_2092	gatC	-2.23196	6.53535	4.03326e-09	2.08504e-08
BW25113_2019	hisG	-2.22322	6.63648	1.52621e-10	8.77056e-10
BW25113_0172	frr	-2.21222	8.31613	2.88071e-22	3.02355e-21
BW25113_3729	glmS	-2.20801	9.31114	2.69117e-23	3.01504e-22
BW25113_0127	yadG	-2.19943	6.5019	9.47243e-10	5.13371e-09
BW25113_2937	speB	-2.19554	8.74608	2.80394e-23	3.11458e-22
BW25113_4118	melR	-2.19141	5.99196	2.41704e-07	1.07581e-06
BW25113_3924	fpr	-2.18996	6.44167	7.11296e-10	3.89933e-09
BW25113_1084	rne	-2.18726	9.45245	2.69445e-24	3.11086e-23
BW25113_3957	argE	-2.18655	7.22956	4.09745e-13	2.77287e-12
BW25113_3282	tsaC	-2.18244	6.80312	8.16739e-10	4.45175e-09
BW25113_4231	yjfF	-2.18027	6.64834	3.11179e-11	1.89392e-10
BW25113_4401	arcA	-2.17293	11.293	2.897e-29	3.95611e-28
BW25113_1780	yeaD	-2.16543	5.5911	8.45517e-06	3.09752e-05
BW25113_3524	yhjG	-2.16076	8.69046	1.06235e-13	7.35919e-13
BW25113_3923	uspD	-2.1597	5.64763	2.46572e-05	8.41038e-05
BW25113_2157	yeiE	-2.15783	7.76788	1.33696e-15	1.02905e-14
BW25113_3698	yidB	-2.1521	5.43344	3.04687e-05	0.000102667
BW25113_1087	yceF	-2.14761	7.40548	2.56972e-12	1.67361e-11
BW25113_0882	clpA	-2.13677	11.7078	9.27846e-28	1.19429e-26
BW25113_3927	glpF	-2.13643	6.31584	0.00271307	0.00660498
BW25113_1288	fabI	-2.1312	10.3774	3.1867e-27	4.02031e-26
BW25113_2898	ygfZ	-2.13075	8.49838	2.95765e-24	3.40442e-23
BW25113_0708	phr	-2.12859	7.58605	1.21228e-15	9.36871e-15
BW25113_1726	yniB	-2.12307	7.35232	7.2179e-14	5.05518e-13
BW25113_3386	rpe	-2.1212	5.20092	0.000712842	0.00190324
BW25113_3400	hslR	-2.11645	5.65503	7.52772e-05	0.000238013
BW25113_3998	nfi	-2.11387	6.25271	1.22253e-08	6.05702e-08
BW25113_1104	ycfL	-2.10742	6.69177	1.01678e-10	5.96911e-10
BW25113_1400	paaY	-2.10469	6.16724	8.39682e-09	4.20393e-08
BW25113_3845	fadA	-2.10216	10.1333	5.66121e-20	5.48835e-19
BW25113_1920	fliY	-2.10167	8.73852	1.01864e-18	9.39715e-18
BW25113_0050	apaG	-2.10162	5.41317	7.66177e-05	0.00024165
BW25113_0430	cyoC	-2.1012	6.9146	7.77087e-10	4.24169e-09
BW25113_2752	cysD	-2.09862	4.63892	0.0123273	0.0265952
BW25113_2948	yqgE	-2.09587	5.72083	7.84785e-06	2.88892e-05
BW25113_3038	ygiC	-2.09563	8.4212	6.68181e-21	6.66432e-20
BW25113_3040	zupT	-2.09363	7.32035	1.00393e-14	7.34162e-14
BW25113_0662	ubiF	-2.0933	9.93064	3.12849e-23	3.46498e-22
BW25113_2323	fabB	-2.09313	10.3069	4.01593e-24	4.56737e-23
BW25113_2035	wbbH	-2.09025	6.16545	1.54544e-08	7.57803e-08
BW25113_1765	ydjA	-2.08811	7.15492	9.88133e-13	6.54745e-12
BW25113_3846	fadB	-2.08332	10.7135	3.24174e-24	3.72019e-23
BW25113_2392	mntH	-2.08156	10.6681	1.69056e-17	1.47392e-16
BW25113_3123	rnpB	-2.08112	12.8917	1.62142e-17	1.41689e-16
BW25113_4113	basR	-2.07916	5.7638	4.54023e-06	1.72465e-05
BW25113_2414	cysK	-2.07863	7.76837	7.81894e-13	5.22634e-12
BW25113_1108	ycfP	-2.07679	6.89738	2.73219e-12	1.77035e-11
BW25113_4151	frdD	-2.07665	7.74745	1.3711e-16	1.12827e-15
BW25113_0488	ybbJ	-2.07462	8.48577	1.49023e-22	1.59938e-21
BW25113_1463	nhoA	-2.07011	6.90806	1.50583e-11	9.32878e-11
BW25113_4142	groS	-2.06801	5.29777	0.00175044	0.00438762
BW25113_0145	dksA	-2.06778	8.90714	8.84901e-19	8.18319e-18
BW25113_3225	nanA	-2.06353	7.27348	7.59802e-13	5.0876e-12
BW25113_3687	ibpA	-2.06297	6.7392	0.000114115	0.00034978
BW25113_0485	glsA	-2.06292	5.80249	4.37847e-06	1.67154e-05
BW25113_0014	dnaK	-2.0536	10.5636	1.63929e-06	6.67274e-06
BW25113_3638	yicR	-2.0451	7.798	1.1958e-11	7.43231e-11
BW25113_2797	sdaB	-2.04102	7.49473	1.02589e-09	5.53634e-09
BW25113_3506	slp	-2.04007	5.68036	4.29818e-05	0.000141295
BW25113_0721	sdhC	-2.03573	7.14363	1.95826e-11	1.20338e-10
BW25113_3284	smg	-2.03505	7.56281	2.73214e-16	2.21008e-15
BW25113_4226	ppa	-2.03414	7.17991	7.94106e-14	5.54129e-13
BW25113_4143	groL	-2.03165	9.66728	3.21174e-12	2.06353e-11
BW25113_1067	yceH	-2.03052	7.18559	2.96159e-12	1.90603e-11
BW25113_4396	rob	-2.02526	9.16067	6.99676e-21	6.96023e-20
BW25113_3988	rpoC	-2.02135	11.337	1.24746e-16	1.03323e-15
BW25113_0735	ybgE	-2.00201	5.91538	1.61533e-05	5.66705e-05
BW25113_2143	cdd	-1.99886	7.47327	9.38371e-13	6.22856e-12
BW25113_3336	bfr	-1.99488	7.0008	1.05639e-11	6.60897e-11
BW25113_0912	ihfB	-1.989	9.6316	8.1545e-19	7.55928e-18
BW25113_1034	ycdX	-1.98776	7.37772	5.13118e-13	3.45403e-12
BW25113_1283	osmB	-1.98258	7.4635	2.14305e-13	1.46327e-12
BW25113_0773	ybhB	-1.97663	7.01024	1.00975e-09	5.45695e-09
BW25113_3528	dctA	-1.97319	9.04693	2.49349e-17	2.13969e-16
BW25113_1913	uvrC	-1.97076	7.5566	7.1596e-16	5.62435e-15
BW25113_1398	paaK	-1.96878	5.98095	1.04852e-06	4.35647e-06
BW25113_1489	dosP	-1.96736	6.30076	2.79147e-08	1.33949e-07
BW25113_0166	dapD	-1.96187	7.42634	2.35774e-14	1.70132e-13
BW25113_4467	glcF	-1.95659	5.28041	0.00167542	0.00421344
BW25113_0759	galE	-1.95045	7.62673	6.30053e-16	4.96998e-15
BW25113_4377	yjjU	-1.94325	6.32448	4.61355e-08	2.17008e-07
BW25113_1000	cbpA	-1.94141	7.10542	4.9855e-11	2.97258e-10
BW25113_4304	sgcC	-1.93657	5.07624	0.00341812	0.00815468
BW25113_1209	lolB	-1.93074	5.76509	5.69292e-05	0.000183281
BW25113_0179	lpxD	-1.92556	8.14814	1.21412e-18	1.11197e-17
BW25113_1810	yoaC	-1.92279	5.25166	0.00104234	0.00270341
BW25113_3403	pck	-1.92116	9.08006	1.39449e-17	1.22419e-16
BW25113_3124	garK	-1.91706	4.7174	0.0167117	0.0351001
BW25113_2213	ada	-1.91606	7.48769	1.02604e-13	7.12061e-13
BW25113_1094	acpP	-1.91254	10.0372	3.68262e-16	2.94764e-15
BW25113_2467	nudK	-1.90424	5.00629	0.00513594	0.0119682
BW25113_1218	chaC	-1.89805	8.89384	1.38779e-19	1.31203e-18
BW25113_3157	yhbT	-1.8931	7.95811	1.20284e-17	1.06577e-16
BW25113_2023	hisH	-1.89163	4.62013	0.0242763	0.0493032
BW25113_3288	fmt	-1.89147	9.01633	6.28438e-19	5.83987e-18
BW25113_0710	ybgI	-1.89101	6.47028	6.56433e-08	3.0352e-07
BW25113_3791	wecE	-1.87835	5.93537	7.9719e-06	2.93175e-05
BW25113_4172	hfq	-1.87548	8.08622	8.0523e-17	6.7427e-16
BW25113_1105	lpoB	-1.87389	6.59555	2.07965e-08	1.01323e-07
BW25113_1397	paaJ	-1.87055	6.7095	5.27117e-09	2.69935e-08
BW25113_3385	gph	-1.86972	5.69809	8.45543e-05	0.000265145
BW25113_3565	xylA	-1.86953	5.52533	0.000641919	0.00173086
BW25113_0098	secA	-1.86743	8.19811	6.02357e-18	5.38728e-17
BW25113_0083	ftsL	-1.86405	4.85584	0.0179218	0.0373535
BW25113_1267	yciO	-1.86291	5.83909	4.17793e-05	0.000137817
BW25113_0803	ybiI	-1.85933	5.46585	0.000547942	0.00148906
BW25113_3987	rpoB	-1.85667	11.5351	1.47633e-15	1.13403e-14
BW25113_2079	baeR	-1.85518	6.2603	1.14156e-06	4.71727e-06
BW25113_1200	dhaK	-1.85253	5.67039	0.000165038	0.000488574
BW25113_2936	loiP	-1.85097	8.07849	5.4199e-15	3.99416e-14
BW25113_2741	rpoS	-1.84822	13.2426	2.02019e-20	1.96853e-19
BW25113_4120	melB	-1.84711	6.77059	2.94208e-09	1.55039e-08
BW25113_1764	selD	-1.84204	8.83944	2.96331e-18	2.68815e-17
BW25113_2700	pncC	-1.83875	4.82919	0.0154126	0.0326233
BW25113_3709	tnaB	-1.83356	5.23499	0.00303419	0.00732125
BW25113_0678	nagB	-1.82706	6.80169	1.20929e-08	5.99923e-08
BW25113_2307	hisM	-1.82628	6.58786	5.1781e-07	2.2267e-06
BW25113_0003	thrB	-1.82164	7.12852	2.44761e-10	1.38154e-09
BW25113_0389	yaiA	-1.81577	5.4771	0.002693	0.00656451
BW25113_2707	srlR	-1.81486	5.43261	0.000499764	0.00136397
BW25113_2502	ppx	-1.81269	6.59239	2.53129e-08	1.21617e-07
BW25113_1294	sapA	-1.81037	8.57403	9.24698e-16	7.21946e-15
BW25113_1424	opgD	-1.80766	7.07716	1.19049e-10	6.94604e-10
BW25113_3421	rtcB	-1.80751	6.34941	6.22027e-07	2.65686e-06
BW25113_0085	murE	-1.80111	6.41652	3.78304e-06	1.45885e-05
BW25113_1492	gadC	-1.79943	5.43198	0.000836631	0.00221315
BW25113_2599	pheA	-1.78852	7.98432	5.88537e-14	4.14478e-13
BW25113_1957	yodC	-1.78744	5.03247	0.00769584	0.0173088
BW25113_1816	yoaE	-1.78695	8.48721	8.19829e-15	6.0184e-14
BW25113_0586	entF	-1.78626	9.62017	3.71683e-12	2.37603e-11
BW25113_0346	mhpR	-1.78531	7.1229	1.83155e-10	1.04778e-09
BW25113_2068	alkA	-1.78515	5.48286	0.000823977	0.00218314
BW25113_1654	grxD	-1.78345	5.7564	0.000152182	0.00045298
BW25113_0839	dacC	-1.77672	8.12022	1.58424e-16	1.29806e-15
BW25113_2347	yfdC	-1.77497	5.07224	0.0125122	0.0269635
BW25113_0168	map	-1.77419	8.50164	2.43449e-15	1.82947e-14
BW25113_0507	gcl	-1.77314	5.03032	0.0144667	0.0308268
BW25113_1485	ddpC	-1.77305	5.30555	0.00273194	0.00664242
BW25113_2007	yeeX	-1.77218	7.58829	5.293e-14	3.73451e-13
BW25113_2381	ypdB	-1.76434	4.8648	0.0172883	0.0361518
BW25113_2988	gss	-1.76038	7.12249	4.59638e-10	2.55653e-09
BW25113_0688	pgm	-1.76034	8.11097	1.12355e-15	8.73618e-15
BW25113_1596	ynfM	-1.75701	7.86393	2.78943e-15	2.09207e-14
BW25113_1271	yciK	-1.75255	6.27561	6.63001e-06	2.47894e-05
BW25113_3781	trxA	-1.74394	5.9635	7.1464e-05	0.000226521
BW25113_0209	yafD	-1.7439	6.74202	8.14147e-08	3.74626e-07
BW25113_2780	pyrG	-1.73702	10.4982	3.32831e-16	2.67529e-15
BW25113_2426	ucpA	-1.737	8.3788	6.1911e-15	4.55369e-14
BW25113_0783	moaC	-1.7342	5.46154	0.00322586	0.0077445
BW25113_1778	msrB	-1.73206	8.26669	2.28928e-12	1.49352e-11
BW25113_0711	ybgJ	-1.71776	6.06904	1.42534e-05	5.05638e-05
BW25113_2440	eutC	-1.71114	6.43155	7.12313e-07	3.02217e-06
BW25113_0999	cbpM	-1.70916	5.55163	0.000540646	0.00147028
BW25113_2021	hisC	-1.70747	5.31569	0.00328229	0.00785029
BW25113_0829	gsiA	-1.69302	6.62626	1.85654e-07	8.33145e-07
BW25113_2081	yegQ	-1.69215	8.9525	1.15094e-16	9.55355e-16
BW25113_0110	ampD	-1.69148	5.1219	0.0109477	0.0238211
BW25113_1262	trpC	-1.69116	7.31124	2.46296e-08	1.18609e-07
BW25113_3590	selB	-1.69058	6.92632	1.41613e-08	6.9619e-08
BW25113_1813	nudL	-1.69047	5.52071	0.000449821	0.00123831
BW25113_0219	yafV	-1.68664	6.046	1.70909e-05	5.97945e-05
BW25113_4512	ybdD	-1.68156	5.89922	6.6899e-05	0.000212759
BW25113_1292	sapC	-1.68034	6.06305	9.68783e-06	3.5153e-05
BW25113_3619	hldD	-1.67928	7.72809	5.43756e-12	3.44138e-11
BW25113_0473	htpG	-1.67737	8.12472	5.10849e-12	3.23849e-11
BW25113_1511	lsrK	-1.67724	8.3623	1.65367e-13	1.13522e-12
BW25113_0734	cydB	-1.67159	9.26509	2.83258e-12	1.82918e-11
BW25113_0952	pqiC	-1.66567	5.51604	0.000830055	0.00219771
BW25113_4019	metH	-1.66399	7.99806	3.70414e-13	2.51117e-12
BW25113_3870	glnA	-1.66108	5.2754	0.00422402	0.00998358
BW25113_2308	hisQ	-1.66101	7.63621	2.21419e-07	9.88989e-07
BW25113_3280	yrdB	-1.65792	6.43948	8.58679e-06	3.14112e-05
BW25113_3499	rlmJ	-1.65407	5.93687	8.91689e-05	0.000278242
BW25113_1870	cmoA	-1.64928	5.4054	0.00600144	0.0137661
BW25113_0757	galK	-1.64786	7.01344	1.68995e-08	8.26538e-08
BW25113_3029	ygiN	-1.64762	6.4975	8.48788e-05	0.000265944
BW25113_3497	rsmJ	-1.64416	6.17922	1.06664e-05	3.84838e-05
BW25113_4234	yjgA	-1.6388	7.8903	3.58609e-13	2.43548e-12
BW25113_0595	entB	-1.63305	6.72275	4.35756e-07	1.88663e-06
BW25113_1381	ydbH	-1.62702	6.29817	4.5757e-06	1.7364e-05
BW25113_3686	ibpB	-1.62477	6.64541	0.00115002	0.00296454
BW25113_3279	yrdA	-1.6203	6.55456	1.14116e-06	4.71727e-06
BW25113_1958	yedI	-1.61689	6.72682	4.65133e-07	2.00697e-06
BW25113_0907	serC	-1.61421	7.87802	2.90393e-12	1.87208e-11
BW25113_1290	sapF	-1.60442	6.37161	1.04103e-05	3.76311e-05
BW25113_2340	sixA	-1.59657	9.88306	6.83214e-16	5.37819e-15
BW25113_3600	mtlD	-1.59557	8.28089	1.93922e-13	1.32885e-12
BW25113_2907	ubiH	-1.59515	6.89044	3.49963e-06	1.3578e-05
BW25113_0047	kefC	-1.59372	5.92215	0.000287739	0.000812064
BW25113_3089	sstT	-1.59165	8.59878	1.34838e-13	9.28995e-13
BW25113_1270	btuR	-1.58986	6.75887	5.93966e-07	2.54271e-06
BW25113_2551	glyA	-1.58911	7.80316	7.46211e-12	4.70706e-11
BW25113_3495	uspA	-1.58646	6.98956	3.30066e-07	1.44879e-06
BW25113_0215	dnaQ	-1.58462	7.04213	6.23065e-08	2.88442e-07
BW25113_3237	argR	-1.57569	7.26672	6.61494e-09	3.35592e-08
BW25113_1613	manA	-1.57292	5.75276	0.000488694	0.00133663
BW25113_2516	rodZ	-1.55545	8.48867	3.55585e-13	2.41925e-12
BW25113_2480	bcp	-1.54803	6.14883	6.29144e-05	0.000201094
BW25113_3820	yigI	-1.54605	5.63733	0.00106235	0.00275157
BW25113_3200	lptA	-1.54454	6.6752	8.38245e-06	3.07383e-05
BW25113_2303	folX	-1.53798	5.58285	0.00141976	0.003611
BW25113_4140	fxsA	-1.53737	5.32419	0.0108223	0.0235887
BW25113_0200	gmhB	-1.53571	6.14593	9.23581e-05	0.000287252
BW25113_2607	trmD	-1.53475	10.08	7.7127e-07	3.26142e-06
BW25113_0684	fldA	-1.53437	8.53225	1.30996e-13	9.04156e-13
BW25113_3730	glmU	-1.53371	8.48548	1.31755e-12	8.68487e-12
BW25113_3805	hemC	-1.52991	7.67022	2.25326e-11	1.38243e-10
BW25113_2133	dld	-1.52415	6.07724	3.53173e-05	0.000117827
BW25113_2128	yehW	-1.52151	5.93687	0.000638958	0.0017241
BW25113_3384	trpS	-1.51795	6.42206	8.60315e-06	3.14243e-05
BW25113_1136	icd	-1.51489	10.6125	1.31042e-15	1.01067e-14
BW25113_0221	fadE	-1.51209	11.5686	4.36635e-15	3.23866e-14
BW25113_1919	dcyD	-1.51022	7.15477	1.01375e-07	4.63671e-07
BW25113_3226	nanR	-1.50495	7.46067	3.41902e-09	1.77957e-08
BW25113_1623	add	-1.50363	7.08494	5.12088e-08	2.39393e-07
BW25113_3631	waaG	-1.5015	6.73599	1.48545e-06	6.07249e-06
BW25113_0908	aroA	-1.49626	5.96895	0.000243871	0.00069547
BW25113_2785	rlmD	-1.49172	6.1088	0.000233181	0.000667986
BW25113_1430	tehB	-1.4873	5.39731	0.00574909	0.0132191
BW25113_2475	ypfJ	-1.48667	8.05986	5.15816e-09	2.64503e-08
BW25113_1713	pheT	-1.48405	10.7798	3.76899e-14	2.67409e-13
BW25113_3895	fdhD	-1.48374	5.39339	0.0053946	0.0125021
BW25113_0237	pepD	-1.47755	7.87412	2.52456e-11	1.54391e-10
BW25113_3418	malT	-1.47516	7.61062	2.87568e-06	1.1272e-05
BW25113_3750	rbsC	-1.46791	6.06395	0.000263438	0.000746918
BW25113_2113	mrp	-1.46417	7.84319	3.0611e-09	1.60644e-08
BW25113_3811	xerC	-1.46059	7.12641	3.81905e-07	1.66483e-06
BW25113_0015	dnaJ	-1.4589	7.83782	2.48707e-07	1.10569e-06
BW25113_3809	dapF	-1.45669	7.51464	1.31096e-08	6.46987e-08
BW25113_0173	dxr	-1.45364	6.87414	1.77453e-06	7.20787e-06
BW25113_1198	dhaM	-1.45119	6.45515	1.70183e-05	5.95953e-05
BW25113_2676	nrdF	-1.44929	6.02025	0.000274471	0.000776344
BW25113_3617	kbl	-1.44916	8.73106	3.76103e-12	2.40026e-11
BW25113_1688	ydiK	-1.44367	8.22344	1.52229e-11	9.41545e-11
BW25113_2830	rppH	-1.44093	7.58979	1.34085e-09	7.19526e-09
BW25113_2514	hisS	-1.43958	9.70705	3.29434e-12	2.11304e-11
BW25113_0426	yajQ	-1.43823	7.06431	5.37273e-07	2.30779e-06
BW25113_0928	aspC	-1.43314	7.79701	2.04418e-08	9.97223e-08
BW25113_1236	galU	-1.43114	8.37046	1.2107e-11	7.51262e-11
BW25113_3926	glpK	-1.42795	5.82446	0.0158602	0.0334854
BW25113_0125	hpt	-1.42077	6.30917	0.000200587	0.000582496
BW25113_1114	mfd	-1.41882	7.96116	9.56117e-10	5.17444e-09
BW25113_3009	yghB	-1.41558	7.17525	2.87382e-06	1.1272e-05
BW25113_1261	trpB	-1.4155	6.1857	0.000101934	0.000314214
BW25113_1414	ydcF	-1.41546	6.71617	1.13873e-05	4.093e-05
BW25113_3205	yhbJ	-1.4129	7.11244	1.82695e-06	7.3971e-06
BW25113_2067	yegE	-1.41065	7.89863	2.74915e-10	1.54945e-09
BW25113_2156	lysP	-1.40406	8.24959	4.48537e-11	2.68699e-10
BW25113_0782	moaB	-1.40316	6.89114	2.30214e-05	7.88063e-05
BW25113_0492	ybbN	-1.40106	7.52194	3.41247e-08	1.62372e-07
BW25113_3210	arcB	-1.40041	7.25794	1.70145e-07	7.65349e-07
BW25113_2606	rplS	-1.39886	7.01488	5.67414e-05	0.000183085
BW25113_2022	hisB	-1.39682	5.89296	0.00103837	0.00269494
BW25113_0407	yajC	-1.39671	8.1575	2.43e-08	1.17342e-07
BW25113_3554	yiaF	-1.39652	8.31015	3.13721e-10	1.76555e-09
BW25113_0088	murD	-1.39233	5.43054	0.00659013	0.015017
BW25113_3447	ggt	-1.3909	5.6242	0.00323252	0.0077556
BW25113_3733	atpG	-1.38767	6.71838	2.85614e-05	9.6814e-05
BW25113_0594	entE	-1.38605	6.69175	5.05447e-05	0.000164594
BW25113_1595	ynfL	-1.38542	5.21713	0.0185567	0.0385502
BW25113_0194	proS	-1.37707	7.85522	1.44261e-06	5.90371e-06
BW25113_1451	yncD	-1.37509	6.73197	8.21814e-06	3.01939e-05
BW25113_0431	cyoB	-1.37193	9.30934	3.93416e-10	2.20105e-09
BW25113_3163	nlpI	-1.36733	10.2114	1.56921e-05	5.53069e-05
BW25113_0741	pal	-1.36646	8.01924	2.41909e-10	1.3695e-09
BW25113_2911	ssrS	-1.36472	5.72166	0.00291357	0.00704806
BW25113_1598	ydgD	-1.35963	8.03184	2.29449e-10	1.30283e-09
BW25113_0724	sdhB	-1.34702	7.78484	4.21631e-07	1.82755e-06
BW25113_2160	yeiI	-1.34663	5.42838	0.00908179	0.0201055
BW25113_3628	waaB	-1.34491	5.53559	0.00813032	0.0181932
BW25113_0115	aceF	-1.34077	9.76849	2.36657e-10	1.34176e-09
BW25113_1464	yddE	-1.33878	6.25074	0.000156073	0.000463475
BW25113_0712	ybgK	-1.33602	7.73331	5.39087e-09	2.75325e-08
BW25113_2927	epd	-1.3346	8.57477	6.87367e-10	3.77903e-09
BW25113_0870	ltaE	-1.3346	6.22345	0.000303212	0.000851945
BW25113_2537	hcaR	-1.33241	5.39215	0.0119271	0.0257755
BW25113_2822	recC	-1.33034	7.50372	1.28272e-07	5.80422e-07
BW25113_4138	dcuA	-1.32797	8.08409	4.68894e-09	2.41417e-08
BW25113_0131	panD	-1.32622	7.75667	1.03752e-07	4.73977e-07
BW25113_3894	fdoG	-1.3257	10.463	6.15719e-10	3.39492e-09
BW25113_0853	ybjN	-1.31837	5.70448	0.00443811	0.0104378
BW25113_0439	lon	-1.31295	10.1182	2.11619e-09	1.12294e-08
BW25113_1260	trpA	-1.30299	5.82599	0.0026827	0.00654358
BW25113_2008	yeeA	-1.29176	6.94053	2.26112e-05	7.76114e-05
BW25113_2584	pka	-1.28867	9.8817	3.26166e-11	1.98197e-10
BW25113_0432	cyoA	-1.28717	9.23593	6.08113e-10	3.36272e-09
BW25113_4208	cycA	-1.2858	9.69649	1.22904e-10	7.14252e-10
BW25113_2531	iscR	-1.28468	9.95662	8.55666e-10	4.644e-09
BW25113_2127	mlrA	-1.28329	6.2003	0.000700761	0.00187361
BW25113_2529	iscU	-1.28074	9.89527	3.97386e-10	2.22e-09
BW25113_3847	pepQ	-1.28043	8.81821	1.47462e-09	7.89086e-09
BW25113_0801	ybiC	-1.28029	6.44985	0.000323518	0.000906327
BW25113_1211	prfA	-1.27836	6.59234	0.000205906	0.000597033
BW25113_0180	fabZ	-1.27666	8.25544	6.32837e-10	3.48426e-09
BW25113_0963	mgsA	-1.27613	6.58175	0.000140857	0.000422239
BW25113_0910	cmk	-1.27593	8.80162	7.00344e-10	3.84483e-09
BW25113_2530	iscS	-1.27015	10.6298	3.54036e-11	2.13768e-10
BW25113_1285	gmr	-1.26758	8.19603	3.33199e-09	1.73903e-08
BW25113_3867	hemN	-1.26632	7.40314	5.80367e-07	2.48729e-06
BW25113_2029	gnd	-1.26406	8.94799	3.10402e-09	1.62449e-08
BW25113_0723	sdhA	-1.26123	9.20088	3.64246e-08	1.7304e-07
BW25113_3836	tatA	-1.26016	7.2079	4.18525e-06	1.6042e-05
BW25113_1794	yeaP	-1.25887	6.58645	0.000194914	0.000569058
BW25113_3916	pfkA	-1.25438	10.0955	6.63443e-09	3.36133e-08
BW25113_1838	pphA	-1.25279	5.60196	0.00862955	0.019216
BW25113_0126	can	-1.25226	6.78655	4.9631e-05	0.000161896
BW25113_0902	pflA	-1.24977	7.31859	3.44455e-06	1.33916e-05
BW25113_4238	nrdD	-1.24552	7.80858	7.81375e-07	3.29947e-06
BW25113_3804	hemD	-1.24208	6.54116	0.000173506	0.000510865
BW25113_1712	ihfA	-1.23905	8.58479	1.56068e-07	7.05359e-07
BW25113_3893	fdoH	-1.23785	7.51819	0.000198026	0.000576821
BW25113_2976	glcB	-1.23134	7.46746	1.87436e-06	7.55695e-06
BW25113_0679	nagE	-1.22544	8.28107	1.11607e-07	5.06819e-07
BW25113_3942	katG	-1.22456	9.50031	3.14662e-07	1.38277e-06
BW25113_0425	panE	-1.22122	5.92545	0.00879066	0.0195291
BW25113_2295	yfbV	-1.21897	8.28798	1.37964e-08	6.79127e-08
BW25113_3553	ghrB	-1.21627	5.95209	0.00332058	0.00793191
BW25113_3053	glnE	-1.21567	7.05318	1.82415e-05	6.35285e-05
BW25113_2935	tktA	-1.21472	7.93984	1.10984e-06	4.5962e-06
BW25113_2965	speC	-1.21207	6.12951	0.00208818	0.00517629
BW25113_2216	rcsD	-1.2111	7.5882	4.44749e-06	1.6928e-05
BW25113_1275	cysB	-1.2072	7.88618	1.10038e-06	4.56196e-06
BW25113_1118	lolE	-1.20206	6.88349	6.37432e-05	0.000203572
BW25113_0951	pqiB	-1.20149	7.23792	3.05036e-05	0.000102667
BW25113_2805	fucR	-1.19961	6.11709	0.000903673	0.00237121
BW25113_0114	aceE	-1.19457	10.0412	5.94924e-08	2.76085e-07
BW25113_4547	ypfN	-1.19141	6.83694	6.99989e-05	0.000222061
BW25113_1343	dbpA	-1.19056	5.67988	0.0111858	0.0242837
BW25113_3156	yhbS	-1.19006	6.66555	0.000206582	0.000598539
BW25113_0086	murF	-1.17678	5.84516	0.0084336	0.0188016
BW25113_0240	crl	-1.16794	9.37338	1.79307e-06	7.27539e-06
BW25113_2265	menF	-1.15756	5.85867	0.0106687	0.0232671
BW25113_0610	rnk	-1.15626	5.7606	0.00882877	0.0195909
BW25113_0889	lrp	-1.15483	5.93704	0.00680849	0.0154499
BW25113_1869	yecN	-1.1489	6.7663	0.000458777	0.00126114
BW25113_1777	yeaC	-1.14676	5.7354	0.0103666	0.0226993
BW25113_2743	pcm	-1.14438	6.01115	0.00614671	0.0140486
BW25113_4179	rnr	-1.14424	9.13437	2.39034e-08	1.15574e-07
BW25113_4460	araH	-1.13499	5.96414	0.00974716	0.0214415
BW25113_3602	yibL	-1.12663	5.82836	0.00818931	0.0182999
BW25113_3415	gntT	-1.12494	5.76494	0.0127529	0.0274357
BW25113_0830	gsiB	-1.12488	6.05266	0.00584428	0.0134299
BW25113_2294	yfbU	-1.1191	8.11139	8.65067e-07	3.62187e-06
BW25113_0222	gmhA	-1.11847	8.05522	1.21977e-06	5.02415e-06
BW25113_0064	araC	-1.11476	8.4898	6.98243e-07	2.97241e-06
BW25113_1661	cfa	-1.11345	9.41428	3.23283e-08	1.54543e-07
BW25113_4180	rlmB	-1.11297	6.22032	0.0019587	0.00488392
BW25113_3181	greA	-1.11294	6.71394	0.00407651	0.00965289
BW25113_1468	narZ	-1.10996	5.87348	0.0101022	0.0221458
BW25113_3956	ppc	-1.10519	8.59956	1.11277e-07	5.05925e-07
BW25113_0611	rna	-1.10422	5.86333	0.010968	0.0238516
BW25113_3981	secE	-1.10351	8.46435	3.32377e-07	1.45726e-06
BW25113_2042	wcaN	-1.1013	7.26	8.77799e-05	0.00027445
BW25113_0633	rlpA	-1.10071	6.9875	8.78096e-05	0.00027445
BW25113_2922	yggE	-1.09829	7.70303	3.48926e-06	1.35516e-05
BW25113_0480	ushA	-1.09829	7.52783	2.44192e-06	9.67124e-06
BW25113_1585	ynfC	-1.0978	5.83516	0.0171436	0.0359082
BW25113_0411	tsx	-1.09777	7.2651	0.000198027	0.000576821
BW25113_0677	nagA	-1.09752	7.14118	0.000198422	0.000577335
BW25113_0800	ybiB	-1.09615	7.05891	7.90881e-05	0.000248824
BW25113_0733	cydA	-1.09563	9.46269	4.54947e-08	2.14523e-07
BW25113_1113	ldtC	-1.09357	8.06025	2.24326e-05	7.7068e-05
BW25113_0955	ycbZ	-1.09264	8.64847	3.64905e-07	1.59575e-06
BW25113_0929	ompF	-1.09107	6.94399	0.000283923	0.000801889
BW25113_2261	menC	-1.08508	6.83868	0.00110331	0.00284796
BW25113_3204	ptsN	-1.08394	6.6173	0.000936845	0.00245318
BW25113_4529	ydbJ	-1.08349	5.74845	0.0233862	0.0476988
BW25113_2013	yeeE	-1.08276	6.74598	0.00173909	0.00436491
BW25113_1246	oppD	-1.0817	8.53975	3.9601e-07	1.72434e-06
BW25113_0779	uvrB	-1.08012	9.29454	4.48105e-07	1.93789e-06
BW25113_0095	ftsZ	-1.07597	9.44279	1.84849e-06	7.46844e-06
BW25113_1539	ydfG	-1.07081	7.30431	0.000582298	0.00157792
BW25113_4321	gntP	-1.05797	8.16249	6.73746e-07	2.87133e-06
BW25113_3054	ygiF	-1.05735	7.10582	0.000100332	0.000310027
BW25113_0758	galT	-1.05261	6.34765	0.00185747	0.00465283
BW25113_2523	pepB	-1.04142	8.05878	9.70838e-07	4.04693e-06
BW25113_3612	gpmM	-1.03643	8.0751	1.81752e-06	7.36676e-06
BW25113_3910	yiiM	-1.0357	7.14637	0.000187213	0.000548255
BW25113_0722	sdhD	-1.03451	6.09098	0.0053135	0.0123291
BW25113_0444	queC	-1.02663	5.97903	0.008669	0.0192926
BW25113_1247	oppF	-1.02551	8.99877	8.27714e-07	3.48079e-06
BW25113_0957	ompA	-1.0229	12.2265	4.81639e-07	2.0735e-06
BW25113_2346	mlaA	-1.02074	6.73675	0.00480668	0.011256
BW25113_0756	galM	-1.01757	6.99317	0.000478768	0.00131136
BW25113_3746	ravA	-1.01543	6.40612	0.0110598	0.0240377
BW25113_2744	umpG	-1.01323	6.61357	0.0140934	0.0300942
BW25113_3201	lptB	-1.0129	7.30221	9.60199e-05	0.000297275
BW25113_2622	intA	-1.01127	6.62553	0.00306315	0.00738179
BW25113_0585	fes	-1.01027	9.05223	9.4402e-06	3.42871e-05
BW25113_0459	maa	-1.00769	8.97923	2.36097e-06	9.3701e-06
BW25113_1321	ycjX	-1.00343	6.90412	0.00273605	0.00664819
BW25113_1662	ribC	-0.994703	6.89101	0.00080366	0.00213238
BW25113_0082	rsmH	-0.983718	6.5643	0.00326806	0.00782609
BW25113_0720	gltA	-0.9784	11.7334	1.27285e-07	5.76642e-07
BW25113_0445	ybaE	-0.977657	6.82554	0.000879503	0.00231897
BW25113_1413	hrpA	-0.974097	9.09932	6.1603e-06	2.30784e-05
BW25113_0171	pyrH	-0.97192	7.20274	0.000323274	0.000906308
BW25113_0954	fabA	-0.969313	7.34618	0.00156465	0.00394788
BW25113_2609	rpsP	-0.969096	7.91456	0.00026348	0.000746918
BW25113_3414	nfuA	-0.962334	8.61914	3.59707e-06	1.39135e-05
BW25113_0004	thrC	-0.960802	7.61855	3.24318e-05	0.000108677
BW25113_0642	leuS	-0.952811	10.0332	1.95669e-06	7.85562e-06
BW25113_0097	secM	-0.950726	5.98166	0.0226438	0.0463334
BW25113_2478	dapA	-0.948778	9.47751	3.28749e-06	1.28071e-05
BW25113_0493	ybbO	-0.945829	6.80018	0.00203706	0.00506275
BW25113_4039	ubiC	-0.944868	7.6739	0.00147324	0.00372466
BW25113_3803	hemX	-0.943034	6.91679	0.00128822	0.00329943
BW25113_3892	fdoI	-0.937718	6.9782	0.00417007	0.00986218
BW25113_2573	rpoE	-0.935068	11.3635	3.04072e-06	1.18822e-05
BW25113_1380	ldhA	-0.92725	6.71449	0.00281305	0.00681355
BW25113_2594	rluD	-0.92339	7.12115	0.000899481	0.00236184
BW25113_3198	kdsC	-0.922103	7.17008	0.00237605	0.00584048
BW25113_0676	nagC	-0.920379	6.79285	0.00325734	0.00780533
BW25113_2664	csiR	-0.917546	7.2393	0.00197647	0.00492179
BW25113_0239	frsA	-0.915824	6.96736	0.00147215	0.00372436
BW25113_2239	glpQ	-0.914557	6.23865	0.0136784	0.0292627
BW25113_3644	yicC	-0.9136	6.92781	0.00277941	0.00673635
BW25113_2217	rcsB	-0.908594	8.23836	3.16444e-05	0.000106278
BW25113_2507	guaA	-0.907405	8.31908	1.37474e-05	4.89054e-05
BW25113_2511	der	-0.907242	10.6789	1.35296e-06	5.55471e-06
BW25113_0608	ybdR	-0.906707	6.66993	0.00319596	0.00768008
BW25113_3234	degQ	-0.904562	7.42558	0.000885784	0.0023323
BW25113_3832	rmuC	-0.900229	6.67134	0.00365378	0.00867345
BW25113_2473	ypfH	-0.899856	6.0499	0.01527	0.0323754
BW25113_2293	yfbT	-0.898496	8.35222	3.04822e-05	0.000102667
BW25113_3092	uxaC	-0.887624	7.16519	0.00145779	0.00369539
BW25113_4058	uvrA	-0.881679	9.73056	0.000189251	0.000553798
BW25113_2893	dsbC	-0.881131	7.45191	0.00113853	0.00293691
BW25113_3999	yjaG	-0.875294	6.60663	0.00549799	0.0127125
BW25113_4173	hflX	-0.874883	9.75866	2.71306e-05	9.22103e-05
BW25113_0049	apaH	-0.867983	6.97809	0.00236666	0.00582491
BW25113_4040	ubiA	-0.867259	8.48215	5.87849e-05	0.000189005
BW25113_1714	pheS	-0.866755	7.58457	0.00430152	0.0101353
BW25113_2579	grcA	-0.864623	6.39602	0.0153419	0.0325097
BW25113_3559	glyS	-0.860723	9.05172	0.000129812	0.000392216
BW25113_3738	atpB	-0.860141	6.93047	0.0131826	0.0282803
BW25113_3997	hemE	-0.859676	7.35047	0.000842953	0.00222568
BW25113_0133	panC	-0.858354	7.34876	0.000881672	0.00232308
BW25113_3560	glyQ	-0.856803	7.29165	0.00120812	0.00310799
BW25113_1063	yceB	-0.85258	7.00798	0.0019933	0.00496047
BW25113_2495	yfgD	-0.851278	6.85115	0.00465034	0.01091
BW25113_2041	rfbB	-0.851026	6.7443	0.00481736	0.011274
BW25113_3401	hslO	-0.847292	6.79476	0.0116185	0.0251513
BW25113_0742	ybgF	-0.845496	8.10357	6.13903e-05	0.000197049
BW25113_0390	aroM	-0.833939	7.34508	0.00668421	0.015195
BW25113_0181	lpxA	-0.833101	8.62275	4.53043e-05	0.000148545
BW25113_3780	rhlB	-0.826128	8.39496	0.000214047	0.000616883
BW25113_1035	ycdY	-0.825008	6.48937	0.0194559	0.0402207
BW25113_2745	truD	-0.824119	6.81834	0.0052925	0.0122879
BW25113_0178	skp	-0.822494	9.338	5.54695e-05	0.000179557
BW25113_3068	mug	-0.810439	6.67819	0.00938904	0.0207375
BW25113_0653	gltK	-0.80877	6.31706	0.0179044	0.0373377
BW25113_1687	ydiJ	-0.794079	7.08465	0.00874646	0.0194422
BW25113_2183	rsuA	-0.793523	7.26203	0.00498371	0.0116419
BW25113_1908	yecA	-0.779894	8.67854	0.000124371	0.000378174
BW25113_3737	atpE	-0.774526	6.28918	0.023918	0.0486533
BW25113_1864	yebC	-0.770153	7.14338	0.00620703	0.0141694
BW25113_3732	atpD	-0.75661	8.18864	0.00105883	0.00274433
BW25113_0123	cueO	-0.748802	6.65113	0.0230905	0.0471461
BW25113_3655	yicH	-0.748314	7.83222	0.00209279	0.00518197
BW25113_2304	yfcH	-0.745445	8.4599	0.000399092	0.00110505
BW25113_3032	cpdA	-0.741798	7.18666	0.00949291	0.0209305
BW25113_1208	ispE	-0.733389	6.87111	0.0133421	0.0285902
BW25113_0950	pqiA	-0.725764	7.83847	0.00147074	0.00372326
BW25113_2980	glcC	-0.724662	8.42609	0.000479789	0.00131321
BW25113_0002	thrA	-0.720754	8.89824	0.000537748	0.00146344
BW25113_1917	yecC	-0.70799	6.8685	0.0211913	0.043525
BW25113_2688	gshA	-0.703051	8.59837	0.00186621	0.00467167
BW25113_0740	tolB	-0.697765	9.87172	0.00033923	0.000947557
BW25113_1479	maeA	-0.693782	6.89035	0.0232342	0.0474142
BW25113_0893	serS	-0.692639	9.17775	0.00077011	0.00204754
BW25113_3962	sthA	-0.691738	8.74251	0.000891612	0.00234602
BW25113_3496	dtpB	-0.686661	7.35897	0.0191472	0.0396256
BW25113_4258	valS	-0.682297	9.49077	0.000685953	0.00184048
BW25113_0150	fhuA	-0.679271	9.01107	0.00216144	0.00534053
BW25113_0970	yccA	-0.656057	10.6345	0.00109604	0.00283112
BW25113_3749	rbsA	-0.653979	7.52113	0.00667623	0.0151931
BW25113_3357	crp	-0.650505	9.27996	0.00106704	0.00275996
BW25113_1637	tyrS	-0.642572	8.16758	0.00273816	0.00664908
BW25113_0607	uspG	-0.634026	8.13344	0.00749282	0.0168721
BW25113_4209	ytfE	-0.627047	7.94373	0.00881834	0.0195792
BW25113_1956	yedQ	-0.618315	7.17615	0.0230111	0.0470597
BW25113_3806	cyaA	-0.607893	10.6129	0.00160901	0.00405444
BW25113_3637	rpmB	-0.607852	8.52662	0.00245967	0.00602659
BW25113_2608	rimM	-0.594098	9.33256	0.00362912	0.00862029
BW25113_2784	relA	-0.592854	8.22344	0.0093322	0.0206239
BW25113_2614	grpE	-0.58932	8.77681	0.00813202	0.0181932
BW25113_2016	yeeZ	-0.557932	9.62811	0.00699494	0.0158447
BW25113_3843	ubiD	-0.548076	8.78084	0.0160853	0.0338592
BW25113_2320	pdxB	-0.545742	7.90752	0.021007	0.043193
BW25113_1210	hemA	-0.545435	8.35657	0.0098921	0.0217352
BW25113_3202	rpoN	-0.544848	8.86883	0.00984795	0.0216507
BW25113_1175	minD	-0.529176	8.10411	0.0108866	0.0237016
BW25113_0814	ompX	-0.525769	11.0147	0.00849149	0.0189196
BW25113_4171	miaA	-0.515634	10.2774	0.00661236	0.0150586
BW25113_2512	bamB	-0.431689	10.9813	0.024231	0.0492375

## Sheet: 3. Upregulated_Enriched_GOs
Tags	GO ID	GO Name	GO Category	FDR	P-Value	Nr Test	Nr Reference	Non Annot Test	Non Annot Reference
[OVER]	GO:0042255	ribosome assembly	BIOLOGICAL_PROCESS	7.59269e-05	1.0152e-08	33	30	870	3557
[OVER]	GO:0022613	ribonucleoprotein complex biogenesis	BIOLOGICAL_PROCESS	0.0010541	2.81884e-07	53	84	850	3503
[OVER]	GO:0042254	ribosome biogenesis	BIOLOGICAL_PROCESS	0.0012424	4.98357e-07	51	81	852	3506
[OVER]	GO:0022618	ribonucleoprotein complex assembly	BIOLOGICAL_PROCESS	0.00138762	1.11321e-06	30	34	873	3553
[OVER]	GO:0051179	localization	BIOLOGICAL_PROCESS	0.00138762	1.04613e-06	250	724	653	2863
[OVER]	GO:0071826	ribonucleoprotein complex subunit organization	BIOLOGICAL_PROCESS	0.00138762	1.11321e-06	30	34	873	3553
[OVER]	GO:0044271	cellular nitrogen compound biosynthetic process	BIOLOGICAL_PROCESS	0.00569881	5.33382e-06	250	742	653	2845
[OVER]	GO:0070925	organelle assembly	BIOLOGICAL_PROCESS	0.00806778	8.6298e-06	39	61	864	3526
[OVER]	GO:0051234	establishment of localization	BIOLOGICAL_PROCESS	0.0103112	1.24082e-05	226	666	677	2921
[OVER]	GO:0140694	non-membrane-bounded organelle assembly	BIOLOGICAL_PROCESS	0.0136495	2.00755e-05	37	59	866	3528
[OVER]	GO:0009156	ribonucleoside monophosphate biosynthetic process	BIOLOGICAL_PROCESS	0.0136495	1.85036e-05	24	28	879	3559
[OVER]	GO:0006810	transport	BIOLOGICAL_PROCESS	0.0150258	2.51643e-05	222	660	681	2927
[OVER]	GO:0034654	nucleobase-containing compound biosynthetic process	BIOLOGICAL_PROCESS	0.0150258	2.61179e-05	183	523	720	3064
[OVER]	GO:0071103	DNA conformation change	BIOLOGICAL_PROCESS	0.0207396	4.0186e-05	24	30	879	3557
[OVER]	GO:0032392	DNA geometric change	BIOLOGICAL_PROCESS	0.0207396	4.15957e-05	14	10	889	3577
[OVER]	GO:0050789	regulation of biological process	BIOLOGICAL_PROCESS	0.0266602	6.05994e-05	239	732	664	2855
[OVER]	GO:0009161	ribonucleoside monophosphate metabolic process	BIOLOGICAL_PROCESS	0.0266602	5.79396e-05	24	31	879	3556
[OVER]	GO:0009987	cellular process	BIOLOGICAL_PROCESS	0.0285322	6.86696e-05	693	2524	210	1063
[OVER]	GO:0019438	aromatic compound biosynthetic process	BIOLOGICAL_PROCESS	0.02894	7.35206e-05	199	591	704	2996
[OVER]	GO:0065007	biological regulation	BIOLOGICAL_PROCESS	0.0419592	0.000115599	261	821	642	2766
[OVER]	GO:0010467	gene expression	BIOLOGICAL_PROCESS	0.0419592	0.000119314	223	683	680	2904
[OVER]	GO:0032508	DNA duplex unwinding	BIOLOGICAL_PROCESS	0.0419592	0.000123426	13	10	890	3577
[OVER]	GO:0009059	macromolecule biosynthetic process	BIOLOGICAL_PROCESS	0.0534271	0.000164303	229	709	674	2878
[OVER]	GO:0055085	transmembrane transport	BIOLOGICAL_PROCESS	0.0545878	0.000175171	164	478	739	3109
[OVER]	GO:0042273	ribosomal large subunit biogenesis	BIOLOGICAL_PROCESS	0.0573896	0.000191836	19	23	884	3564
[OVER]	GO:0034645	cellular macromolecule biosynthetic process	BIOLOGICAL_PROCESS	0.0599557	0.00020843	227	705	676	2882
[OVER]	GO:0009124	nucleoside monophosphate biosynthetic process	BIOLOGICAL_PROCESS	0.0609041	0.000219871	24	35	879	3552
[OVER]	GO:0006821	chloride transport	BIOLOGICAL_PROCESS	0.0850992	0.000326105	5	0	898	3587
[OVER]	GO:0046677	response to antibiotic	BIOLOGICAL_PROCESS	0.0850992	0.000329974	32	57	871	3530
[OVER]	GO:0042274	ribosomal small subunit biogenesis	BIOLOGICAL_PROCESS	0.0861172	0.000369979	15	16	888	3571
[OVER]	GO:1901362	organic cyclic compound biosynthetic process	BIOLOGICAL_PROCESS	0.0861172	0.000379979	204	630	699	2957
[OVER]	GO:0000028	ribosomal small subunit assembly	BIOLOGICAL_PROCESS	0.0861172	0.000375007	13	12	890	3575
[OVER]	GO:0000027	ribosomal large subunit assembly	BIOLOGICAL_PROCESS	0.0861172	0.000353213	16	18	887	3569
[OVER]	GO:0050794	regulation of cellular process	BIOLOGICAL_PROCESS	0.090621	0.000424086	216	675	687	2912
[OVER]	GO:0044249	cellular biosynthetic process	BIOLOGICAL_PROCESS	0.090621	0.00041823	320	1061	583	2526
[OVER]	GO:0018130	heterocycle biosynthetic process	BIOLOGICAL_PROCESS	0.0956167	0.000460249	198	611	705	2976
[OVER]	GO:1901576	organic substance biosynthetic process	BIOLOGICAL_PROCESS	0.0968936	0.000488853	323	1075	580	2512
[OVER]	GO:0034622	cellular protein-containing complex assembly	BIOLOGICAL_PROCESS	0.0968936	0.000492306	41	84	862	3503
[OVER]	GO:0009123	nucleoside monophosphate metabolic process	BIOLOGICAL_PROCESS	0.104276	0.000598988	25	41	878	3546
[OVER]	GO:0009127	purine nucleoside monophosphate biosynthetic process	BIOLOGICAL_PROCESS	0.104276	0.000608271	12	11	891	3576
[OVER]	GO:0009168	purine ribonucleoside monophosphate biosynthetic process	BIOLOGICAL_PROCESS	0.104276	0.000608271	12	11	891	3576
[OVER]	GO:0009432	SOS response	BIOLOGICAL_PROCESS	0.104276	0.000613471	13	13	890	3574
[OVER]	GO:0046890	regulation of lipid biosynthetic process	BIOLOGICAL_PROCESS	0.104276	0.000574239	11	9	892	3578
[OVER]	GO:0019216	regulation of lipid metabolic process	BIOLOGICAL_PROCESS	0.104276	0.000613471	13	13	890	3574
[OVER]	GO:0034641	cellular nitrogen compound metabolic process	BIOLOGICAL_PROCESS	0.121864	0.000733239	350	1185	553	2402
[OVER]	GO:0009058	biosynthetic process	BIOLOGICAL_PROCESS	0.128896	0.000792782	325	1091	578	2496
[OVER]	GO:0043170	macromolecule metabolic process	BIOLOGICAL_PROCESS	0.130396	0.000819444	376	1287	527	2300
[OVER]	GO:0009260	ribonucleotide biosynthetic process	BIOLOGICAL_PROCESS	0.130688	0.000838749	33	64	870	3523
[OVER]	GO:0000731	DNA synthesis involved in DNA repair	BIOLOGICAL_PROCESS	0.134667	0.000882292	7	3	896	3584
[OVER]	GO:0046040	IMP metabolic process	BIOLOGICAL_PROCESS	0.139029	0.000929466	10	8	893	3579
[OVER]	GO:1901566	organonitrogen compound biosynthetic process	BIOLOGICAL_PROCESS	0.140606	0.000969764	167	510	736	3077
[OVER]	GO:0009126	purine nucleoside monophosphate metabolic process	BIOLOGICAL_PROCESS	0.140606	0.000996407	12	12	891	3575
[OVER]	GO:0009167	purine ribonucleoside monophosphate metabolic process	BIOLOGICAL_PROCESS	0.140606	0.000996407	12	12	891	3575
[OVER]	GO:0030001	metal ion transport	BIOLOGICAL_PROCESS	0.166362	0.00120117	44	98	859	3489
[OVER]	GO:0006578	amino-acid betaine biosynthetic process	BIOLOGICAL_PROCESS	0.183272	0.00162726	4	0	899	3587
[OVER]	GO:0031455	glycine betaine metabolic process	BIOLOGICAL_PROCESS	0.183272	0.00162726	4	0	899	3587
[OVER]	GO:0031456	glycine betaine biosynthetic process	BIOLOGICAL_PROCESS	0.183272	0.00162726	4	0	899	3587
[OVER]	GO:0032774	RNA biosynthetic process	BIOLOGICAL_PROCESS	0.183272	0.00170951	131	390	772	3197
[OVER]	GO:0046294	formaldehyde catabolic process	BIOLOGICAL_PROCESS	0.183272	0.00162726	4	0	899	3587
[OVER]	GO:0046292	formaldehyde metabolic process	BIOLOGICAL_PROCESS	0.183272	0.00162726	4	0	899	3587
[OVER]	GO:0046390	ribose phosphate biosynthetic process	BIOLOGICAL_PROCESS	0.183272	0.00151626	33	67	870	3520
[OVER]	GO:0042884	microcin transport	BIOLOGICAL_PROCESS	0.183272	0.00163016	5	1	898	3586
[OVER]	GO:2001141	regulation of RNA biosynthetic process	BIOLOGICAL_PROCESS	0.183272	0.00170612	123	362	780	3225
[OVER]	GO:0040012	regulation of locomotion	BIOLOGICAL_PROCESS	0.183272	0.0016645	20	32	883	3555
[OVER]	GO:0044085	cellular component biogenesis	BIOLOGICAL_PROCESS	0.183272	0.00156967	110	316	793	3271
[OVER]	GO:0007154	cell communication	BIOLOGICAL_PROCESS	0.183272	0.00159141	105	299	798	3288
[OVER]	GO:0110095	cellular detoxification of aldehyde	BIOLOGICAL_PROCESS	0.183272	0.00162726	4	0	899	3587
[OVER]	GO:0007165	signal transduction	BIOLOGICAL_PROCESS	0.183272	0.00164175	86	235	817	3352
[OVER]	GO:0019285	glycine betaine biosynthetic process from choline	BIOLOGICAL_PROCESS	0.183272	0.00162726	4	0	899	3587
[OVER]	GO:0044260	cellular macromolecule metabolic process	BIOLOGICAL_PROCESS	0.183272	0.00171534	326	1109	577	2478
[OVER]	GO:0051252	regulation of RNA metabolic process	BIOLOGICAL_PROCESS	0.194533	0.00185377	127	377	776	3210
[OVER]	GO:0006139	nucleobase-containing compound metabolic process	BIOLOGICAL_PROCESS	0.194533	0.00187276	285	955	618	2632
[OVER]	GO:0042221	response to chemical	BIOLOGICAL_PROCESS	0.202943	0.00200799	125	371	778	3216
[OVER]	GO:0046112	nucleobase biosynthetic process	BIOLOGICAL_PROCESS	0.202943	0.00198736	14	18	889	3569
[OVER]	GO:1901698	response to nitrogen compound	BIOLOGICAL_PROCESS	0.213705	0.00214305	26	49	877	3538
[OVER]	GO:0009889	regulation of biosynthetic process	BIOLOGICAL_PROCESS	0.216075	0.00219571	140	425	763	3162
[OVER]	GO:0009725	response to hormone	BIOLOGICAL_PROCESS	0.239269	0.00249539	15	21	888	3566
[OVER]	GO:0010817	regulation of hormone levels	BIOLOGICAL_PROCESS	0.239269	0.00249539	15	21	888	3566
[OVER]	GO:0060255	regulation of macromolecule metabolic process	BIOLOGICAL_PROCESS	0.240457	0.00263518	160	499	743	3088
[OVER]	GO:0048519	negative regulation of biological process	BIOLOGICAL_PROCESS	0.240457	0.00254281	102	294	801	3293
[OVER]	GO:0006188	IMP biosynthetic process	BIOLOGICAL_PROCESS	0.240457	0.00263637	9	8	894	3579
[OVER]	GO:0019219	regulation of nucleobase-containing compound metabolic process	BIOLOGICAL_PROCESS	0.240457	0.00262194	130	392	773	3195
[OVER]	GO:0090304	nucleic acid metabolic process	BIOLOGICAL_PROCESS	0.240784	0.00267216	235	774	668	2813
[OVER]	GO:0006725	cellular aromatic compound metabolic process	BIOLOGICAL_PROCESS	0.250279	0.00287828	310	1058	593	2529
[OVER]	GO:0050896	response to stimulus	BIOLOGICAL_PROCESS	0.250279	0.00291139	256	854	647	2733
[OVER]	GO:0009218	pyrimidine ribonucleotide metabolic process	BIOLOGICAL_PROCESS	0.250279	0.00282424	14	19	889	3568
[OVER]	GO:0010556	regulation of macromolecule biosynthetic process	BIOLOGICAL_PROCESS	0.250279	0.00287189	137	418	766	3169
[OVER]	GO:0006351	transcription, DNA-templated	BIOLOGICAL_PROCESS	0.251221	0.00295594	127	383	776	3204
[OVER]	GO:0016070	RNA metabolic process	BIOLOGICAL_PROCESS	0.253719	0.00310512	177	563	726	3024
[OVER]	GO:0031327	negative regulation of cellular biosynthetic process	BIOLOGICAL_PROCESS	0.253719	0.00313594	59	152	844	3435
[OVER]	GO:0031326	regulation of cellular biosynthetic process	BIOLOGICAL_PROCESS	0.253719	0.00318887	138	423	765	3164
[OVER]	GO:0009220	pyrimidine ribonucleotide biosynthetic process	BIOLOGICAL_PROCESS	0.253719	0.00317228	13	17	890	3570
[OVER]	GO:0097659	nucleic acid-templated transcription	BIOLOGICAL_PROCESS	0.253719	0.00318744	127	384	776	3203
[OVER]	GO:0009447	putrescine catabolic process	BIOLOGICAL_PROCESS	0.253719	0.00312756	6	3	897	3584
[OVER]	GO:0010468	regulation of gene expression	BIOLOGICAL_PROCESS	0.25422	0.00322916	143	441	760	3146
[OVER]	GO:0023052	signaling	BIOLOGICAL_PROCESS	0.256811	0.00329641	88	249	815	3338
[OVER]	GO:0009174	pyrimidine ribonucleoside monophosphate biosynthetic process	BIOLOGICAL_PROCESS	0.263813	0.00352738	12	15	891	3572
[OVER]	GO:0006222	UMP biosynthetic process	BIOLOGICAL_PROCESS	0.263813	0.00352738	12	15	891	3572
[OVER]	GO:0009890	negative regulation of biosynthetic process	BIOLOGICAL_PROCESS	0.263813	0.00352246	59	153	844	3434
[OVER]	GO:0019222	regulation of metabolic process	BIOLOGICAL_PROCESS	0.263813	0.00351466	166	525	737	3062
[OVER]	GO:0071702	organic substance transport	BIOLOGICAL_PROCESS	0.273899	0.00369886	127	386	776	3201
[OVER]	GO:0006412	translation	BIOLOGICAL_PROCESS	0.277881	0.00378979	64	170	839	3417
[OVER]	GO:0051270	regulation of cellular component movement	BIOLOGICAL_PROCESS	0.278181	0.0038661	18	30	885	3557
[OVER]	GO:0044205	'de novo' UMP biosynthetic process	BIOLOGICAL_PROCESS	0.278181	0.00386827	11	13	892	3574
[OVER]	GO:0006954	inflammatory response	BIOLOGICAL_PROCESS	0.278478	0.00392966	14	20	889	3567
[OVER]	GO:0051180	vitamin transport	BIOLOGICAL_PROCESS	0.278478	0.00398411	7	5	896	3582
[OVER]	GO:0006189	'de novo' IMP biosynthetic process	BIOLOGICAL_PROCESS	0.278478	0.00398411	7	5	896	3582
[OVER]	GO:0006022	aminoglycan metabolic process	BIOLOGICAL_PROCESS	0.282775	0.00408339	27	55	876	3532
[OVER]	GO:0034728	nucleosome organization	BIOLOGICAL_PROCESS	0.292274	0.00432982	8	7	895	3580
[OVER]	GO:0071705	nitrogen compound transport	BIOLOGICAL_PROCESS	0.292274	0.00434276	83	235	820	3352
[OVER]	GO:0045834	positive regulation of lipid metabolic process	BIOLOGICAL_PROCESS	0.292274	0.00432982	8	7	895	3580
[OVER]	GO:0006355	regulation of transcription, DNA-templated	BIOLOGICAL_PROCESS	0.292274	0.00437689	119	360	784	3227
[OVER]	GO:2000145	regulation of cell motility	BIOLOGICAL_PROCESS	0.299249	0.00452135	17	28	886	3559
[OVER]	GO:0080090	regulation of primary metabolic process	BIOLOGICAL_PROCESS	0.29926	0.00456153	153	482	750	3105
[OVER]	GO:1903506	regulation of nucleic acid-templated transcription	BIOLOGICAL_PROCESS	0.306639	0.00471501	119	361	784	3226
[OVER]	GO:0042304	regulation of fatty acid biosynthetic process	BIOLOGICAL_PROCESS	0.306823	0.00475885	5	2	898	3585
[OVER]	GO:0006281	DNA repair	BIOLOGICAL_PROCESS	0.319635	0.00500031	37	86	866	3501
[OVER]	GO:0022603	regulation of anatomical structure morphogenesis	BIOLOGICAL_PROCESS	0.339736	0.00536019	23	45	880	3542
[OVER]	GO:0071840	cellular component organization or biogenesis	BIOLOGICAL_PROCESS	0.344674	0.00548419	169	543	734	3044
[OVER]	GO:0016043	cellular component organization	BIOLOGICAL_PROCESS	0.353218	0.00571458	157	500	746	3087
[OVER]	GO:0006353	DNA-templated transcription, termination	BIOLOGICAL_PROCESS	0.353218	0.00567404	11	14	892	3573
[OVER]	GO:0048523	negative regulation of cellular process	BIOLOGICAL_PROCESS	0.376509	0.00619208	92	270	811	3317
[OVER]	GO:0009084	glutamine family amino acid biosynthetic process	BIOLOGICAL_PROCESS	0.376509	0.00617927	13	19	890	3568
[OVER]	GO:0006023	aminoglycan biosynthetic process	BIOLOGICAL_PROCESS	0.383982	0.00636633	18	32	885	3555
[OVER]	GO:0006598	polyamine catabolic process	BIOLOGICAL_PROCESS	0.388636	0.00649546	6	4	897	3583
[OVER]	GO:0006526	arginine biosynthetic process	BIOLOGICAL_PROCESS	0.390472	0.00715264	8	8	895	3579
[OVER]	GO:0072528	pyrimidine-containing compound biosynthetic process	BIOLOGICAL_PROCESS	0.390472	0.00680457	19	35	884	3552
[OVER]	GO:0046049	UMP metabolic process	BIOLOGICAL_PROCESS	0.390472	0.00708876	12	17	891	3570
[OVER]	GO:0009173	pyrimidine ribonucleoside monophosphate metabolic process	BIOLOGICAL_PROCESS	0.390472	0.00708876	12	17	891	3570
[OVER]	GO:0051171	regulation of nitrogen compound metabolic process	BIOLOGICAL_PROCESS	0.390472	0.00663597	150	477	753	3110
[OVER]	GO:0110096	cellular response to aldehyde	BIOLOGICAL_PROCESS	0.390472	0.00683188	4	1	899	3586
[OVER]	GO:0042908	xenobiotic transport	BIOLOGICAL_PROCESS	0.390472	0.00708876	12	17	891	3570
[OVER]	GO:0009445	putrescine metabolic process	BIOLOGICAL_PROCESS	0.390472	0.00714844	7	6	896	3581
[OVER]	GO:0051716	cellular response to stimulus	BIOLOGICAL_PROCESS	0.390472	0.00697155	175	569	728	3018
[OVER]	GO:0009914	hormone transport	BIOLOGICAL_PROCESS	0.390472	0.00680151	9	10	894	3577
[OVER]	GO:0009892	negative regulation of metabolic process	BIOLOGICAL_PROCESS	0.390472	0.00661244	74	209	829	3378
[OVER]	GO:0046889	positive regulation of lipid biosynthetic process	BIOLOGICAL_PROCESS	0.390472	0.00714844	7	6	896	3581
[OVER]	GO:0042276	error-prone translesion synthesis	BIOLOGICAL_PROCESS	0.396572	0.00811279	3	0	900	3587
[OVER]	GO:0043708	cell adhesion involved in biofilm formation	BIOLOGICAL_PROCESS	0.396572	0.00807512	15	25	888	3562
[OVER]	GO:0001824	blastocyst development	BIOLOGICAL_PROCESS	0.396572	0.00811279	3	0	900	3587
[OVER]	GO:0090069	regulation of ribosome biogenesis	BIOLOGICAL_PROCESS	0.396572	0.00811279	3	0	900	3587
[OVER]	GO:0019856	pyrimidine nucleobase biosynthetic process	BIOLOGICAL_PROCESS	0.396572	0.00808242	11	15	892	3572
[OVER]	GO:0006807	nitrogen compound metabolic process	BIOLOGICAL_PROCESS	0.396572	0.00734198	440	1583	463	2004
[OVER]	GO:1901360	organic cyclic compound metabolic process	BIOLOGICAL_PROCESS	0.396572	0.00774838	314	1094	589	2493
[OVER]	GO:0032026	response to magnesium ion	BIOLOGICAL_PROCESS	0.396572	0.00811279	3	0	900	3587
[OVER]	GO:0045444	fat cell differentiation	BIOLOGICAL_PROCESS	0.396572	0.00811279	3	0	900	3587
[OVER]	GO:0046483	heterocycle metabolic process	BIOLOGICAL_PROCESS	0.396572	0.00774229	302	1048	601	2539
[OVER]	GO:0010605	negative regulation of macromolecule metabolic process	BIOLOGICAL_PROCESS	0.396572	0.00779514	72	204	831	3383
[OVER]	GO:0036104	Kdo2-lipid A biosynthetic process	BIOLOGICAL_PROCESS	0.396572	0.00811279	3	0	900	3587
[OVER]	GO:0036103	Kdo2-lipid A metabolic process	BIOLOGICAL_PROCESS	0.396572	0.00811279	3	0	900	3587
[OVER]	GO:0015888	thiamine transport	BIOLOGICAL_PROCESS	0.396572	0.00811279	3	0	900	3587
[OVER]	GO:0006024	glycosaminoglycan biosynthetic process	BIOLOGICAL_PROCESS	0.396572	0.00750274	17	30	886	3557
[OVER]	GO:0043043	peptide biosynthetic process	BIOLOGICAL_PROCESS	0.396572	0.00754005	65	180	838	3407
[OVER]	GO:0000160	phosphorelay signal transduction system	BIOLOGICAL_PROCESS	0.399716	0.00823055	25	53	878	3534
[OVER]	GO:2000113	negative regulation of cellular macromolecule biosynthetic process	BIOLOGICAL_PROCESS	0.400533	0.00835449	56	151	847	3436
[OVER]	GO:0010558	negative regulation of macromolecule biosynthetic process	BIOLOGICAL_PROCESS	0.400533	0.00835449	56	151	847	3436
[OVER]	GO:2000112	regulation of cellular macromolecule biosynthetic process	BIOLOGICAL_PROCESS	0.433863	0.00913978	132	417	771	3170
[OVER]	GO:0051240	positive regulation of multicellular organismal process	BIOLOGICAL_PROCESS	0.433863	0.00916572	21	42	882	3545
[OVER]	GO:0051302	regulation of cell division	BIOLOGICAL_PROCESS	0.456254	0.00969974	12	18	891	3569

## Sheet: 4. Downregulated_Enriched_GOs
Tags	GO ID	GO Name	GO Category	FDR	P-Value	Nr Test	Nr Reference	Non Annot Test	Non Annot Reference
[OVER]	GO:0044281	small molecule metabolic process	BIOLOGICAL_PROCESS	6.25652e-13	8.36545e-17	324	712	650	2804
[OVER]	GO:0019752	carboxylic acid metabolic process	BIOLOGICAL_PROCESS	2.53522e-11	6.77958e-15	200	376	774	3140
[OVER]	GO:0043436	oxoacid metabolic process	BIOLOGICAL_PROCESS	4.02947e-11	1.61631e-14	205	394	769	3122
[OVER]	GO:0006082	organic acid metabolic process	BIOLOGICAL_PROCESS	6.25008e-11	3.34273e-14	208	406	766	3110
[OVER]	GO:0008152	metabolic process	BIOLOGICAL_PROCESS	2.52604e-10	1.68875e-13	679	2000	295	1516
[OVER]	GO:1901564	organonitrogen compound metabolic process	BIOLOGICAL_PROCESS	1.78533e-09	1.43227e-12	365	907	609	2609
[OVER]	GO:0044237	cellular metabolic process	BIOLOGICAL_PROCESS	2.16771e-09	2.02887e-12	633	1847	341	1669
[OVER]	GO:0006520	cellular amino acid metabolic process	BIOLOGICAL_PROCESS	2.32367e-09	2.48554e-12	114	178	860	3338
[OVER]	GO:1901605	alpha-amino acid metabolic process	BIOLOGICAL_PROCESS	5.36842e-08	6.46019e-11	86	123	888	3393
[OVER]	GO:0071704	organic substance metabolic process	BIOLOGICAL_PROCESS	1.74365e-07	2.3314e-10	622	1851	352	1665
[OVER]	GO:0009987	cellular process	BIOLOGICAL_PROCESS	4.58758e-07	7.18379e-10	772	2445	202	1071
[OVER]	GO:0044238	primary metabolic process	BIOLOGICAL_PROCESS	4.58758e-07	7.36074e-10	562	1642	412	1874
[OVER]	GO:0009056	catabolic process	BIOLOGICAL_PROCESS	6.53059e-07	1.13515e-09	193	423	781	3093
[OVER]	GO:1901575	organic substance catabolic process	BIOLOGICAL_PROCESS	8.87538e-06	1.66139e-08	176	391	798	3125
[OVER]	GO:0006091	generation of precursor metabolites and energy	BIOLOGICAL_PROCESS	1.28318e-05	2.57356e-08	101	184	873	3332
[OVER]	GO:0006979	response to oxidative stress	BIOLOGICAL_PROCESS	5.31358e-05	1.13675e-07	47	59	927	3457
[OVER]	GO:0046034	ATP metabolic process	BIOLOGICAL_PROCESS	5.70306e-05	1.29632e-07	44	53	930	3463
[OVER]	GO:0006950	response to stress	BIOLOGICAL_PROCESS	0.000138857	3.34192e-07	189	452	785	3064
[OVER]	GO:0044248	cellular catabolic process	BIOLOGICAL_PROCESS	0.00014315	3.63665e-07	140	307	834	3209
[OVER]	GO:0006753	nucleoside phosphate metabolic process	BIOLOGICAL_PROCESS	0.000213921	6.00357e-07	76	134	898	3382
[OVER]	GO:0044282	small molecule catabolic process	BIOLOGICAL_PROCESS	0.000213921	6.0066e-07	102	203	872	3313
[OVER]	GO:0009060	aerobic respiration	BIOLOGICAL_PROCESS	0.000371623	1.09316e-06	36	42	938	3474
[OVER]	GO:0005975	carbohydrate metabolic process	BIOLOGICAL_PROCESS	0.000400198	1.23072e-06	148	339	826	3177
[OVER]	GO:0006796	phosphate-containing compound metabolic process	BIOLOGICAL_PROCESS	0.000439752	1.46996e-06	185	452	789	3064
[OVER]	GO:0009117	nucleotide metabolic process	BIOLOGICAL_PROCESS	0.000439752	1.46519e-06	74	133	900	3383
[OVER]	GO:0006793	phosphorus metabolic process	BIOLOGICAL_PROCESS	0.000571458	1.98662e-06	190	470	784	3046
[OVER]	GO:1901606	alpha-amino acid catabolic process	BIOLOGICAL_PROCESS	0.000699213	2.52424e-06	29	30	945	3486
[OVER]	GO:0016052	carbohydrate catabolic process	BIOLOGICAL_PROCESS	0.000837041	3.23973e-06	62	106	912	3410
[OVER]	GO:0015980	energy derivation by oxidation of organic compounds	BIOLOGICAL_PROCESS	0.000837041	3.24565e-06	60	101	914	3415
[OVER]	GO:0009058	biosynthetic process	BIOLOGICAL_PROCESS	0.000850494	3.41153e-06	366	1050	608	2466
[OVER]	GO:0009063	cellular amino acid catabolic process	BIOLOGICAL_PROCESS	0.000898227	3.7231e-06	33	39	941	3477
[OVER]	GO:0006163	purine nucleotide metabolic process	BIOLOGICAL_PROCESS	0.00109099	4.66797e-06	50	78	924	3438
[OVER]	GO:0019637	organophosphate metabolic process	BIOLOGICAL_PROCESS	0.00112464	4.96231e-06	112	244	862	3272
[OVER]	GO:1901566	organonitrogen compound biosynthetic process	BIOLOGICAL_PROCESS	0.00115888	5.26836e-06	192	485	782	3031
[OVER]	GO:0009150	purine ribonucleotide metabolic process	BIOLOGICAL_PROCESS	0.00177264	8.29555e-06	47	73	927	3443
[OVER]	GO:1901576	organic substance biosynthetic process	BIOLOGICAL_PROCESS	0.00197418	9.50266e-06	359	1039	615	2477
[OVER]	GO:0050896	response to stimulus	BIOLOGICAL_PROCESS	0.00260603	1.35894e-05	292	818	682	2698
[OVER]	GO:0006006	glucose metabolic process	BIOLOGICAL_PROCESS	0.00260603	1.3323e-05	28	32	946	3484
[OVER]	GO:0006090	pyruvate metabolic process	BIOLOGICAL_PROCESS	0.00260603	1.3323e-05	28	32	946	3484
[OVER]	GO:0055086	nucleobase-containing small molecule metabolic process	BIOLOGICAL_PROCESS	0.00268679	1.43698e-05	93	197	881	3319
[OVER]	GO:0006757	ATP generation from ADP	BIOLOGICAL_PROCESS	0.00314218	1.72255e-05	21	19	953	3497
[OVER]	GO:0006553	lysine metabolic process	BIOLOGICAL_PROCESS	0.00315749	1.78211e-05	15	9	959	3507
[OVER]	GO:0009185	ribonucleoside diphosphate metabolic process	BIOLOGICAL_PROCESS	0.00315749	1.85759e-05	22	21	952	3495
[OVER]	GO:0009408	response to heat	BIOLOGICAL_PROCESS	0.00315749	1.82255e-05	30	37	944	3479
[OVER]	GO:0009132	nucleoside diphosphate metabolic process	BIOLOGICAL_PROCESS	0.00319245	1.95373e-05	23	23	951	3493
[OVER]	GO:0044249	cellular biosynthetic process	BIOLOGICAL_PROCESS	0.00319245	1.96353e-05	353	1028	621	2488
[OVER]	GO:0019538	protein metabolic process	BIOLOGICAL_PROCESS	0.00323032	2.03002e-05	192	498	782	3018
[OVER]	GO:0000746	conjugation	BIOLOGICAL_PROCESS	0.00424183	2.72239e-05	11	4	963	3512
[OVER]	GO:0046031	ADP metabolic process	BIOLOGICAL_PROCESS	0.0043018	2.8184e-05	21	20	953	3496
[OVER]	GO:0009628	response to abiotic stimulus	BIOLOGICAL_PROCESS	0.00493371	3.29838e-05	84	177	890	3339
[OVER]	GO:0006544	glycine metabolic process	BIOLOGICAL_PROCESS	0.00504442	3.48797e-05	8	1	966	3515
[OVER]	GO:0019318	hexose metabolic process	BIOLOGICAL_PROCESS	0.00504442	3.50729e-05	38	57	936	3459
[OVER]	GO:0006099	tricarboxylic acid cycle	BIOLOGICAL_PROCESS	0.00558342	3.9567e-05	19	17	955	3499
[OVER]	GO:0009135	purine nucleoside diphosphate metabolic process	BIOLOGICAL_PROCESS	0.00570385	4.49963e-05	21	21	953	3495
[OVER]	GO:0009179	purine ribonucleoside diphosphate metabolic process	BIOLOGICAL_PROCESS	0.00570385	4.49963e-05	21	21	953	3495
[OVER]	GO:0006165	nucleoside diphosphate phosphorylation	BIOLOGICAL_PROCESS	0.00570385	4.49963e-05	21	21	953	3495
[OVER]	GO:0051716	cellular response to stimulus	BIOLOGICAL_PROCESS	0.00570385	4.38868e-05	203	541	771	2975
[OVER]	GO:0046939	nucleotide phosphorylation	BIOLOGICAL_PROCESS	0.00570385	4.49963e-05	21	21	953	3495
[OVER]	GO:0006096	glycolytic process	BIOLOGICAL_PROCESS	0.00570385	4.27839e-05	20	19	954	3497
[OVER]	GO:0006518	peptide metabolic process	BIOLOGICAL_PROCESS	0.00607567	4.87419e-05	87	188	887	3328
[OVER]	GO:0009266	response to temperature stimulus	BIOLOGICAL_PROCESS	0.00622374	5.09827e-05	37	56	937	3460
[OVER]	GO:0005977	glycogen metabolic process	BIOLOGICAL_PROCESS	0.00622374	5.24262e-05	14	9	960	3507
[OVER]	GO:0006112	energy reserve metabolic process	BIOLOGICAL_PROCESS	0.00622374	5.24262e-05	14	9	960	3507
[OVER]	GO:1901135	carbohydrate derivative metabolic process	BIOLOGICAL_PROCESS	0.00855427	7.32014e-05	133	327	841	3189
[OVER]	GO:0019693	ribose phosphate metabolic process	BIOLOGICAL_PROCESS	0.00908976	7.89991e-05	55	103	919	3413
[OVER]	GO:0098869	cellular oxidant detoxification	BIOLOGICAL_PROCESS	0.0106419	0.000103872	19	19	955	3497
[OVER]	GO:0006508	proteolysis	BIOLOGICAL_PROCESS	0.0106419	9.81073e-05	69	142	905	3374
[OVER]	GO:0006554	lysine catabolic process	BIOLOGICAL_PROCESS	0.0106419	0.00010295	6	0	968	3516
[OVER]	GO:0009259	ribonucleotide metabolic process	BIOLOGICAL_PROCESS	0.0106419	0.000101179	53	99	921	3417
[OVER]	GO:0072521	purine-containing compound metabolic process	BIOLOGICAL_PROCESS	0.0106419	0.000101179	53	99	921	3417
[OVER]	GO:0016226	iron-sulfur cluster assembly	BIOLOGICAL_PROCESS	0.0106419	0.000100873	14	10	960	3506
[OVER]	GO:0019544	arginine catabolic process to glutamate	BIOLOGICAL_PROCESS	0.0106419	0.00010295	6	0	968	3516
[OVER]	GO:0031163	metallo-sulfur cluster assembly	BIOLOGICAL_PROCESS	0.0106419	0.000100873	14	10	960	3506
[OVER]	GO:0043603	cellular amide metabolic process	BIOLOGICAL_PROCESS	0.0135907	0.000134693	101	236	873	3280
[OVER]	GO:0046395	carboxylic acid catabolic process	BIOLOGICAL_PROCESS	0.0135907	0.000136289	61	122	913	3394
[OVER]	GO:0043648	dicarboxylic acid metabolic process	BIOLOGICAL_PROCESS	0.01424	0.000145333	37	60	937	3456
[OVER]	GO:0032787	monocarboxylic acid metabolic process	BIOLOGICAL_PROCESS	0.01424	0.000146608	84	187	890	3329
[OVER]	GO:0043038	amino acid activation	BIOLOGICAL_PROCESS	0.0144093	0.000150278	17	16	957	3500
[OVER]	GO:0044267	cellular protein metabolic process	BIOLOGICAL_PROCESS	0.014924	0.00015764	152	393	822	3123
[OVER]	GO:0006749	glutathione metabolic process	BIOLOGICAL_PROCESS	0.0208833	0.00022338	12	8	962	3508
[OVER]	GO:0016053	organic acid biosynthetic process	BIOLOGICAL_PROCESS	0.0258498	0.000279962	73	160	901	3356
[OVER]	GO:0046394	carboxylic acid biosynthetic process	BIOLOGICAL_PROCESS	0.0287953	0.000316839	72	158	902	3358
[OVER]	GO:0019320	hexose catabolic process	BIOLOGICAL_PROCESS	0.0287953	0.000319562	14	12	960	3504
[OVER]	GO:0005996	monosaccharide metabolic process	BIOLOGICAL_PROCESS	0.0294692	0.000330982	45	84	929	3432
[OVER]	GO:0009064	glutamine family amino acid metabolic process	BIOLOGICAL_PROCESS	0.0296065	0.000336482	29	44	945	3472
[OVER]	GO:0016054	organic acid catabolic process	BIOLOGICAL_PROCESS	0.0304546	0.000370553	61	128	913	3388
[OVER]	GO:0006418	tRNA aminoacylation for protein translation	BIOLOGICAL_PROCESS	0.0304546	0.000366626	16	16	958	3500
[OVER]	GO:0097237	cellular response to toxic substance	BIOLOGICAL_PROCESS	0.0304546	0.000355931	20	24	954	3492
[OVER]	GO:1990748	cellular detoxification	BIOLOGICAL_PROCESS	0.0304546	0.000355931	20	24	954	3492
[OVER]	GO:1901565	organonitrogen compound catabolic process	BIOLOGICAL_PROCESS	0.0304546	0.000369095	66	142	908	3374
[OVER]	GO:0043039	tRNA aminoacylation	BIOLOGICAL_PROCESS	0.0304546	0.000366626	16	16	958	3500
[OVER]	GO:0044283	small molecule biosynthetic process	BIOLOGICAL_PROCESS	0.0323044	0.00039738	103	251	871	3265
[OVER]	GO:0009066	aspartate family amino acid metabolic process	BIOLOGICAL_PROCESS	0.0328407	0.000408368	27	40	947	3476
[OVER]	GO:0006807	nitrogen compound metabolic process	BIOLOGICAL_PROCESS	0.0361005	0.00045373	485	1538	489	1978
[OVER]	GO:0046440	L-lysine metabolic process	BIOLOGICAL_PROCESS	0.0367398	0.000476502	5	0	969	3516
[OVER]	GO:0019545	arginine catabolic process to succinate	BIOLOGICAL_PROCESS	0.0367398	0.000476502	5	0	969	3516
[OVER]	GO:0019477	L-lysine catabolic process	BIOLOGICAL_PROCESS	0.0367398	0.000476502	5	0	969	3516
[OVER]	GO:0006457	protein folding	BIOLOGICAL_PROCESS	0.0412273	0.000540216	27	41	947	3475
[OVER]	GO:0009069	serine family amino acid metabolic process	BIOLOGICAL_PROCESS	0.0420057	0.000556032	18	21	956	3495
[OVER]	GO:0044764	multi-organism cellular process	BIOLOGICAL_PROCESS	0.0422349	0.000570249	16	17	958	3499
[OVER]	GO:1901607	alpha-amino acid biosynthetic process	BIOLOGICAL_PROCESS	0.0422349	0.000583752	42	79	932	3437
[OVER]	GO:0051259	protein complex oligomerization	BIOLOGICAL_PROCESS	0.0422349	0.000581698	23	32	951	3484
[OVER]	GO:0015990	electron transport coupled proton transport	BIOLOGICAL_PROCESS	0.0422349	0.000587302	6	1	968	3515
[OVER]	GO:0015988	energy coupled proton transmembrane transport, against electrochemical gradient	BIOLOGICAL_PROCESS	0.0422349	0.000587302	6	1	968	3515
[OVER]	GO:0045333	cellular respiration	BIOLOGICAL_PROCESS	0.0475271	0.000667364	44	85	930	3431
[OVER]	GO:0008652	cellular amino acid biosynthetic process	BIOLOGICAL_PROCESS	0.0475271	0.000673602	51	104	923	3412
[OVER]	GO:0008380	RNA splicing	BIOLOGICAL_PROCESS	0.0518294	0.00074151	12	10	962	3506
[OVER]	GO:0009244	lipopolysaccharide core region biosynthetic process	BIOLOGICAL_PROCESS	0.0558784	0.00081438	13	12	961	3504
[OVER]	GO:0046401	lipopolysaccharide core region metabolic process	BIOLOGICAL_PROCESS	0.0558784	0.00081438	13	12	961	3504
[OVER]	GO:0009199	ribonucleoside triphosphate metabolic process	BIOLOGICAL_PROCESS	0.059117	0.000869485	15	16	959	3500
[OVER]	GO:0006527	arginine catabolic process	BIOLOGICAL_PROCESS	0.0667632	0.00101765	8	4	966	3512
[OVER]	GO:0050953	sensory perception of light stimulus	BIOLOGICAL_PROCESS	0.0667632	0.00101765	8	4	966	3512
[OVER]	GO:0000747	conjugation with cellular fusion	BIOLOGICAL_PROCESS	0.0667632	0.00101765	8	4	966	3512
[OVER]	GO:0007601	visual perception	BIOLOGICAL_PROCESS	0.0667632	0.00101765	8	4	966	3512
[OVER]	GO:0016310	phosphorylation	BIOLOGICAL_PROCESS	0.0725978	0.00111629	93	230	881	3286
[OVER]	GO:0009068	aspartate family amino acid catabolic process	BIOLOGICAL_PROCESS	0.0729614	0.00113164	11	9	963	3507
[OVER]	GO:0071702	organic substance transport	BIOLOGICAL_PROCESS	0.0769277	0.00120344	139	374	835	3142
[OVER]	GO:0044262	cellular carbohydrate metabolic process	BIOLOGICAL_PROCESS	0.0793358	0.00126061	77	183	897	3333
[OVER]	GO:0062197	cellular response to chemical stress	BIOLOGICAL_PROCESS	0.0793358	0.00126233	24	37	950	3479
[OVER]	GO:0007200	phospholipase C-activating G protein-coupled receptor signaling pathway	BIOLOGICAL_PROCESS	0.0884983	0.00143178	9	6	965	3510
[OVER]	GO:0019236	response to pheromone	BIOLOGICAL_PROCESS	0.0884983	0.00142748	7	3	967	3513
[OVER]	GO:0010608	posttranscriptional regulation of gene expression	BIOLOGICAL_PROCESS	0.102934	0.00167909	30	53	944	3463
[OVER]	GO:0050877	nervous system process	BIOLOGICAL_PROCESS	0.103731	0.0017337	17	22	957	3494
[OVER]	GO:0000375	RNA splicing, via transesterification reactions	BIOLOGICAL_PROCESS	0.103731	0.00172956	10	8	964	3508
[OVER]	GO:0033554	cellular response to stress	BIOLOGICAL_PROCESS	0.103731	0.00172556	113	296	861	3220
[OVER]	GO:0006790	sulfur compound metabolic process	BIOLOGICAL_PROCESS	0.103969	0.00175159	46	96	928	3420
[OVER]	GO:0046365	monosaccharide catabolic process	BIOLOGICAL_PROCESS	0.110133	0.00187016	20	29	954	3487
[OVER]	GO:0010639	negative regulation of organelle organization	BIOLOGICAL_PROCESS	0.111921	0.00191548	11	10	963	3506
[OVER]	GO:1901264	carbohydrate derivative transport	BIOLOGICAL_PROCESS	0.112028	0.0019323	15	18	959	3498
[OVER]	GO:0065003	protein-containing complex assembly	BIOLOGICAL_PROCESS	0.116885	0.00228619	57	129	917	3387
[OVER]	GO:0043484	regulation of RNA splicing	BIOLOGICAL_PROCESS	0.116885	0.0022037	4	0	970	3516
[OVER]	GO:0000381	regulation of alternative mRNA splicing, via spliceosome	BIOLOGICAL_PROCESS	0.116885	0.0022037	4	0	970	3516
[OVER]	GO:0000380	alternative mRNA splicing, via spliceosome	BIOLOGICAL_PROCESS	0.116885	0.0022037	4	0	970	3516
[OVER]	GO:0090114	COPII-coated vesicle budding	BIOLOGICAL_PROCESS	0.116885	0.0022037	4	0	970	3516
[OVER]	GO:1902600	proton transmembrane transport	BIOLOGICAL_PROCESS	0.116885	0.00213507	28	49	946	3467
[OVER]	GO:0006900	vesicle budding from membrane	BIOLOGICAL_PROCESS	0.116885	0.0022037	4	0	970	3516
[OVER]	GO:0048009	insulin-like growth factor receptor signaling pathway	BIOLOGICAL_PROCESS	0.116885	0.0022037	4	0	970	3516
[OVER]	GO:0048024	regulation of mRNA splicing, via spliceosome	BIOLOGICAL_PROCESS	0.116885	0.0022037	4	0	970	3516
[OVER]	GO:0031139	positive regulation of conjugation with cellular fusion	BIOLOGICAL_PROCESS	0.116885	0.00234426	5	1	969	3515
[OVER]	GO:0031136	positive regulation of conjugation	BIOLOGICAL_PROCESS	0.116885	0.00234426	5	1	969	3515
[OVER]	GO:0031137	regulation of conjugation with cellular fusion	BIOLOGICAL_PROCESS	0.116885	0.00234426	5	1	969	3515
[OVER]	GO:0015920	lipopolysaccharide transport	BIOLOGICAL_PROCESS	0.116885	0.00234426	5	1	969	3515
[OVER]	GO:0140253	cell-cell fusion	BIOLOGICAL_PROCESS	0.116885	0.00214494	8	5	966	3511
[OVER]	GO:0070875	positive regulation of glycogen metabolic process	BIOLOGICAL_PROCESS	0.116885	0.00234426	5	1	969	3515
[OVER]	GO:0010907	positive regulation of glucose metabolic process	BIOLOGICAL_PROCESS	0.116885	0.00234426	5	1	969	3515
[OVER]	GO:0071840	cellular component organization or biogenesis	BIOLOGICAL_PROCESS	0.116885	0.00227494	184	528	790	2988
[OVER]	GO:0006105	succinate metabolic process	BIOLOGICAL_PROCESS	0.116885	0.00234426	5	1	969	3515
[OVER]	GO:0006108	malate metabolic process	BIOLOGICAL_PROCESS	0.116885	0.0022037	4	0	970	3516
[OVER]	GO:0046999	regulation of conjugation	BIOLOGICAL_PROCESS	0.116885	0.00234426	5	1	969	3515
[OVER]	GO:0043043	peptide biosynthetic process	BIOLOGICAL_PROCESS	0.116885	0.00225617	72	173	902	3343
[OVER]	GO:0034599	cellular response to oxidative stress	BIOLOGICAL_PROCESS	0.119713	0.00241699	17	23	957	3493
[OVER]	GO:0044085	cellular component biogenesis	BIOLOGICAL_PROCESS	0.128328	0.00260809	116	310	858	3206
[OVER]	GO:1901615	organic hydroxy compound metabolic process	BIOLOGICAL_PROCESS	0.138024	0.00282359	67	160	907	3356
[OVER]	GO:0006914	autophagy	BIOLOGICAL_PROCESS	0.142313	0.00293037	14	17	960	3499
[OVER]	GO:0009312	oligosaccharide biosynthetic process	BIOLOGICAL_PROCESS	0.142463	0.0029525	21	33	953	3483
[OVER]	GO:0006073	cellular glucan metabolic process	BIOLOGICAL_PROCESS	0.145001	0.00302449	18	26	956	3490
[OVER]	GO:0009201	ribonucleoside triphosphate biosynthetic process	BIOLOGICAL_PROCESS	0.145237	0.00304883	13	15	961	3501
[OVER]	GO:0006536	glutamate metabolic process	BIOLOGICAL_PROCESS	0.146241	0.00308946	11	11	963	3505
[OVER]	GO:0005978	glycogen biosynthetic process	BIOLOGICAL_PROCESS	0.150181	0.00319277	7	4	967	3512
[OVER]	GO:0016043	cellular component organization	BIOLOGICAL_PROCESS	0.151247	0.00323567	170	487	804	3029
[OVER]	GO:0032268	regulation of cellular protein metabolic process	BIOLOGICAL_PROCESS	0.158376	0.00340935	48	106	926	3410
[OVER]	GO:0043933	protein-containing complex subunit organization	BIOLOGICAL_PROCESS	0.16507	0.00357552	68	165	906	3351
[OVER]	GO:0043604	amide biosynthetic process	BIOLOGICAL_PROCESS	0.175982	0.00383542	80	202	894	3314
[OVER]	GO:0016050	vesicle organization	BIOLOGICAL_PROCESS	0.179691	0.00406041	8	6	966	3510
[OVER]	GO:0006412	translation	BIOLOGICAL_PROCESS	0.179691	0.00400731	68	166	906	3350
[OVER]	GO:0000398	mRNA splicing, via spliceosome	BIOLOGICAL_PROCESS	0.179691	0.00406041	8	6	966	3510
[OVER]	GO:0000377	RNA splicing, via transesterification reactions with bulged adenosine as nucleophile	BIOLOGICAL_PROCESS	0.179691	0.00406041	8	6	966	3510
[OVER]	GO:0044042	glucan metabolic process	BIOLOGICAL_PROCESS	0.179691	0.00404032	18	27	956	3489
[OVER]	GO:0009416	response to light stimulus	BIOLOGICAL_PROCESS	0.179691	0.00404032	18	27	956	3489
[OVER]	GO:0061919	process utilizing autophagic mechanism	BIOLOGICAL_PROCESS	0.184255	0.00418818	14	18	960	3498
[OVER]	GO:0050790	regulation of catalytic activity	BIOLOGICAL_PROCESS	0.185005	0.00422995	53	122	921	3394
[OVER]	GO:0009401	phosphoenolpyruvate-dependent sugar phosphotransferase system	BIOLOGICAL_PROCESS	0.188243	0.00435433	22	37	952	3479
[OVER]	GO:0022607	cellular component assembly	BIOLOGICAL_PROCESS	0.188243	0.00434463	89	231	885	3285
[OVER]	GO:0019751	polyol metabolic process	BIOLOGICAL_PROCESS	0.191771	0.00446157	17	25	957	3491
[OVER]	GO:0006566	threonine metabolic process	BIOLOGICAL_PROCESS	0.193733	0.00476627	10	10	964	3506
[OVER]	GO:0009205	purine ribonucleoside triphosphate metabolic process	BIOLOGICAL_PROCESS	0.193733	0.00465543	12	14	962	3502
[OVER]	GO:0016236	macroautophagy	BIOLOGICAL_PROCESS	0.193733	0.00476627	10	10	964	3506
[OVER]	GO:0051246	regulation of protein metabolic process	BIOLOGICAL_PROCESS	0.193733	0.00459076	49	111	925	3405
[OVER]	GO:0071444	cellular response to pheromone	BIOLOGICAL_PROCESS	0.193733	0.00469546	6	3	968	3513
[OVER]	GO:0051084	'de novo' posttranslational protein folding	BIOLOGICAL_PROCESS	0.193733	0.00469546	6	3	968	3513
[OVER]	GO:0051085	chaperone cofactor-dependent protein refolding	BIOLOGICAL_PROCESS	0.193733	0.00469546	6	3	968	3513
[OVER]	GO:0007602	phototransduction	BIOLOGICAL_PROCESS	0.193733	0.00469546	6	3	968	3513
[OVER]	GO:0045913	positive regulation of carbohydrate metabolic process	BIOLOGICAL_PROCESS	0.193733	0.00469546	6	3	968	3513
[OVER]	GO:0006109	regulation of carbohydrate metabolic process	BIOLOGICAL_PROCESS	0.193733	0.00476627	10	10	964	3506
[OVER]	GO:0016051	carbohydrate biosynthetic process	BIOLOGICAL_PROCESS	0.215275	0.00537409	51	118	923	3398
[OVER]	GO:0009311	oligosaccharide metabolic process	BIOLOGICAL_PROCESS	0.215275	0.0053826	24	43	950	3473
[OVER]	GO:0051260	protein homooligomerization	BIOLOGICAL_PROCESS	0.215275	0.00537472	15	21	959	3495
[OVER]	GO:0043413	macromolecule glycosylation	BIOLOGICAL_PROCESS	0.24426	0.00623795	7	5	967	3511
[OVER]	GO:0006486	protein glycosylation	BIOLOGICAL_PROCESS	0.24426	0.00623795	7	5	967	3511
[OVER]	GO:0042026	protein refolding	BIOLOGICAL_PROCESS	0.24426	0.00623795	7	5	967	3511
[OVER]	GO:0009101	glycoprotein biosynthetic process	BIOLOGICAL_PROCESS	0.24426	0.00623795	7	5	967	3511
[OVER]	GO:0150063	visual system development	BIOLOGICAL_PROCESS	0.257778	0.00675552	12	15	962	3501
[OVER]	GO:0001654	eye development	BIOLOGICAL_PROCESS	0.257778	0.00675552	12	15	962	3501
[OVER]	GO:0048880	sensory system development	BIOLOGICAL_PROCESS	0.257778	0.00675552	12	15	962	3501
[OVER]	GO:0046660	female sex differentiation	BIOLOGICAL_PROCESS	0.257778	0.00673667	5	2	969	3514
[OVER]	GO:0070873	regulation of glycogen metabolic process	BIOLOGICAL_PROCESS	0.257778	0.00673667	5	2	969	3514
[OVER]	GO:0070887	cellular response to chemical stimulus	BIOLOGICAL_PROCESS	0.260868	0.00687138	69	174	905	3342
[OVER]	GO:0051262	protein tetramerization	BIOLOGICAL_PROCESS	0.268981	0.00712104	11	13	963	3503
[OVER]	GO:0006629	lipid metabolic process	BIOLOGICAL_PROCESS	0.271378	0.00722077	76	196	898	3320
[OVER]	GO:0009085	lysine biosynthetic process	BIOLOGICAL_PROCESS	0.273261	0.00738049	9	9	965	3507
[OVER]	GO:0051289	protein homotetramerization	BIOLOGICAL_PROCESS	0.273261	0.0073579	10	11	964	3505
[OVER]	GO:0051606	detection of stimulus	BIOLOGICAL_PROCESS	0.273261	0.00738049	9	9	965	3507
[OVER]	GO:0019400	alditol metabolic process	BIOLOGICAL_PROCESS	0.294826	0.00800235	14	20	960	3496
[OVER]	GO:0009314	response to radiation	BIOLOGICAL_PROCESS	0.297986	0.00812798	35	75	939	3441
[OVER]	GO:0065009	regulation of molecular function	BIOLOGICAL_PROCESS	0.31552	0.00890319	57	140	917	3376
[OVER]	GO:0006414	translational elongation	BIOLOGICAL_PROCESS	0.31552	0.00865467	16	25	958	3491
[OVER]	GO:0006521	regulation of cellular amino acid metabolic process	BIOLOGICAL_PROCESS	0.31552	0.00911249	4	1	970	3515
[OVER]	GO:0019877	diaminopimelate biosynthetic process	BIOLOGICAL_PROCESS	0.31552	0.00911249	4	1	970	3515
[OVER]	GO:0046326	positive regulation of glucose import	BIOLOGICAL_PROCESS	0.31552	0.00911249	4	1	970	3515
[OVER]	GO:0061615	glycolytic process through fructose-6-phosphate	BIOLOGICAL_PROCESS	0.31552	0.00911249	4	1	970	3515
[OVER]	GO:0090201	negative regulation of release of cytochrome c from mitochondria	BIOLOGICAL_PROCESS	0.31552	0.00911249	4	1	970	3515
[OVER]	GO:0009142	nucleoside triphosphate biosynthetic process	BIOLOGICAL_PROCESS	0.31552	0.00876657	13	18	961	3498
[OVER]	GO:0032005	signal transduction involved in positive regulation of conjugation with cellular fusion	BIOLOGICAL_PROCESS	0.31552	0.00911249	4	1	970	3515
[OVER]	GO:0045725	positive regulation of glycogen biosynthetic process	BIOLOGICAL_PROCESS	0.31552	0.00911249	4	1	970	3515
[OVER]	GO:0006007	glucose catabolic process	BIOLOGICAL_PROCESS	0.31552	0.00911249	4	1	970	3515
[OVER]	GO:0019262	N-acetylneuraminate catabolic process	BIOLOGICAL_PROCESS	0.31552	0.00911249	4	1	970	3515
[OVER]	GO:0065007	biological regulation	BIOLOGICAL_PROCESS	0.317449	0.00977204	263	819	711	2697
[OVER]	GO:0006547	histidine metabolic process	BIOLOGICAL_PROCESS	0.317449	0.00959742	6	4	968	3512
[OVER]	GO:0061912	selective autophagy	BIOLOGICAL_PROCESS	0.317449	0.00959742	6	4	968	3512
[OVER]	GO:0009141	nucleoside triphosphate metabolic process	BIOLOGICAL_PROCESS	0.317449	0.00965227	15	23	959	3493
[OVER]	GO:0009581	detection of external stimulus	BIOLOGICAL_PROCESS	0.317449	0.00959742	6	4	968	3512
[OVER]	GO:0009583	detection of light stimulus	BIOLOGICAL_PROCESS	0.317449	0.00959742	6	4	968	3512
[OVER]	GO:0009582	detection of abiotic stimulus	BIOLOGICAL_PROCESS	0.317449	0.00959742	6	4	968	3512
[OVER]	GO:0000105	histidine biosynthetic process	BIOLOGICAL_PROCESS	0.317449	0.00959742	6	4	968	3512
[OVER]	GO:0051704	multi-organism process	BIOLOGICAL_PROCESS	0.317449	0.00991466	37	82	937	3434

## Sheet: 5. GSEA_Up_Enriched_GOs 
Tags	GO ID	GO Name	GO Category	Size	ES	NES	Nominal p-val	FDR q-val	FWER p-val	Rank at Max	Leading Edge
TOP	GO:0043709	cell adhesion involved in single-species biofilm formation	BIOLOGICAL_PROCESS	29	0.481154	3.02381	0	0	0	1727	tags=93%, list=45%, signal=169%
TOP	GO:0031589	cell-substrate adhesion	BIOLOGICAL_PROCESS	41	0.404468	3.10429	0	0	0	1727	tags=85%, list=45%, signal=154%
TOP	GO:0043708	cell adhesion involved in biofilm formation	BIOLOGICAL_PROCESS	33	0.490096	3.48736	0	0	0	1727	tags=94%, list=45%, signal=170%
TOP	GO:0006313	transposition, DNA-mediated	BIOLOGICAL_PROCESS	37	0.378328	2.70807	0	0.00285844	0.015	734	tags=57%, list=19%, signal=70%
TOP	GO:0030031	cell projection assembly	BIOLOGICAL_PROCESS	29	0.411723	2.63669	0	0.00461815	0.029	1464	tags=79%, list=38%, signal=128%
TOP	GO:0090605	submerged biofilm formation	BIOLOGICAL_PROCESS	45	0.322532	2.55212	0	0.00682102	0.05	1240	tags=64%, list=33%, signal=94%
TOP	GO:0030030	cell projection organization	BIOLOGICAL_PROCESS	59	0.265073	2.41008	0	0.0168198	0.158	942	tags=51%, list=25%, signal=67%
TOP	GO:0090609	single-species submerged biofilm formation	BIOLOGICAL_PROCESS	41	0.317105	2.42151	0	0.0170091	0.141	1127	tags=61%, list=30%, signal=86%
TOP	GO:0032196	transposition	BIOLOGICAL_PROCESS	42	0.31051	2.30831	0	0.0311409	0.312	734	tags=50%, list=19%, signal=61%
TOP	GO:0001539	cilium or flagellum-dependent cell motility	BIOLOGICAL_PROCESS	43	0.278076	2.21119	0.00188679	0.042874	0.526	1078	tags=56%, list=28%, signal=77%
TOP	GO:0006310	DNA recombination	BIOLOGICAL_PROCESS	110	0.187764	2.24017	0	0.0452971	0.45	759	tags=38%, list=20%, signal=46%
TOP	GO:0048870	cell motility	BIOLOGICAL_PROCESS	88	0.197719	2.21139	0	0.0463166	0.525	2034	tags=73%, list=53%, signal=152%
TOP	GO:0022610	biological adhesion	BIOLOGICAL_PROCESS	105	0.187392	2.2209	0	0.0477746	0.505	1627	tags=61%, list=43%, signal=103%
TOP	GO:0051674	localization of cell	BIOLOGICAL_PROCESS	88	0.197719	2.18225	0.00203666	0.0481607	0.602	2034	tags=73%, list=53%, signal=152%

## Sheet: 6. GSEA_Down_Enriched_GOs
Tags	GO ID	GO Name	GO Category	Size	ES	NES	Nominal p-val	FDR q-val	FWER p-val	Rank at Max	Leading Edge
BOTTOM	GO:0009408	response to heat	BIOLOGICAL_PROCESS	65	-0.329342	-3.14251	0	0	0	1757	tags=78%, list=46%, signal=143%
BOTTOM	GO:0006979	response to oxidative stress	BIOLOGICAL_PROCESS	102	-0.257662	-3.04741	0	0	0	1100	tags=54%, list=29%, signal=74%
BOTTOM	GO:0044282	small molecule catabolic process	BIOLOGICAL_PROCESS	287	-0.161399	-3.03052	0	0.000397319	0.001	1198	tags=46%, list=31%, signal=63%
BOTTOM	GO:0006520	cellular amino acid metabolic process	BIOLOGICAL_PROCESS	282	-0.152778	-2.88675	0	0.000914246	0.003	2002	tags=67%, list=53%, signal=130%
BOTTOM	GO:0016052	carbohydrate catabolic process	BIOLOGICAL_PROCESS	161	-0.190783	-2.8055	0	0.00121965	0.005	1198	tags=50%, list=31%, signal=69%
BOTTOM	GO:0005975	carbohydrate metabolic process	BIOLOGICAL_PROCESS	452	-0.117283	-2.73519	0	0.00267735	0.013	1234	tags=43%, list=32%, signal=56%
BOTTOM	GO:0044248	cellular catabolic process	BIOLOGICAL_PROCESS	414	-0.118917	-2.60814	0	0.00276146	0.029	1631	tags=53%, list=43%, signal=83%
BOTTOM	GO:0006091	generation of precursor metabolites and energy	BIOLOGICAL_PROCESS	263	-0.143256	-2.60848	0	0.00299158	0.029	985	tags=39%, list=26%, signal=49%
BOTTOM	GO:0046034	ATP metabolic process	BIOLOGICAL_PROCESS	90	-0.233871	-2.59359	0	0.00299635	0.034	1290	tags=57%, list=34%, signal=84%
BOTTOM	GO:0006753	nucleoside phosphate metabolic process	BIOLOGICAL_PROCESS	200	-0.160651	-2.61313	0	0.00326354	0.029	1307	tags=50%, list=34%, signal=71%
BOTTOM	GO:0042401	cellular biogenic amine biosynthetic process	BIOLOGICAL_PROCESS	18	-0.515119	-2.61861	0	0.00345683	0.028	1646	tags=94%, list=43%, signal=165%
BOTTOM	GO:0006757	ATP generation from ADP	BIOLOGICAL_PROCESS	38	-0.351287	-2.57331	0	0.00353477	0.043	982	tags=61%, list=26%, signal=81%
BOTTOM	GO:0009063	cellular amino acid catabolic process	BIOLOGICAL_PROCESS	69	-0.273305	-2.67071	0	0.00368703	0.024	359	tags=36%, list=9%, signal=39%
BOTTOM	GO:0009309	amine biosynthetic process	BIOLOGICAL_PROCESS	18	-0.515119	-2.6272	0	0.00369804	0.027	1646	tags=94%, list=43%, signal=165%
BOTTOM	GO:1901606	alpha-amino acid catabolic process	BIOLOGICAL_PROCESS	56	-0.290024	-2.54599	0	0.0040876	0.053	341	tags=38%, list=9%, signal=41%
BOTTOM	GO:0009266	response to temperature stimulus	BIOLOGICAL_PROCESS	89	-0.242399	-2.67265	0	0.00421375	0.024	1796	tags=71%, list=47%, signal=131%
BOTTOM	GO:0009401	phosphoenolpyruvate-dependent sugar phosphotransferase system	BIOLOGICAL_PROCESS	47	-0.319686	-2.52004	0	0.00470756	0.065	1311	tags=66%, list=34%, signal=99%
BOTTOM	GO:0009117	nucleotide metabolic process	BIOLOGICAL_PROCESS	197	-0.157761	-2.5045	0	0.00473147	0.073	1307	tags=49%, list=34%, signal=71%
BOTTOM	GO:0006006	glucose metabolic process	BIOLOGICAL_PROCESS	55	-0.288996	-2.50466	0	0.00493067	0.072	994	tags=55%, list=26%, signal=73%
BOTTOM	GO:0046031	ADP metabolic process	BIOLOGICAL_PROCESS	39	-0.3357	-2.47251	0	0.00578013	0.093	982	tags=59%, list=26%, signal=79%
BOTTOM	GO:1901605	alpha-amino acid metabolic process	BIOLOGICAL_PROCESS	202	-0.154909	-2.46146	0	0.00613816	0.102	951	tags=40%, list=25%, signal=50%
BOTTOM	GO:0006096	glycolytic process	BIOLOGICAL_PROCESS	37	-0.34042	-2.39676	0	0.00755504	0.169	982	tags=59%, list=26%, signal=79%
BOTTOM	GO:0006165	nucleoside diphosphate phosphorylation	BIOLOGICAL_PROCESS	40	-0.320889	-2.41662	0	0.0077016	0.144	982	tags=58%, list=26%, signal=77%
BOTTOM	GO:0009132	nucleoside diphosphate metabolic process	BIOLOGICAL_PROCESS	44	-0.304772	-2.40366	0	0.00770383	0.16	1018	tags=57%, list=27%, signal=77%
BOTTOM	GO:0009179	purine ribonucleoside diphosphate metabolic process	BIOLOGICAL_PROCESS	40	-0.320889	-2.39706	0	0.00781556	0.169	982	tags=58%, list=26%, signal=77%
BOTTOM	GO:0009185	ribonucleoside diphosphate metabolic process	BIOLOGICAL_PROCESS	41	-0.324761	-2.40458	0	0.00785319	0.157	1286	tags=66%, list=34%, signal=98%
BOTTOM	GO:0009628	response to abiotic stimulus	BIOLOGICAL_PROCESS	242	-0.134423	-2.37918	0	0.00796437	0.185	1757	tags=59%, list=46%, signal=102%
BOTTOM	GO:1901565	organonitrogen compound catabolic process	BIOLOGICAL_PROCESS	189	-0.153886	-2.40913	0	0.00796611	0.154	996	tags=41%, list=26%, signal=52%
BOTTOM	GO:0006518	peptide metabolic process	BIOLOGICAL_PROCESS	256	-0.131889	-2.41714	0	0.0080225	0.144	2360	tags=74%, list=62%, signal=182%
BOTTOM	GO:0009060	aerobic respiration	BIOLOGICAL_PROCESS	71	-0.245742	-2.36425	0	0.00808448	0.203	1014	tags=51%, list=27%, signal=68%
BOTTOM	GO:1901615	organic hydroxy compound metabolic process	BIOLOGICAL_PROCESS	211	-0.144262	-2.37277	0	0.0080942	0.194	1450	tags=52%, list=38%, signal=79%
BOTTOM	GO:0044283	small molecule biosynthetic process	BIOLOGICAL_PROCESS	343	-0.114533	-2.36771	0.00204918	0.00818014	0.201	1981	tags=62%, list=52%, signal=118%
BOTTOM	GO:0006099	tricarboxylic acid cycle	BIOLOGICAL_PROCESS	32	-0.36696	-2.42009	0	0.00821161	0.143	1234	tags=69%, list=32%, signal=101%
BOTTOM	GO:0019318	hexose metabolic process	BIOLOGICAL_PROCESS	89	-0.214184	-2.38207	0.00207469	0.00822128	0.185	1002	tags=47%, list=26%, signal=63%
BOTTOM	GO:0009135	purine nucleoside diphosphate metabolic process	BIOLOGICAL_PROCESS	40	-0.320889	-2.42279	0	0.00835825	0.139	982	tags=58%, list=26%, signal=77%
BOTTOM	GO:0043603	cellular amide metabolic process	BIOLOGICAL_PROCESS	315	-0.114858	-2.33855	0	0.00956776	0.246	2575	tags=78%, list=68%, signal=221%
BOTTOM	GO:0006749	glutathione metabolic process	BIOLOGICAL_PROCESS	18	-0.464926	-2.33212	0	0.00984206	0.258	778	tags=67%, list=20%, signal=83%
BOTTOM	GO:0046939	nucleotide phosphorylation	BIOLOGICAL_PROCESS	40	-0.320889	-2.30928	0	0.010624	0.287	982	tags=58%, list=26%, signal=77%
BOTTOM	GO:0032787	monocarboxylic acid metabolic process	BIOLOGICAL_PROCESS	254	-0.129078	-2.314	0	0.0107427	0.283	1627	tags=55%, list=43%, signal=89%
BOTTOM	GO:0046395	carboxylic acid catabolic process	BIOLOGICAL_PROCESS	171	-0.153204	-2.27267	0	0.0136967	0.367	1627	tags=57%, list=43%, signal=96%
BOTTOM	GO:0006090	pyruvate metabolic process	BIOLOGICAL_PROCESS	58	-0.255735	-2.27373	0	0.0139494	0.364	1472	tags=64%, list=39%, signal=102%
BOTTOM	GO:0005977	glycogen metabolic process	BIOLOGICAL_PROCESS	18	-0.430819	-2.24865	0.00200803	0.0155894	0.412	484	tags=56%, list=13%, signal=63%
BOTTOM	GO:1901135	carbohydrate derivative metabolic process	BIOLOGICAL_PROCESS	433	-0.096878	-2.24238	0	0.0161097	0.425	1988	tags=61%, list=52%, signal=113%
BOTTOM	GO:0016054	organic acid catabolic process	BIOLOGICAL_PROCESS	176	-0.148259	-2.23624	0	0.0164664	0.44	1627	tags=57%, list=43%, signal=95%
BOTTOM	GO:0006112	energy reserve metabolic process	BIOLOGICAL_PROCESS	18	-0.430819	-2.21282	0	0.0195411	0.505	484	tags=56%, list=13%, signal=63%
BOTTOM	GO:0009073	aromatic amino acid family biosynthetic process	BIOLOGICAL_PROCESS	28	-0.344942	-2.19097	0.00431965	0.0218102	0.556	1690	tags=79%, list=44%, signal=140%
BOTTOM	GO:0015986	ATP synthesis coupled proton transport	BIOLOGICAL_PROCESS	19	-0.414514	-2.18801	0.00194932	0.0218208	0.563	1638	tags=84%, list=43%, signal=147%
BOTTOM	GO:0009150	purine ribonucleotide metabolic process	BIOLOGICAL_PROCESS	114	-0.180152	-2.17961	0	0.0220905	0.581	1307	tags=52%, list=34%, signal=76%
BOTTOM	GO:0005996	monosaccharide metabolic process	BIOLOGICAL_PROCESS	121	-0.171903	-2.18284	0.0020202	0.0222186	0.578	2799	tags=90%, list=73%, signal=329%
BOTTOM	GO:0034310	primary alcohol catabolic process	BIOLOGICAL_PROCESS	17	-0.433802	-2.15724	0.00193798	0.0248295	0.629	1045	tags=71%, list=27%, signal=97%
BOTTOM]	GO:0006163	purine nucleotide metabolic process	BIOLOGICAL_PROCESS	122	-0.170887	-2.14474	0	0.0264162	0.66	1307	tags=51%, list=34%, signal=75%
BOTTOM]	GO:0015985	energy coupled proton transport, down electrochemical gradient	BIOLOGICAL_PROCESS	19	-0.414514	-2.13967	0	0.0268701	0.675	1638	tags=84%, list=43%, signal=147%
BOTTOM]	GO:0044257	cellular protein catabolic process	BIOLOGICAL_PROCESS	21	-0.395053	-2.13104	0.00564972	0.0278423	0.695	1407	tags=76%, list=37%, signal=120%
BOTTOM]	GO:1901616	organic hydroxy compound catabolic process	BIOLOGICAL_PROCESS	59	-0.232476	-2.12095	0.00423729	0.0295278	0.721	1260	tags=56%, list=33%, signal=82%
BOTTOM]	GO:0030163	protein catabolic process	BIOLOGICAL_PROCESS	30	-0.324074	-2.10739	0.00607287	0.0311486	0.754	1443	tags=70%, list=38%, signal=112%
BOTTOM]	GO:0009308	amine metabolic process	BIOLOGICAL_PROCESS	55	-0.245394	-2.11017	0.00203666	0.0311624	0.744	1227	tags=56%, list=32%, signal=82%
BOTTOM]	GO:0019693	ribose phosphate metabolic process	BIOLOGICAL_PROCESS	150	-0.149781	-2.09668	0.003861	0.0320378	0.777	1307	tags=49%, list=34%, signal=71%
BOTTOM]	GO:0044262	cellular carbohydrate metabolic process	BIOLOGICAL_PROCESS	242	-0.117741	-2.09881	0.00203666	0.0321924	0.776	1234	tags=43%, list=32%, signal=60%
BOTTOM]	GO:0046394	carboxylic acid biosynthetic process	BIOLOGICAL_PROCESS	223	-0.124365	-2.07275	0.00198807	0.0341924	0.834	1981	tags=64%, list=52%, signal=125%
BOTTOM]	GO:0044106	cellular amine metabolic process	BIOLOGICAL_PROCESS	55	-0.245394	-2.0793	0.00412371	0.0344783	0.817	1227	tags=56%, list=32%, signal=82%
BOTTOM]	GO:0006586	indolalkylamine metabolic process	BIOLOGICAL_PROCESS	15	-0.439262	-2.07333	0.00197239	0.0346055	0.832	1636	tags=87%, list=43%, signal=151%
BOTTOM]	GO:0006739	NADP metabolic process	BIOLOGICAL_PROCESS	21	-0.376654	-2.0756	0.00398406	0.034671	0.828	2021	tags=90%, list=53%, signal=192%
BOTTOM]	GO:0006553	lysine metabolic process	BIOLOGICAL_PROCESS	23	-0.362682	-2.08119	0.00408998	0.0348332	0.815	781	tags=57%, list=20%, signal=71%
BOTTOM]	GO:0098869	cellular oxidant detoxification	BIOLOGICAL_PROCESS	36	-0.293014	-2.06228	0.00787402	0.0359745	0.851	906	tags=53%, list=24%, signal=69%
BOTTOM]	GO:0016053	organic acid biosynthetic process	BIOLOGICAL_PROCESS	226	-0.120188	-2.05084	0.00393701	0.0369237	0.865	1981	tags=63%, list=52%, signal=124%
BOTTOM]	GO:0019637	organophosphate metabolic process	BIOLOGICAL_PROCESS	340	-0.100712	-2.05425	0.00396825	0.0369812	0.86	1310	tags=44%, list=34%, signal=60%
BOTTOM]	GO:0046401	lipopolysaccharide core region metabolic process	BIOLOGICAL_PROCESS	24	-0.340597	-2.04018	0.00408163	0.0376287	0.88	934	tags=58%, list=25%, signal=77%
BOTTOM]	GO:0009072	aromatic amino acid family metabolic process	BIOLOGICAL_PROCESS	37	-0.289231	-2.04104	0.00414079	0.0380222	0.88	1690	tags=73%, list=44%, signal=130%
BOTTOM]	GO:0034599	cellular response to oxidative stress	BIOLOGICAL_PROCESS	38	-0.281088	-2.04263	0.0060241	0.0381126	0.878	946	tags=53%, list=25%, signal=69%
BOTTOM]	GO:0006754	ATP biosynthetic process	BIOLOGICAL_PROCESS	20	-0.372296	-2.01761	0.00407332	0.0414531	0.915	1638	tags=80%, list=43%, signal=140%
BOTTOM]	GO:0018958	phenol-containing compound metabolic process	BIOLOGICAL_PROCESS	17	-0.40401	-2.00572	0.00412371	0.0417343	0.937	1158	tags=71%, list=30%, signal=101%
BOTTOM]	GO:0009199	ribonucleoside triphosphate metabolic process	BIOLOGICAL_PROCESS	28	-0.322713	-2.01371	0.00206186	0.0418744	0.921	1638	tags=75%, list=43%, signal=131%
BOTTOM]	GO:0046164	alcohol catabolic process	BIOLOGICAL_PROCESS	55	-0.236606	-2.0183	0.00609756	0.0419329	0.913	1260	tags=56%, list=33%, signal=83%
BOTTOM]	GO:0009201	ribonucleoside triphosphate biosynthetic process	BIOLOGICAL_PROCESS	25	-0.332523	-2.01156	0.00190476	0.0419404	0.927	1638	tags=76%, list=43%, signal=132%
BOTTOM]	GO:0009244	lipopolysaccharide core region biosynthetic process	BIOLOGICAL_PROCESS	24	-0.340597	-2.00577	0.00583658	0.0422834	0.937	934	tags=58%, list=25%, signal=77%
BOTTOM]	GO:0042430	indole-containing compound metabolic process	BIOLOGICAL_PROCESS	15	-0.439262	-2.0183	0.00412371	0.0425319	0.913	1636	tags=87%, list=43%, signal=151%
BOTTOM]	GO:0008380	RNA splicing	BIOLOGICAL_PROCESS	20	-0.37876	-2.00628	0.00396825	0.0427665	0.936	1423	tags=75%, list=37%, signal=119%
BOTTOM]	GO:0006568	tryptophan metabolic process	BIOLOGICAL_PROCESS	15	-0.439262	-1.99542	0.00193424	0.0440117	0.947	1636	tags=87%, list=43%, signal=151%
BOTTOM]	GO:0055086	nucleobase-containing small molecule metabolic process	BIOLOGICAL_PROCESS	275	-0.105671	-1.98151	0.00185874	0.0471395	0.954	1290	tags=44%, list=34%, signal=61%
BOTTOM]	GO:0015980	energy derivation by oxidation of organic compounds	BIOLOGICAL_PROCESS	146	-0.142127	-1.97921	0.00835073	0.0471917	0.956	1046	tags=41%, list=27%, signal=54%
BOTTOM]	GO:0019405	alditol catabolic process	BIOLOGICAL_PROCESS	15	-0.420817	-1.97424	0.00387597	0.0479108	0.96	1198	tags=73%, list=31%, signal=107%
BOTTOM]	GO:0065009	regulation of molecular function	BIOLOGICAL_PROCESS	177	-0.124858	-1.96429	0.0103093	0.0498946	0.963	2604	tags=80%, list=68%, signal=242%

## Sheet: 7. Gene_IDs_and_Gos_InterPro
Gene	Name	Locus_Tag	Description	Length	#Hits	e-Value	sim mean	#GO	GO IDs	GO Names	Enzyme Codes	Enzyme Names	InterPro IDs	InterPro GO IDs	InterPro GO Names
lcl|CP009273.1_gene_1	thrL	BW25113_0001	---NA---	66									IPR011720 (PFAM); IPR011720 (TIGRFAM); IPR011720 (HAMAP)	P:GO:0009088; P:GO:0031554; P:GO:0031556	P:threonine biosynthetic process; P:regulation of DNA-templated transcription, termination; P:transcriptional attenuation by ribosome
lcl|CP009273.1_gene_2	thrA	BW25113_0002	bifunctional aspartate kinase/homoserine dehydrogenase I	2463	20	0	99.91	7	P:GO:0009088; P:GO:0009089; P:GO:0016310; F:GO:0004072; F:GO:0004412; F:GO:0005524; F:GO:0050661	P:threonine biosynthetic process; P:lysine biosynthetic process via diaminopimelate; P:phosphorylation; F:aspartate kinase activity; F:homoserine dehydrogenase activity; F:ATP binding; F:NADP binding	EC:1.1.1.3; EC:2.7.2.4	Homoserine dehydrogenase; Aspartate kinase	IPR002912 (PFAM); G3DSA:3.30.2130.10 (GENE3D); IPR027795 (PFAM); IPR011147 (PIRSF); IPR036393 (G3DSA:3.40.1160.GENE3D); IPR001341 (TIGRFAM); IPR005106 (PFAM); IPR001342 (PFAM); G3DSA:3.30.360.10 (GENE3D); G3DSA:3.40.50.720 (GENE3D); IPR001048 (PFAM); PTHR43070:SF7 (PANTHER); IPR011147 (PANTHER); IPR002912 (PROSITE_PROFILES); IPR002912 (PROSITE_PROFILES); cd04922 (CDD); IPR041743 (CDD); cd04921 (C…	P:GO:0006520; P:GO:0008652; P:GO:0009067; F:GO:0004072; F:GO:0004412; F:GO:0016491; F:GO:0050661	P:cellular amino acid metabolic process; P:cellular amino acid biosynthetic process; P:aspartate family amino acid biosynthetic process; F:aspartate kinase activity; F:homoserine dehydrogenase activity; F:oxidoreductase activity; F:NADP binding
lcl|CP009273.1_gene_3	thrB	BW25113_0003	homoserine kinase	933	20	0	99.85	5	P:GO:0009088; P:GO:0016310; F:GO:0004413; F:GO:0005524; C:GO:0005829	P:threonine biosynthetic process; P:phosphorylation; F:homoserine kinase activity; F:ATP binding; C:cytosol	EC:2.7.1.39	Homoserine kinase	PR00958 (PRINTS); IPR006204 (PFAM); IPR036554 (G3DSA:3.30.70.GENE3D); IPR000870 (TIGRFAM); IPR013750 (PFAM); IPR000870 (PIRSF); IPR014721 (G3DSA:3.30.230.GENE3D); PTHR20861 (PANTHER); PTHR20861:SF1 (PANTHER); IPR000870 (HAMAP); IPR020568 (SUPERFAMILY); IPR036554 (SUPERFAMILY)	P:GO:0006566; F:GO:0004413; F:GO:0005524	P:threonine metabolic process; F:homoserine kinase activity; F:ATP binding
lcl|CP009273.1_gene_4	thrC	BW25113_0004	threonine synthase	1287	20	0	99.73	4	P:GO:0009088; F:GO:0004795; F:GO:0030170; C:GO:0005829	P:threonine biosynthetic process; F:threonine synthase activity; F:pyridoxal phosphate binding; C:cytosol	EC:4.2.3.1	Threonine synthase	IPR036052 (G3DSA:3.40.50.GENE3D); IPR001926 (PFAM); IPR036052 (G3DSA:3.40.50.GENE3D); IPR029144 (PFAM); IPR037158 (G3DSA:3.90.1380.GENE3D); IPR004450 (TIGRFAM); PTHR42690 (PANTHER); cd01560 (CDD); IPR036052 (SUPERFAMILY)	no GO terms	no GO terms
lcl|CP009273.1_gene_5	yaaX	BW25113_0005	Uncharacterised protein	297	20	5.11899e-32	99.65						no IPS match	no IPS match	no IPS match
lcl|CP009273.1_gene_6	yaaA	BW25113_0006	peroxide stress protein YaaA	777	20	0	100	2	P:GO:0033194; C:GO:0005829	P:response to hydroperoxide; C:cytosol			IPR005583 (PFAM); IPR005583 (PANTHER); IPR005583 (HAMAP)	no GO terms	no GO terms
lcl|CP009273.1_gene_7	yaaJ	BW25113_0007	sodium:alanine symporter family protein	1431	20	0	99.95	6	P:GO:0006814; P:GO:0032328; P:GO:0055085; F:GO:0015655; C:GO:0005886; C:GO:0016021	P:sodium ion transport; P:alanine transport; P:transmembrane transport; F:alanine:sodium symporter activity; C:plasma membrane; C:integral component of membrane	EC:7	Translocases	IPR001463 (PRINTS); G3DSA:1.20.1740.10 (GENE3D); IPR001463 (PFAM); IPR001463 (TIGRFAM); IPR001463 (PANTHER); PTHR30330:SF1 (PANTHER)	P:GO:0006814; P:GO:0032328; F:GO:0015655; C:GO:0016020	P:sodium ion transport; P:alanine transport; F:alanine:sodium symporter activity; C:membrane
lcl|CP009273.1_gene_8	talB	BW25113_0008	transaldolase	954	20	0	100	4	P:GO:0005975; P:GO:0006098; F:GO:0004801; C:GO:0005829	P:carbohydrate metabolic process; P:pentose-phosphate shunt; F:transaldolase activity; C:cytosol	EC:2.2.1.2	Transaldolase	IPR013785 (G3DSA:3.20.20.GENE3D); IPR001585 (PFAM); IPR004730 (TIGRFAM); IPR001585 (PANTHER); IPR004730 (PTHR10683:PANTHER); IPR004730 (HAMAP); IPR004730 (CDD); SSF51569 (SUPERFAMILY)	P:GO:0005975; P:GO:0006098; F:GO:0003824; F:GO:0004801; C:GO:0005737	P:carbohydrate metabolic process; P:pentose-phosphate shunt; F:catalytic activity; F:transaldolase activity; C:cytoplasm
lcl|CP009273.1_gene_9	mog	BW25113_0009	molybdopterin adenylyltransferase	588	20	8.46333e-140	99.97	6	P:GO:0006777; P:GO:0032324; F:GO:0005524; F:GO:0042802; F:GO:0061598; C:GO:0005829	P:Mo-molybdopterin cofactor biosynthetic process; P:molybdopterin cofactor biosynthetic process; F:ATP binding; F:identical protein binding; F:molybdopterin adenylyltransferase activity; C:cytosol	EC:2.7.7.75	Molybdopterin adenylyltransferase	IPR001453 (PFAM); IPR001453 (TIGRFAM); IPR036425 (G3DSA:3.40.980.GENE3D); PTHR43764 (PANTHER); IPR001453 (CDD); IPR036425 (SUPERFAMILY)	no GO terms	no GO terms
lcl|CP009273.1_gene_10	satP	BW25113_0010	acetate uptake transporter	567	20	3.41346e-115	99.73	16	P:GO:0006979; P:GO:0007306; P:GO:0018149; P:GO:0018212; P:GO:0035433; P:GO:0042744; P:GO:0071422; P:GO:0098869; P:GO:1902600; F:GO:0004601; F:GO:0015360; F:GO:0020037; F:GO:0046872; C:GO:0005576; C:GO:0005887; C:GO:0042600	P:response to oxidative stress; P:eggshell chorion assembly; P:peptide cross-linking; P:peptidyl-tyrosine modification; P:acetate transmembrane transport; P:hydrogen peroxide catabolic process; P:succinate transmembrane transport; P:cellular oxidant detoxification; P:proton transmembrane transport; F:peroxidase activity; F:acetate:proton symporter activity; F:heme binding; F:metal ion binding; C:…	EC:1.11.1; EC:7	Acting on a peroxide as acceptor; Translocases	IPR000791 (PFAM); PTHR30178 (PANTHER)	C:GO:0016021	C:integral component of membrane
lcl|CP009273.1_gene_11	yaaW	BW25113_0011	acidic protein MsyB	714	20	1.57242e-136	99.66						IPR025217 (PFAM); IPR021150 (PFAM)	no GO terms	no GO terms
lcl|CP009273.1_gene_12	yaaI	BW25113_0013	DUF2541 family protein	405	20	2.07239e-93	99.63	11	P:GO:0006165; P:GO:0006227; P:GO:0006233; P:GO:0006235; P:GO:0046940; F:GO:0004127; F:GO:0004550; F:GO:0004798; F:GO:0009041; C:GO:0005737; C:GO:0005739	P:nucleoside diphosphate phosphorylation; P:dUDP biosynthetic process; P:dTDP biosynthetic process; P:dTTP biosynthetic process; P:nucleoside monophosphate phosphorylation; F:cytidylate kinase activity; F:nucleoside diphosphate kinase activity; F:thymidylate kinase activity; F:uridylate kinase activity; C:cytoplasm; C:mitochondrion			IPR020240 (PFAM); IPR020240 (HAMAP)	no GO terms	no GO terms
lcl|CP009273.1_gene_13	dnaK	BW25113_0014	molecular chaperone DnaK	1917	20	0	100	12	P:GO:0006260; P:GO:0009408; P:GO:0051085; P:GO:0065003; F:GO:0005524; F:GO:0008270; F:GO:0019904; F:GO:0044183; F:GO:0051082; F:GO:0051087; C:GO:0005829; C:GO:0005886	P:DNA replication; P:response to heat; P:chaperone cofactor-dependent protein refolding; P:protein-containing complex assembly; F:ATP binding; F:zinc ion binding; F:protein domain specific binding; F:protein folding chaperone; F:unfolded protein binding; F:chaperone binding; C:cytosol; C:plasma membrane			PR00301 (PRINTS); G3DSA:3.30.420.40 (GENE3D); IPR012725 (TIGRFAM); G3DSA:3.90.640.10 (GENE3D); IPR029048 (G3DSA:1.20.1270.GENE3D); IPR029047 (G3DSA:2.60.34.GENE3D); G3DSA:3.30.420.40 (GENE3D); IPR013126 (PFAM); mobidb-lite (MOBIDB_LITE); mobidb-lite (MOBIDB_LITE); IPR013126 (PANTHER); PTHR19375:SF451 (PANTHER); IPR012725 (HAMAP); cd11733 (CDD); IPR029047 (SUPERFAMILY); IPR043129 (SUPERFAMILY); IP…	P:GO:0006457; F:GO:0005524; F:GO:0016887; F:GO:0051082	P:protein folding; F:ATP binding; F:ATP hydrolysis activity; F:unfolded protein binding
lcl|CP009273.1_gene_14	dnaJ	BW25113_0015	molecular chaperone DnaJ	1131	20	0	99.85	19	P:GO:0006260; P:GO:0009408; P:GO:0016032; P:GO:0030435; P:GO:0042026; P:GO:0045892; P:GO:0051085; P:GO:0065003; F:GO:0003756; F:GO:0005524; F:GO:0008270; F:GO:0015035; F:GO:0016989; F:GO:0031072; F:GO:0051082; F:GO:0051087; C:GO:0005829; C:GO:0016020; C:GO:0032991	P:DNA replication; P:response to heat; P:viral process; P:sporulation resulting in formation of a cellular spore; P:protein refolding; P:negative regulation of transcription, DNA-templated; P:chaperone cofactor-dependent protein refolding; P:protein-containing complex assembly; F:protein disulfide isomerase activity; F:ATP binding; F:zinc ion binding; F:protein-disulfide reductase activity; F:sig…	EC:5.3.4.1; EC:1.8	Protein disulfide-isomerase; Acting on a sulfur group of donors	IPR001623 (PRINTS); G3DSA:2.60.260.20 (GENE3D); IPR002939 (PFAM); G3DSA:2.60.260.20 (GENE3D); G3DSA:2.10.230.10 (GENE3D); IPR001305 (PFAM); IPR001623 (PFAM); IPR036869 (G3DSA:1.10.287.GENE3D); IPR012724 (TIGRFAM); PTHR43096:SF48 (PANTHER); PTHR43096 (PANTHER); IPR001305 (PROSITE_PROFILES); IPR012724 (HAMAP); IPR001623 (PROSITE_PROFILES); IPR001305 (CDD); cd10747 (CDD); IPR001623 (CDD); IPR036410 …	P:GO:0006457; P:GO:0009408; F:GO:0005524; F:GO:0031072; F:GO:0051082	P:protein folding; P:response to heat; F:ATP binding; F:heat shock protein binding; F:unfolded protein binding
lcl|CP009273.1_gene_15	insL1	BW25113_0016	IS4-like element IS421 family transposase	1113	20	0	99.99	3	P:GO:0006313; F:GO:0003677; F:GO:0004803	P:transposition, DNA-mediated; F:DNA binding; F:transposase activity			IPR002559 (PFAM); G3DSA:3.90.350.10 (GENE3D); PTHR33258 (PANTHER); IPR012337 (SUPERFAMILY)	P:GO:0006313; F:GO:0003677; F:GO:0004803	P:transposition, DNA-mediated; F:DNA binding; F:transposase activity
lcl|CP009273.1_gene_16	mokC	BW25113_0018	protein HokC	210	20	1.45666e-41	100	1	C:GO:0005887	C:integral component of plasma membrane			IPR000021 (PRINTS); IPR000021 (PFAM)	C:GO:0016020	C:membrane
lcl|CP009273.1_gene_17	hokC	BW25113_4412	type I toxin-antitoxin system toxin MokC	153	20	5.93995e-28	99.8	2	C:GO:0005887; C:GO:0042597	C:integral component of plasma membrane; C:periplasmic space			mobidb-lite (MOBIDB_LITE)	no GO terms	no GO terms
lcl|CP009273.1_gene_18	sokC	BW25113_4413	---NA---	55									no IPS match	no IPS match	no IPS match
lcl|CP009273.1_gene_19	nhaA	BW25113_0019	Na+/H+ antiporter NhaA	1167	20	0	99.41	7	P:GO:0006883; P:GO:0036376; P:GO:0043157; P:GO:0051453; F:GO:0015385; F:GO:1901612; C:GO:0005887	P:cellular sodium ion homeostasis; P:sodium ion export across plasma membrane; P:response to cation stress; P:regulation of intracellular pH; F:sodium:proton antiporter activity; F:cardiolipin binding; C:integral component of plasma membrane	EC:7	Translocases	IPR004670 (PFAM); IPR023171 (G3DSA:1.20.1530.GENE3D); IPR004670 (TIGRFAM); IPR004670 (PANTHER); IPR004670 (HAMAP)	P:GO:0006814; P:GO:0006885; C:GO:0016021	P:sodium ion transport; P:regulation of pH; C:integral component of membrane
lcl|CP009273.1_gene_20	nhaR	BW25113_0020	transcriptional activator NhaR	906	20	0	99.82	11	P:GO:0000162; P:GO:0006541; P:GO:0009423; P:GO:2000144; F:GO:0001216; F:GO:0003677; F:GO:0004049; F:GO:0004107; F:GO:0004425; F:GO:0004640; C:GO:0005737	P:tryptophan biosynthetic process; P:glutamine metabolic process; P:chorismate biosynthetic process; P:positive regulation of DNA-templated transcription, initiation; F:DNA-binding transcription activator activity; F:DNA binding; F:anthranilate synthase activity; F:chorismate synthase activity; F:indole-3-glycerol-phosphate synthase activity; F:phosphoribosylanthranilate isomerase activity; C:cyt…	EC:4.1.1.48; EC:4.1.3.27; EC:4.2.3.5; EC:5.3.1.24	Indole-3-glycerol-phosphate synthase; Anthranilate synthase; Chorismate synthase; Phosphoribosylanthranilate isomerase	IPR036388 (G3DSA:1.10.10.GENE3D); IPR005119 (PFAM); IPR000847 (PFAM); PTHR30293 (PANTHER); PTHR30293:SF2 (PANTHER); IPR000847 (PROSITE_PROFILES); cd08429 (CDD); IPR036390 (SUPERFAMILY); SSF53850 (SUPERFAMILY)	P:GO:0006355; F:GO:0003700	P:regulation of transcription, DNA-templated; F:DNA-binding transcription factor activity
lcl|CP009273.1_gene_21	insB1	BW25113_0021	putative transposase	504	20	3.48736e-121	99.7	10	P:GO:0006313; P:GO:0006508; P:GO:0019427; F:GO:0003677; F:GO:0003987; F:GO:0004803; F:GO:0005524; F:GO:0008233; F:GO:0016208; F:GO:0016740	P:transposition, DNA-mediated; P:proteolysis; P:acetyl-CoA biosynthetic process from acetate; F:DNA binding; F:acetate-CoA ligase activity; F:transposase activity; F:ATP binding; F:peptidase activity; F:AMP binding; F:transferase activity	EC:3.4; EC:2; EC:6.2.1.1	Acting on peptide bonds (peptidases); Transferases; Acetate--CoA ligase	IPR005063 (PFAM); PTHR33293 (PANTHER)	P:GO:0006313; F:GO:0003677; F:GO:0004803	P:transposition, DNA-mediated; F:DNA binding; F:transposase activity
lcl|CP009273.1_gene_22	insA	BW25113_0022	transposase	276	20	1.38179e-60	99.95	1	P:GO:0006313	P:transposition, DNA-mediated			IPR024431 (PFAM); PTHR47923 (PANTHER)	no GO terms	no GO terms
lcl|CP009273.1_gene_23	rpsT	BW25113_0023	30S ribosomal protein S20	264	20	1.08714e-52	99.94	7	P:GO:0000028; P:GO:0006412; P:GO:0043086; F:GO:0003735; F:GO:0008073; F:GO:0070181; C:GO:0022627	P:ribosomal small subunit assembly; P:translation; P:negative regulation of catalytic activity; F:structural constituent of ribosome; F:ornithine decarboxylase inhibitor activity; F:small ribosomal subunit rRNA binding; C:cytosolic small ribosomal subunit			IPR002583 (PFAM); IPR036510 (G3DSA:1.20.58.GENE3D); IPR002583 (TIGRFAM); mobidb-lite (MOBIDB_LITE); IPR002583 (PANTHER); PTHR33398:SF1 (PANTHER); IPR002583 (HAMAP); IPR036510 (SUPERFAMILY)	P:GO:0006412; F:GO:0003723; F:GO:0003735; C:GO:0005840	P:translation; F:RNA binding; F:structural constituent of ribosome; C:ribosome
lcl|CP009273.1_gene_24	yaaY	BW25113_0024	DUF2575 domain-containing protein	219	20	2.74431e-44	99.51	1	P:GO:0006974	P:cellular response to DNA damage stimulus			IPR020105 (PFAM)	no GO terms	no GO terms
lcl|CP009273.1_gene_25	ribF	BW25113_0025	bifunctional riboflavin kinase/FAD synthetase	942	20	0	100	13	P:GO:0006298; P:GO:0006747; P:GO:0009231; P:GO:0009398; P:GO:0016310; F:GO:0003684; F:GO:0003919; F:GO:0005524; F:GO:0008531; F:GO:0030983; F:GO:0031423; C:GO:0019028; C:GO:0042025	P:mismatch repair; P:FAD biosynthetic process; P:riboflavin biosynthetic process; P:FMN biosynthetic process; P:phosphorylation; F:damaged DNA binding; F:FMN adenylyltransferase activity; F:ATP binding; F:riboflavin kinase activity; F:mismatched DNA binding; F:hexon binding; C:viral capsid; C:host cell nucleus	EC:2.7.1.26; EC:2.7.7.2	Riboflavin kinase; FAD synthase	IPR015864 (PFAM); IPR015865 (PFAM); IPR002606 (PIRSF); IPR014729 (G3DSA:3.40.50.GENE3D); IPR002606 (TIGRFAM); IPR023465 (G3DSA:2.40.30.GENE3D); PTHR22749:SF11 (PANTHER); IPR023468 (PANTHER); IPR015864 (CDD); IPR023465 (SUPERFAMILY); SSF52374 (SUPERFAMILY)	P:GO:0009231; F:GO:0003919; F:GO:0008531	P:riboflavin biosynthetic process; F:FMN adenylyltransferase activity; F:riboflavin kinase activity
lcl|CP009273.1_gene_26	ileS	BW25113_0026	isoleucine--tRNA ligase	2817	20	0	100	10	P:GO:0006428; P:GO:0046677; P:GO:0106074; F:GO:0000049; F:GO:0002161; F:GO:0004822; F:GO:0005515; F:GO:0005524; F:GO:0008270; C:GO:0005829	P:isoleucyl-tRNA aminoacylation; P:response to antibiotic; P:aminoacyl-tRNA metabolism involved in translational fidelity; F:tRNA binding; F:aminoacyl-tRNA editing activity; F:isoleucine-tRNA ligase activity; F:protein binding; F:ATP binding; F:zinc ion binding; C:cytosol	EC:6.1.1.5; EC:3.1.1.1	Isoleucine--tRNA ligase; Carboxylesterase	IPR002301 (PRINTS); IPR014729 (G3DSA:3.40.50.GENE3D); IPR014729 (G3DSA:3.40.50.GENE3D); IPR002300 (PFAM); IPR013155 (PFAM); G3DSA:1.10.730.20 (GENE3D); IPR010663 (PFAM); IPR009008 (G3DSA:3.90.740.GENE3D); IPR002301 (TIGRFAM); PTHR42765:SF1 (PANTHER); PTHR42765 (PANTHER); IPR023585 (HAMAP); cd00818 (CDD); IPR033708 (CDD); IPR009008 (SUPERFAMILY); SSF52374 (SUPERFAMILY); IPR009080 (SUPERFAMILY)	P:GO:0006418; P:GO:0006428; F:GO:0000049; F:GO:0000166; F:GO:0002161; F:GO:0004812; F:GO:0004822; F:GO:0005524	P:tRNA aminoacylation for protein translation; P:isoleucyl-tRNA aminoacylation; F:tRNA binding; F:nucleotide binding; F:aminoacyl-tRNA editing activity; F:aminoacyl-tRNA ligase activity; F:isoleucine-tRNA ligase activity; F:ATP binding
lcl|CP009273.1_gene_27	lspA	BW25113_0027	lipoprotein signal peptidase	495	20	9.26499e-105	99.79	4	P:GO:0006508; P:GO:0097304; F:GO:0004190; C:GO:0005887	P:proteolysis; P:lipoprotein biosynthetic process via signal peptide cleavage; F:aspartic-type endopeptidase activity; C:integral component of plasma membrane	EC:3.4.23	Acting on peptide bonds (peptidases)	IPR001872 (PRINTS); IPR001872 (PFAM); IPR001872 (TIGRFAM); IPR001872 (PANTHER); IPR001872 (HAMAP)	P:GO:0006508; F:GO:0004190; C:GO:0016020	P:proteolysis; F:aspartic-type endopeptidase activity; C:membrane
lcl|CP009273.1_gene_28	fkpB	BW25113_0028	FKBP-type peptidyl-prolyl cis-trans isomerase	450	20	3.06653e-103	100	10	P:GO:0000413; P:GO:0061077; F:GO:0003755; F:GO:0004460; F:GO:0005515; F:GO:0020037; F:GO:0046872; C:GO:0005758; C:GO:0005829; C:GO:0070469	P:protein peptidyl-prolyl isomerization; P:chaperone-mediated protein folding; F:peptidyl-prolyl cis-trans isomerase activity; F:L-lactate dehydrogenase (cytochrome) activity; F:protein binding; F:heme binding; F:metal ion binding; C:mitochondrial intermembrane space; C:cytosol; C:respirasome	EC:1.1.2.3; EC:5.2.1.8	L-lactate dehydrogenase (cytochrome); Peptidylprolyl isomerase	G3DSA:2.40.10.330 (GENE3D); IPR001179 (PFAM); G3DSA:3.10.50.40 (GENE3D); PTHR43811 (PANTHER); PTHR43811:SF49 (PANTHER); IPR001179 (PROSITE_PROFILES); SSF54534 (SUPERFAMILY)	F:GO:0003755	F:peptidyl-prolyl cis-trans isomerase activity
lcl|CP009273.1_gene_29	ispH	BW25113_0029	4-hydroxy-3-methylbut-2-enyl diphosphate reductase	951	20	0	99.87	9	P:GO:0016114; P:GO:0019288; P:GO:0050992; F:GO:0042380; F:GO:0046872; F:GO:0051538; F:GO:0051539; F:GO:0051745; C:GO:0005829	P:terpenoid biosynthetic process; P:isopentenyl diphosphate biosynthetic process, methylerythritol 4-phosphate pathway; P:dimethylallyl diphosphate biosynthetic process; F:hydroxymethylbutenyl pyrophosphate reductase activity; F:metal ion binding; F:3 iron, 4 sulfur cluster binding; F:4 iron, 4 sulfur cluster binding; F:4-hydroxy-3-methylbut-2-en-1-yl diphosphate reductase activity; C:cytosol	EC:1.17.1; EC:1.17.7.4	Acting on CH or CH(2) groups; 4-hydroxy-3-methylbut-2-enyl diphosphate reductase	IPR003451 (TIGRFAM); IPR003451 (PFAM); G3DSA:3.40.1010.20 (GENE3D); G3DSA:3.40.1010.20 (GENE3D); G3DSA:3.40.50.11270 (GENE3D); IPR003451 (PANTHER); IPR003451 (HAMAP); IPR003451 (CDD)	P:GO:0019288; P:GO:0050992; F:GO:0046872; F:GO:0051745	P:isopentenyl diphosphate biosynthetic process, methylerythritol 4-phosphate pathway; P:dimethylallyl diphosphate biosynthetic process; F:metal ion binding; F:4-hydroxy-3-methylbut-2-en-1-yl diphosphate reductase activity
lcl|CP009273.1_gene_30	rihC	BW25113_0030	ribonucleoside hydrolase RihC	915	20	0	99.88	9	P:GO:0006144; P:GO:0006152; P:GO:0006206; P:GO:0006974; P:GO:0042454; F:GO:0045437; F:GO:0047622; F:GO:0047724; C:GO:0005829	P:purine nucleobase metabolic process; P:purine nucleoside catabolic process; P:pyrimidine nucleobase metabolic process; P:cellular response to DNA damage stimulus; P:ribonucleoside catabolic process; F:uridine nucleosidase activity; F:adenosine nucleosidase activity; F:inosine nucleosidase activity; C:cytosol	EC:3.2.2.8; EC:3.2.2.7; EC:3.2.2.2; EC:3.2.2.1; EC:3.2.2.3	Ribosylpyrimidine nucleosidase; Adenosine nucleosidase; Inosine nucleosidase; Purine nucleosidase; Uridine nucleosidase	IPR036452 (G3DSA:3.90.245.GENE3D); IPR001910 (PFAM); PTHR12304:SF15 (PANTHER); IPR023186 (PANTHER); IPR022976 (HAMAP); cd02651 (CDD); IPR036452 (SUPERFAMILY)	F:GO:0016798	F:hydrolase activity, acting on glycosyl bonds
lcl|CP009273.1_gene_31	dapB	BW25113_0031	4-hydroxy-tetrahydrodipicolinate reductase	822	20	0	99.76	7	P:GO:0009089; P:GO:0019877; F:GO:0008839; F:GO:0016726; F:GO:0050661; F:GO:0051287; C:GO:0005829	P:lysine biosynthetic process via diaminopimelate; P:diaminopimelate biosynthetic process; F:4-hydroxy-tetrahydrodipicolinate reductase; F:oxidoreductase activity, acting on CH or CH2 groups, NAD or NADP as acceptor; F:NADP binding; F:NAD binding; C:cytosol	EC:1.17.1.8; EC:1.3.1	4-hydroxy-tetrahydrodipicolinate reductase; Acting on the CH-CH group of donors	IPR023940 (TIGRFAM); G3DSA:3.30.360.10 (GENE3D); IPR023940 (PIRSF); IPR000846 (PFAM); IPR022663 (PFAM); G3DSA:3.40.50.720 (GENE3D); PTHR20836:SF0 (PANTHER); IPR023940 (PANTHER); IPR023940 (HAMAP); IPR036291 (SUPERFAMILY); SSF55347 (SUPERFAMILY)	P:GO:0009089; F:GO:0008839	P:lysine biosynthetic process via diaminopimelate; F:4-hydroxy-tetrahydrodipicolinate reductase
lcl|CP009273.1_gene_32	carA	BW25113_0032	carbamoyl-phosphate synthase small subunit	1149	20	0	100	13	P:GO:0006207; P:GO:0006526; P:GO:0006541; P:GO:0016310; P:GO:0044205; F:GO:0004088; F:GO:0004698; F:GO:0005524; F:GO:0008270; F:GO:0106311; C:GO:0005829; C:GO:0005886; C:GO:0005951	P:'de novo' pyrimidine nucleobase biosynthetic process; P:arginine biosynthetic process; P:glutamine metabolic process; P:phosphorylation; P:'de novo' UMP biosynthetic process; F:carbamoyl-phosphate synthase (glutamine-hydrolyzing) activity; F:calcium-dependent protein kinase C activity; F:ATP binding; F:zinc ion binding; F:protein threonine kinase activity; C:cytosol; C:plasma membrane; C:carbam…	EC:6.3.5.5; EC:2.7.11.13	Carbamoyl-phosphate synthase (glutamine-hydrolyzing); Protein kinase C	PR00099 (PRINTS); PR00096 (PRINTS); PR00097 (PRINTS); IPR029062 (G3DSA:3.40.50.GENE3D); IPR036480 (G3DSA:3.50.30.GENE3D); IPR017926 (PFAM); IPR002474 (PFAM); IPR006274 (TIGRFAM); PTHR11405 (PANTHER); PTHR11405:SF4 (PANTHER); PS51273 (PROSITE_PROFILES); IPR006274 (HAMAP); IPR035686 (CDD); IPR036480 (SUPERFAMILY); IPR029062 (SUPERFAMILY)	P:GO:0006207; P:GO:0006541; F:GO:0004088	P:'de novo' pyrimidine nucleobase biosynthetic process; P:glutamine metabolic process; F:carbamoyl-phosphate synthase (glutamine-hydrolyzing) activity
lcl|CP009273.1_gene_33	carB	BW25113_0033	carbamoyl-phosphate synthase large subunit	3222	20	0	99.97	12	P:GO:0006526; P:GO:0006541; P:GO:0019856; P:GO:0044205; F:GO:0004087; F:GO:0004088; F:GO:0005515; F:GO:0005524; F:GO:0016597; F:GO:0046872; C:GO:0005829; C:GO:0005951	P:arginine biosynthetic process; P:glutamine metabolic process; P:pyrimidine nucleobase biosynthetic process; P:'de novo' UMP biosynthetic process; F:carbamoyl-phosphate synthase (ammonia) activity; F:carbamoyl-phosphate synthase (glutamine-hydrolyzing) activity; F:protein binding; F:ATP binding; F:amino acid binding; F:metal ion binding; C:cytosol; C:carbamoyl-phosphate synthase complex	EC:6.3.5.5; EC:6.3.4.16	Carbamoyl-phosphate synthase (glutamine-hydrolyzing); Carbamoyl-phosphate synthase (ammonia)	IPR005483 (PRINTS); G3DSA:3.40.50.20 (GENE3D); IPR006275 (TIGRFAM); IPR005479 (PFAM); G3DSA:3.30.470.20 (GENE3D); G3DSA:3.40.50.20 (GENE3D); IPR011607 (PFAM); IPR036897 (G3DSA:1.10.1030.GENE3D); IPR005480 (PFAM); IPR036914 (G3DSA:3.40.50.GENE3D); G3DSA:3.30.470.20 (GENE3D); PTHR11405 (PANTHER); PTHR11405:SF5 (PANTHER); PS51257 (PROSITE_PROFILES); IPR011761 (PROSITE_PROFILES); IPR006275 (HAMAP); I…	P:GO:0006807; F:GO:0005524; F:GO:0046872	P:nitrogen compound metabolic process; F:ATP binding; F:metal ion binding
lcl|CP009273.1_gene_34	caiF	BW25113_0034	carnitine metabolism transcriptional regulator CaiF	396	20	3.83091e-91	99.96	10	P:GO:0000122; P:GO:0009437; P:GO:0009636; P:GO:0046677; F:GO:0003690; F:GO:0003697; F:GO:0003700; F:GO:0003729; F:GO:0004197; C:GO:0005737	P:negative regulation of transcription by RNA polymerase II; P:carnitine metabolic process; P:response to toxic substance; P:response to antibiotic; F:double-stranded DNA binding; F:single-stranded DNA binding; F:DNA-binding transcription factor activity; F:mRNA binding; F:cysteine-type endopeptidase activity; C:cytoplasm	EC:3.4.22	Acting on peptide bonds (peptidases)	IPR036388 (G3DSA:1.10.10.GENE3D); IPR020357 (PFAM)	P:GO:0006351	P:transcription, DNA-templated
lcl|CP009273.1_gene_35	caiE	BW25113_0035	carnitine operon protein CaiE	591	20	5.23675e-142	99.72	2	P:GO:0009437; F:GO:0016740	P:carnitine metabolic process; F:transferase activity	EC:2	Transferases	G3DSA:2.160.10.10 (GENE3D); IPR001451 (PFAM); mobidb-lite (MOBIDB_LITE); PTHR13061:SF14 (PANTHER); PTHR13061 (PANTHER); IPR011004 (SUPERFAMILY)	no GO terms	no GO terms
lcl|CP009273.1_gene_36	caiD	BW25113_0036	carnitinyl-CoA dehydratase	786	20	8.92182e-177	99.83	2	P:GO:0009437; F:GO:0016836	P:carnitine metabolic process; F:hydro-lyase activity	EC:4.2.1	Carbon-oxygen lyases	G3DSA:3.90.226.10 (GENE3D); IPR014748 (G3DSA:1.10.12.GENE3D); IPR001753 (PFAM); PTHR11941 (PANTHER); PTHR11941:SF101 (PANTHER); IPR022852 (HAMAP); cd06558 (CDD); IPR029045 (SUPERFAMILY)	F:GO:0003824; F:GO:0016836	F:catalytic activity; F:hydro-lyase activity
lcl|CP009273.1_gene_37	caiC	BW25113_0037	crotonobetaine/carnitine-CoA ligase	1554	20	0	99.82	5	P:GO:0009437; F:GO:0005515; F:GO:0016878; F:GO:0051108; F:GO:0051109	P:carnitine metabolic process; F:protein binding; F:acid-thiol ligase activity; F:carnitine-CoA ligase activity; F:crotonobetaine-CoA ligase activity	EC:6.3.2; EC:6.2.1	Forming carbon-nitrogen bonds; Forming carbon-sulfur bonds	IPR025110 (PFAM); IPR000873 (PFAM); IPR042099 (G3DSA:3.40.50.GENE3D); G3DSA:3.30.300.30 (GENE3D); PTHR43767:SF1 (PANTHER); PTHR43767 (PANTHER); IPR023456 (HAMAP); cd05934 (CDD); SSF56801 (SUPERFAMILY)	P:GO:0009437; F:GO:0016878; F:GO:0051108; F:GO:0051109	P:carnitine metabolic process; F:acid-thiol ligase activity; F:carnitine-CoA ligase activity; F:crotonobetaine-CoA ligase activity
lcl|CP009273.1_gene_38	caiB	BW25113_0038	L-carnitine CoA-transferase	1218	20	0	99.91	4	P:GO:0042413; F:GO:0008410; F:GO:0008735; C:GO:0005737	P:carnitine catabolic process; F:CoA-transferase activity; F:carnitine dehydratase activity; C:cytoplasm	EC:2.8.3; EC:4.2.1.89	Transferring sulfur-containing groups; Carbon-oxygen lyases	IPR003673 (PFAM); IPR044855 (G3DSA:3.30.1540.GENE3D); IPR023606 (G3DSA:3.40.50.GENE3D); PTHR48228 (PANTHER); IPR023452 (HAMAP); IPR023606 (SUPERFAMILY)	P:GO:0009437; F:GO:0003824; F:GO:0016782	P:carnitine metabolic process; F:catalytic activity; F:transferase activity, transferring sulphur-containing groups
lcl|CP009273.1_gene_39	caiA	BW25113_0039	crotonobetainyl-CoA dehydrogenase	1143	20	0	100	6	P:GO:0009437; F:GO:0003995; F:GO:0016740; F:GO:0050660; F:GO:0052890; C:GO:0005737	P:carnitine metabolic process; F:acyl-CoA dehydrogenase activity; F:transferase activity; F:flavin adenine dinucleotide binding; F:oxidoreductase activity, acting on the CH-CH group of donors, with a flavin as acceptor; C:cytoplasm	EC:2; EC:1.3.8; EC:1.3.99.3	Transferases; Acting on the CH-CH group of donors; Acting on the CH-CH group of donors	IPR037069 (G3DSA:1.10.540.GENE3D); PIRSF016578 (PIRSF); IPR013786 (PFAM); G3DSA:1.20.140.10 (GENE3D); IPR009075 (PFAM); IPR006091 (PFAM); G3DSA:2.40.110.10 (GENE3D); PTHR48083:SF23 (PANTHER); PTHR48083 (PANTHER); IPR023450 (HAMAP); cd00567 (CDD); IPR036250 (SUPERFAMILY); IPR009100 (SUPERFAMILY)	P:GO:0009437; F:GO:0016627; F:GO:0050660	P:carnitine metabolic process; F:oxidoreductase activity, acting on the CH-CH group of donors; F:flavin adenine dinucleotide binding
lcl|CP009273.1_gene_40	caiT	BW25113_0040	L-carnitine/gamma-butyrobetaine antiporter	1515	20	0	99.92	10	P:GO:0009437; P:GO:0030245; P:GO:1900751; P:GO:1902270; F:GO:0016162; F:GO:0030248; F:GO:0044667; C:GO:0005576; C:GO:0005886; C:GO:0016021	P:carnitine metabolic process; P:cellulose catabolic process; P:4-(trimethylammonio)butanoate transport; P:(R)-carnitine transmembrane transport; F:cellulose 1,4-beta-cellobiosidase activity; F:cellulose binding; F:(R)-carnitine:4-(trimethylammonio)butanoate antiporter activity; C:extracellular region; C:plasma membrane; C:integral component of membrane	EC:3.2.1.91; EC:7	Cellulose 1,4-beta-cellobiosidase (non-reducing end); Translocases	IPR000060 (TIGRFAM); IPR000060 (PFAM); IPR000060 (PANTHER); PTHR30047:SF11 (PANTHER); IPR023449 (HAMAP)	P:GO:0071705; P:GO:1900749; P:GO:1900751; F:GO:0022857; F:GO:0044667; C:GO:0016020	P:nitrogen compound transport; P:(R)-carnitine transport; P:4-(trimethylammonio)butanoate transport; F:transmembrane transporter activity; F:(R)-carnitine:4-(trimethylammonio)butanoate antiporter activity; C:membrane
lcl|CP009273.1_gene_41	fixA	BW25113_0041	electron transfer flavoprotein FixA	771	20	5.98022e-168	99.59	3	P:GO:0009437; P:GO:0022900; F:GO:0009055	P:carnitine metabolic process; P:electron transport chain; F:electron transfer activity	EC:1	Oxidoreductases	IPR014730 (PFAM); IPR012255 (PIRSF); IPR014729 (G3DSA:3.40.50.GENE3D); IPR012255 (PANTHER); PTHR21294:SF19 (PANTHER); IPR023463 (HAMAP); IPR033948 (CDD); SSF52402 (SUPERFAMILY)	P:GO:0009437; F:GO:0009055	P:carnitine metabolic process; F:electron transfer activity
lcl|CP009273.1_gene_42	fixB	BW25113_0042	electron transfer flavoprotein subunit alpha/FixB family protein	942	20	0	99.98	9	P:GO:0006470; P:GO:0022900; P:GO:0033539; P:GO:0042413; F:GO:0005515; F:GO:0009055; F:GO:0050660; F:GO:0106306; F:GO:0106307	P:protein dephosphorylation; P:electron transport chain; P:fatty acid beta-oxidation using acyl-CoA dehydrogenase; P:carnitine catabolic process; F:protein binding; F:electron transfer activity; F:flavin adenine dinucleotide binding; F:protein serine phosphatase activity; F:protein threonine phosphatase activity	EC:3.1.3.16; EC:1	Protein-serine/threonine phosphatase; Oxidoreductases	IPR014729 (G3DSA:3.40.50.GENE3D); IPR014731 (PFAM); IPR014730 (PFAM); G3DSA:3.40.50.1220 (GENE3D); IPR001308 (PIRSF); PTHR43153:SF5 (PANTHER); IPR001308 (PANTHER); IPR023461 (HAMAP); IPR029035 (SUPERFAMILY); SSF52402 (SUPERFAMILY)	P:GO:0009437; F:GO:0009055; F:GO:0050660	P:carnitine metabolic process; F:electron transfer activity; F:flavin adenine dinucleotide binding
lcl|CP009273.1_gene_43	fixC	BW25113_0043	FAD-dependent oxidoreductase	1287	20	0	99.8	2	F:GO:0016491; F:GO:0071949	F:oxidoreductase activity; F:FAD binding	EC:1	Oxidoreductases	PR00420 (PRINTS); IPR036188 (G3DSA:3.50.50.GENE3D); IPR002938 (PFAM); IPR039651 (PANTHER); PTHR43624:SF1 (PANTHER); IPR036188 (SUPERFAMILY); SSF54373 (SUPERFAMILY)	F:GO:0071949	F:FAD binding
lcl|CP009273.1_gene_44	fixX	BW25113_0044	Ferredoxin-like protein fixX	288	20	2.05787e-64	100	9	P:GO:0006071; P:GO:0006470; P:GO:0016310; F:GO:0004371; F:GO:0005506; F:GO:0005515; F:GO:0051539; F:GO:0106306; F:GO:0106307	P:glycerol metabolic process; P:protein dephosphorylation; P:phosphorylation; F:glycerone kinase activity; F:iron ion binding; F:protein binding; F:4 iron, 4 sulfur cluster binding; F:protein serine phosphatase activity; F:protein threonine phosphatase activity	EC:3.1.3.16; EC:2.7.1.29	Protein-serine/threonine phosphatase; Glycerone kinase	IPR012206 (PIRSF); G3DSA:3.30.70.20 (GENE3D); PTHR43082:SF1 (PANTHER); IPR012206 (PANTHER); SSF54862 (SUPERFAMILY)	F:GO:0005506	F:iron ion binding
lcl|CP009273.1_gene_45	yaaU	BW25113_0045	MFS transporter	1332	20	0	99.85	5	P:GO:0006979; P:GO:0055085; F:GO:0022857; C:GO:0005886; C:GO:0016021	P:response to oxidative stress; P:transmembrane transport; F:transmembrane transporter activity; C:plasma membrane; C:integral component of membrane	EC:7	Translocases	IPR036259 (G3DSA:1.20.1250.GENE3D); IPR005828 (PFAM); PTHR23511 (PANTHER); PTHR23511:SF14 (PANTHER); IPR020846 (PROSITE_PROFILES); cd17316 (CDD); IPR036259 (SUPERFAMILY)	P:GO:0055085; F:GO:0022857; C:GO:0016021	P:transmembrane transport; F:transmembrane transporter activity; C:integral component of membrane
lcl|CP009273.1_gene_46	kefF	BW25113_0046	glutathione-regulated potassium-efflux system oxidoreductase KefF	531	20	1.76301e-128	100	16	P:GO:0006885; P:GO:0009636; P:GO:0022900; P:GO:0032414; P:GO:0051595; P:GO:1901381; P:GO:1902600; F:GO:0008753; F:GO:0009055; F:GO:0010181; F:GO:0015299; F:GO:0015503; F:GO:0015643; F:GO:0019899; F:GO:0050136; C:GO:0005887	P:regulation of pH; P:response to toxic substance; P:electron transport chain; P:positive regulation of ion transmembrane transporter activity; P:response to methylglyoxal; P:positive regulation of potassium ion transmembrane transport; P:proton transmembrane transport; F:NADPH dehydrogenase (quinone) activity; F:electron transfer activity; F:FMN binding; F:solute:proton antiporter activity; F:gl…	EC:1.6.5.10; EC:1.6.5.11; EC:7; EC:1.6.5.2	NADPH dehydrogenase (quinone); NADH dehydrogenase (quinone); Translocases; NAD(P)H dehydrogenase (quinone)	IPR003680 (PFAM); IPR029039 (G3DSA:3.40.50.GENE3D); PTHR47307 (PANTHER); IPR023948 (PTHR47307:PANTHER); IPR023948 (HAMAP); IPR029039 (SUPERFAMILY)	P:GO:0006813	P:potassium ion transport
lcl|CP009273.1_gene_47	kefC	BW25113_0047	glutathione-regulated potassium-efflux system protein KefC	1863	20	0	99.96	11	P:GO:0006885; P:GO:0009636; P:GO:0051595; P:GO:0071805; P:GO:1902600; F:GO:0000166; F:GO:0015299; F:GO:0015503; F:GO:0015643; F:GO:0019899; C:GO:0005887	P:regulation of pH; P:response to toxic substance; P:response to methylglyoxal; P:potassium ion transmembrane transport; P:proton transmembrane transport; F:nucleotide binding; F:solute:proton antiporter activity; F:glutathione-regulated potassium exporter activity; F:toxic substance binding; F:enzyme binding; C:integral component of plasma membrane	EC:7	Translocases	IPR006036 (PRINTS); IPR006153 (PFAM); IPR004771 (TIGRFAM); IPR003148 (PFAM); G3DSA:3.40.50.720 (GENE3D); IPR038770 (G3DSA:1.20.1530.GENE3D); mobidb-lite (MOBIDB_LITE); IPR023941 (PTHR46157:PANTHER); PTHR46157 (PANTHER); IPR003148 (PROSITE_PROFILES); IPR023941 (HAMAP); IPR036291 (SUPERFAMILY)	P:GO:0006812; P:GO:0006813; P:GO:0051595; P:GO:0055085; F:GO:0008324; F:GO:0015079; F:GO:0015299; F:GO:0015503; F:GO:0015643; F:GO:0019899; C:GO:0005886; C:GO:0005887; C:GO:0016021	P:cation transport; P:potassium ion transport; P:response to methylglyoxal; P:transmembrane transport; F:cation transmembrane transporter activity; F:potassium ion transmembrane transporter activity; F:solute:proton antiporter activity; F:glutathione-regulated potassium exporter activity; F:toxic substance binding; F:enzyme binding; C:plasma membrane; C:integral component of plasma membrane; C:in…
lcl|CP009273.1_gene_48	folA	BW25113_0048	type 3 dihydrofolate reductase	480	20	1.2403e-115	100	27	P:GO:0006538; P:GO:0006542; P:GO:0006545; P:GO:0006730; P:GO:0007416; P:GO:0031427; P:GO:0042493; P:GO:0045213; P:GO:0046452; P:GO:0046513; P:GO:0046654; P:GO:0046655; P:GO:0046677; F:GO:0004146; F:GO:0004356; F:GO:0005515; F:GO:0005524; F:GO:0005542; F:GO:0050291; F:GO:0051870; F:GO:0051871; F:GO:0070401; F:GO:0070402; C:GO:0005789; C:GO:0005829; C:GO:0016021; C:GO:0061576	P:glutamate catabolic process; P:glutamine biosynthetic process; P:glycine biosynthetic process; P:one-carbon metabolic process; P:synapse assembly; P:response to methotrexate; P:response to drug; P:neurotransmitter receptor metabolic process; P:dihydrofolate metabolic process; P:ceramide biosynthetic process; P:tetrahydrofolate biosynthetic process; P:folic acid metabolic process; P:response to …	EC:6.3.1.2; EC:1.5.1.3; EC:2.3.1.24	Glutamine synthetase; Dihydrofolate reductase; Sphingosine N-acyltransferase	PR00070 (PRINTS); IPR012259 (PIRSF); IPR001796 (PFAM); IPR024072 (G3DSA:3.40.430.GENE3D); IPR012259 (PANTHER); PTHR48069:SF3 (PANTHER); IPR001796 (PROSITE_PROFILES); IPR001796 (CDD); IPR024072 (SUPERFAMILY)	P:GO:0006545; P:GO:0046654; F:GO:0004146; F:GO:0050661	P:glycine biosynthetic process; P:tetrahydrofolate biosynthetic process; F:dihydrofolate reductase activity; F:NADP binding
lcl|CP009273.1_gene_49	apaH	BW25113_0049	bis(5'-nucleosyl)-tetraphosphatase (symmetrical)	843	20	0	100	15	P:GO:0000423; P:GO:0007032; P:GO:0010165; P:GO:0015949; P:GO:0030382; P:GO:0035973; P:GO:0110154; F:GO:0003677; F:GO:0005080; F:GO:0008270; F:GO:0008803; F:GO:0070530; C:GO:0005634; C:GO:0016235; C:GO:0044753	P:mitophagy; P:endosome organization; P:response to X-ray; P:nucleobase-containing small molecule interconversion; P:sperm mitochondrion organization; P:aggrephagy; P:RNA decapping; F:DNA binding; F:protein kinase C binding; F:zinc ion binding; F:bis(5'-nucleosyl)-tetraphosphatase (symmetrical) activity; F:K63-linked polyubiquitin modification-dependent protein binding; C:nucleus; C:aggresome; C:…	EC:3.6.1.41; EC:3.6.1.9	Bis(5'-nucleosyl)-tetraphosphatase (symmetrical); Nucleotide diphosphatase	IPR029052 (G3DSA:3.60.21.GENE3D); IPR004617 (TIGRFAM); IPR004617 (PIRSF); IPR004843 (PFAM); PTHR42850:SF5 (PANTHER); PTHR42850 (PANTHER); IPR004617 (HAMAP); IPR004617 (CDD); IPR029052 (SUPERFAMILY)	F:GO:0008803; F:GO:0016787	F:bis(5'-nucleosyl)-tetraphosphatase (symmetrical) activity; F:hydrolase activity
lcl|CP009273.1_gene_50	apaG	BW25113_0050	Co2+/Mg2+ efflux protein ApaG	378	20	2.89543e-76	99.72	1	P:GO:0070987	P:error-free translesion synthesis			IPR007474 (PFAM); IPR036767 (G3DSA:2.60.40.GENE3D); PTHR14289 (PANTHER); IPR007474 (PROSITE_PROFILES); IPR023065 (HAMAP); IPR036767 (SUPERFAMILY)	no GO terms	no GO terms
lcl|CP009273.1_gene_51	rsmA	BW25113_0051	16S rRNA (adenine(1518)-N(6)/adenine(1519)-N(6))-dimethyltransferase RsmA	822	20	0	100	18	P:GO:0000028; P:GO:0006357; P:GO:0006413; P:GO:0007381; P:GO:0007382; P:GO:0046677; P:GO:0048728; P:GO:0070475; F:GO:0000978; F:GO:0000981; F:GO:0003729; F:GO:0003743; F:GO:0019843; F:GO:0031369; F:GO:0052908; C:GO:0005634; C:GO:0005829; C:GO:0005852	P:ribosomal small subunit assembly; P:regulation of transcription by RNA polymerase II; P:translational initiation; P:specification of segmental identity, labial segment; P:specification of segmental identity, maxillary segment; P:response to antibiotic; P:proboscis development; P:rRNA base methylation; F:RNA polymerase II cis-regulatory region sequence-specific DNA binding; F:DNA-binding transcr…	EC:2.1.1.182	16S rRNA (adenine(1518)-N(6)/adenine(1519)-N(6))-dimethyltransferase	G3DSA:3.40.50.150 (GENE3D); IPR001737 (PFAM); IPR023165 (G3DSA:1.10.8.GENE3D); IPR011530 (TIGRFAM); PTHR11727:SF7 (PANTHER); IPR001737 (PANTHER); IPR011530 (HAMAP); IPR001737 (PROSITE_PROFILES); IPR029063 (SUPERFAMILY)	P:GO:0006364; F:GO:0000179	P:rRNA processing; F:rRNA (adenine-N6,N6-)-dimethyltransferase activity
lcl|CP009273.1_gene_52	pdxA	BW25113_0052	4-hydroxythreonine-4-phosphate dehydrogenase PdxA	990	20	0	99.92	9	P:GO:0008615; P:GO:0042823; F:GO:0000287; F:GO:0008270; F:GO:0042802; F:GO:0050570; F:GO:0050897; F:GO:0051287; C:GO:0005737	P:pyridoxine biosynthetic process; P:pyridoxal phosphate biosynthetic process; F:magnesium ion binding; F:zinc ion binding; F:identical protein binding; F:4-hydroxythreonine-4-phosphate dehydrogenase activity; F:cobalt ion binding; F:NAD binding; C:cytoplasm	EC:1.1.1.262	4-hydroxythreonine-4-phosphate dehydrogenase	IPR005255 (PFAM); G3DSA:3.40.718.10 (GENE3D); IPR005255 (TIGRFAM); IPR005255 (PANTHER); PTHR30004:SF5 (PANTHER); IPR037510 (HAMAP); SSF53659 (SUPERFAMILY)	P:GO:0042823; F:GO:0050570; F:GO:0051287	P:pyridoxal phosphate biosynthetic process; F:4-hydroxythreonine-4-phosphate dehydrogenase activity; F:NAD binding
lcl|CP009273.1_gene_53	surA	BW25113_0053	peptidylprolyl isomerase SurA	1287	20	0	100	9	P:GO:0000413; P:GO:0043165; P:GO:0050821; P:GO:0060274; P:GO:0061077; F:GO:0003755; F:GO:0042277; F:GO:0051082; C:GO:0030288	P:protein peptidyl-prolyl isomerization; P:Gram-negative-bacterium-type cell outer membrane assembly; P:protein stabilization; P:maintenance of stationary phase; P:chaperone-mediated protein folding; F:peptidyl-prolyl cis-trans isomerase activity; F:peptide binding; F:unfolded protein binding; C:outer membrane-bounded periplasmic space	EC:5.2.1.8	Peptidylprolyl isomerase	G3DSA:1.10.4030.10 (GENE3D); G3DSA:3.10.50.40 (GENE3D); G3DSA:1.10.4030.10 (GENE3D); IPR000297 (PFAM); G3DSA:3.10.50.40 (GENE3D); IPR015391 (PFAM); PF13616 (PFAM); PTHR47637 (PANTHER); IPR023034 (HAMAP); IPR000297 (PROSITE_PROFILES); IPR000297 (PROSITE_PROFILES); SSF54534 (SUPERFAMILY); IPR027304 (SUPERFAMILY); SSF54534 (SUPERFAMILY)	P:GO:0006457; P:GO:0043165; P:GO:0050821; P:GO:0060274; F:GO:0003755; F:GO:0042277; F:GO:0051082; C:GO:0030288	P:protein folding; P:Gram-negative-bacterium-type cell outer membrane assembly; P:protein stabilization; P:maintenance of stationary phase; F:peptidyl-prolyl cis-trans isomerase activity; F:peptide binding; F:unfolded protein binding; C:outer membrane-bounded periplasmic space
lcl|CP009273.1_gene_54	lptD	BW25113_0054	LPS assembly protein LptD	2355	20	0	100	6	P:GO:0010033; P:GO:0015921; P:GO:0043165; F:GO:0005515; C:GO:0009279; C:GO:1990351	P:response to organic substance; P:lipopolysaccharide export; P:Gram-negative-bacterium-type cell outer membrane assembly; F:protein binding; C:cell outer membrane; C:transporter complex			IPR005653 (PFAM); IPR007543 (PFAM); G3DSA:2.60.450.10 (GENE3D); PTHR30189 (PANTHER); IPR020889 (HAMAP)	P:GO:0010033; P:GO:0015920; P:GO:0043165; P:GO:0061024; C:GO:0009279; C:GO:0019867	P:response to organic substance; P:lipopolysaccharide transport; P:Gram-negative-bacterium-type cell outer membrane assembly; P:membrane organization; C:cell outer membrane; C:outer membrane
lcl|CP009273.1_gene_55	djlA	BW25113_0055	co-chaperone DjlA	816	20	1.01987e-164	99.63	3	F:GO:0051087; C:GO:0005886; C:GO:0016021	F:chaperone binding; C:plasma membrane; C:integral component of membrane			IPR001623 (PRINTS); IPR036869 (G3DSA:1.10.287.GENE3D); IPR029024 (G3DSA:1.10.3680.GENE3D); IPR007791 (PFAM); IPR001623 (PFAM); PTHR24074 (PANTHER); PTHR24074:SF35 (PANTHER); IPR001623 (PROSITE_PROFILES); IPR023749 (HAMAP); IPR001623 (CDD); cd07316 (CDD); IPR036869 (SUPERFAMILY)	F:GO:0051087	F:chaperone binding
lcl|CP009273.1_gene_56	yabP	BW25113_4659	UDP pyrophosphate phosphatase	806	20	1.68975e-140	100						no IPS match	no IPS match	no IPS match
lcl|CP009273.1_gene_57	rluA	BW25113_0058	bifunctional tRNA pseudouridine(32) synthase/23S rRNA pseudouridine(746) synthase RluA	660	20	3.14462e-162	100	6	P:GO:0000455; P:GO:0031119; F:GO:0003723; F:GO:0016829; F:GO:0106029; F:GO:0120159	P:enzyme-directed rRNA pseudouridine synthesis; P:tRNA pseudouridine synthesis; F:RNA binding; F:lyase activity; F:tRNA pseudouridine synthase activity; F:rRNA pseudouridine synthase activity	EC:5.4.99.24; EC:5.4.99.23; EC:5.4.99.12; EC:5.4.99.45; EC:5.4.99.26; EC:5.4.99.25; EC:5.4.99.28; EC:5.4.99.27; EC:5.4.99.19; EC:5.4.99.29; EC:4; EC:5.4.99.20; EC:5.4.99.42; EC:5.4.99.22; EC:5.4.99.44; EC:5.4.99.21; EC:5.4.99.43	23S rRNA pseudouridine(955/2504/2580) synthase; 23S rRNA pseudouridine(1911/1915/1917) synthase; tRNA pseudouridine(38-40) synthase; tRNA pseudouridine(38/39) synthase; tRNA pseudouridine(65) synthase; tRNA pseudouridine(55) synthase; tRNA pseudouridine(32) synthase; tRNA pseudouridine(13) synthase; 16S rRNA pseudouridine(516) synthase; 23S rRNA pseudouridine(746) synthase; Lyases; 23S rRNA pseud…	IPR006145 (PFAM); G3DSA:3.30.2350.10 (GENE3D); IPR006225 (TIGRFAM); PTHR21600 (PANTHER); PTHR21600:SF56 (PANTHER); IPR006145 (CDD); IPR020103 (SUPERFAMILY)	P:GO:0001522; P:GO:0009451; F:GO:0003723; F:GO:0009982	P:pseudouridine synthesis; P:RNA modification; F:RNA binding; F:pseudouridine synthase activity
lcl|CP009273.1_gene_58	rapA	BW25113_0059	RNA polymerase-associated protein RapA	2907	20	0	100	6	P:GO:0006355; F:GO:0003677; F:GO:0004386; F:GO:0005524; F:GO:0016817; F:GO:0070615	P:regulation of transcription, DNA-templated; F:DNA binding; F:helicase activity; F:ATP binding; F:hydrolase activity, acting on acid anhydrides; F:nucleosome-dependent ATPase activity	EC:3.6	Acting on acid anhydrides	IPR000330 (PFAM); IPR027417 (G3DSA:3.40.50.GENE3D); G3DSA:2.30.30.930 (GENE3D); G3DSA:2.30.30.140 (GENE3D); IPR038718 (G3DSA:3.40.50.GENE3D); G3DSA:6.10.140.1500 (GENE3D); IPR040766 (PFAM); IPR040765 (PFAM); IPR022737 (PFAM); G3DSA:3.30.360.80 (GENE3D); IPR001650 (PFAM); G3DSA:6.10.140.2230 (GENE3D); PTHR10799:SF971 (PANTHER); PTHR10799 (PANTHER); IPR023949 (HAMAP); IPR001650 (PROSITE_PROFILES); …	P:GO:0006355; F:GO:0005524; F:GO:0016817; F:GO:0070615	P:regulation of transcription, DNA-templated; F:ATP binding; F:hydrolase activity, acting on acid anhydrides; F:nucleosome-dependent ATPase activity
lcl|CP009273.1_gene_59	polB	BW25113_0060	DNA polymerase II	2352	20	0	99.99	8	P:GO:0009432; P:GO:0045004; P:GO:0071897; P:GO:0090305; F:GO:0000166; F:GO:0003677; F:GO:0003887; F:GO:0008296	P:SOS response; P:DNA replication proofreading; P:DNA biosynthetic process; P:nucleic acid phosphodiester bond hydrolysis; F:nucleotide binding; F:DNA binding; F:DNA-directed DNA polymerase activity; F:3'-5'-exodeoxyribonuclease activity	EC:3.1.11; EC:3.1.15; EC:2.7.7.7	Acting on ester bonds; Acting on ester bonds; DNA-directed DNA polymerase	IPR006172 (PRINTS); G3DSA:3.30.70.2250 (GENE3D); IPR023211 (G3DSA:3.90.1600.GENE3D); IPR006133 (PFAM); IPR036397 (G3DSA:3.30.420.GENE3D); IPR006134 (PFAM); IPR042087 (G3DSA:1.10.132.GENE3D); PTHR10322 (PANTHER); PTHR10322:SF23 (PANTHER); cd05784 (CDD); cd05537 (CDD); IPR043502 (SUPERFAMILY); IPR012337 (SUPERFAMILY)	F:GO:0000166; F:GO:0003676; F:GO:0003677; F:GO:0003887	F:nucleotide binding; F:nucleic acid binding; F:DNA binding; F:DNA-directed DNA polymerase activity
lcl|CP009273.1_gene_60	araD	BW25113_0061	L-ribulose-5-phosphate 4-epimerase	678	20	4.45542e-168	100	7	P:GO:0019324; P:GO:0019569; P:GO:0051289; F:GO:0008270; F:GO:0008742; F:GO:0016832; C:GO:0005829	P:L-lyxose metabolic process; P:L-arabinose catabolic process to xylulose 5-phosphate; P:protein homotetramerization; F:zinc ion binding; F:L-ribulose-phosphate 4-epimerase activity; F:aldehyde-lyase activity; C:cytosol	EC:4.1.2; EC:5.1.3.4	Carbon-carbon lyases; L-ribulose-5-phosphate 4-epimerase	IPR001303 (PFAM); IPR036409 (G3DSA:3.40.225.GENE3D); IPR004661 (TIGRFAM); PTHR22789 (PANTHER); PTHR22789:SF15 (PANTHER); cd00398 (CDD); IPR036409 (SUPERFAMILY)	P:GO:0019572; F:GO:0008270; F:GO:0008742	P:L-arabinose catabolic process; F:zinc ion binding; F:L-ribulose-phosphate 4-epimerase activity
lcl|CP009273.1_gene_61	araC	BW25113_0064	arabinose operon regulatory protein	879	20	0	99.88	19	P:GO:0000161; P:GO:0000750; P:GO:0006207; P:GO:0006591; P:GO:0010121; P:GO:0019544; P:GO:0019568; P:GO:0044205; P:GO:0045892; P:GO:0090305; F:GO:0000976; F:GO:0001217; F:GO:0004518; F:GO:0004587; F:GO:0016831; F:GO:0030170; F:GO:0042802; C:GO:0005829; C:GO:0032993	P:osmosensory signaling MAPK cascade; P:pheromone-dependent signal transduction involved in conjugation with cellular fusion; P:'de novo' pyrimidine nucleobase biosynthetic process; P:ornithine metabolic process; P:arginine catabolic process to proline via ornithine; P:arginine catabolic process to glutamate; P:arabinose catabolic process; P:'de novo' UMP biosynthetic process; P:negative regulati…	EC:4.1.1; EC:2.6.1.13; EC:3.1	Carbon-carbon lyases; Ornithine aminotransferase; Acting on ester bonds	IPR020449 (PRINTS); IPR003313 (PFAM); G3DSA:1.10.10.60 (GENE3D); G3DSA:2.60.120.280 (GENE3D); G3DSA:1.10.10.60 (GENE3D); IPR018060 (PFAM); PTHR43280 (PANTHER); PTHR43280:SF24 (PANTHER); IPR018060 (PROSITE_PROFILES); cd06986 (CDD); IPR009057 (SUPERFAMILY); IPR037923 (SUPERFAMILY); IPR009057 (SUPERFAMILY)	P:GO:0006355; F:GO:0003700; F:GO:0043565	P:regulation of transcription, DNA-templated; F:DNA-binding transcription factor activity; F:sequence-specific DNA binding
lcl|CP009273.1_gene_62	yabI	BW25113_0065	DedA family protein	765	20	2.38383e-178	99.96	4	P:GO:0010212; P:GO:0043093; C:GO:0005886; C:GO:0016021	P:response to ionizing radiation; P:FtsZ-dependent cytokinesis; C:plasma membrane; C:integral component of membrane			IPR032816 (PFAM); IPR032818 (PANTHER); PTHR30353:SF15 (PANTHER)	no GO terms	no GO terms
lcl|CP009273.1_gene_63	thiQ	BW25113_0066	thiamine ABC transporter ATP-binding protein ThiQ	699	20	1.69334e-156	99.91	4	P:GO:0071934; F:GO:0005524; F:GO:0048502; C:GO:0043190	P:thiamine transmembrane transport; F:ATP binding; F:ABC-type thiamine transporter activity; C:ATP-binding cassette (ABC) transporter complex	EC:7.6.2.15	ABC-type thiamine transporter	IPR003439 (PFAM); IPR005968 (TIGRFAM); IPR027417 (G3DSA:3.40.50.GENE3D); PTHR42781 (PANTHER); PTHR42781:SF1 (PANTHER); IPR003439 (PROSITE_PROFILES); cd03298 (CDD); IPR027417 (SUPERFAMILY)	P:GO:0071934; F:GO:0005524; F:GO:0042626; C:GO:0016021	P:thiamine transmembrane transport; F:ATP binding; F:ATPase-coupled transmembrane transporter activity; C:integral component of membrane
lcl|CP009273.1_gene_64	thiP	BW25113_0067	thiamine/thiamine pyrophosphate ABC transporter permease ThiP	1611	20	0	99.89	4	P:GO:0071934; F:GO:0015234; C:GO:0005887; C:GO:0043190	P:thiamine transmembrane transport; F:thiamine transmembrane transporter activity; C:integral component of plasma membrane; C:ATP-binding cassette (ABC) transporter complex	EC:7	Translocases	IPR000515 (PFAM); IPR035906 (G3DSA:1.10.3720.GENE3D); IPR005947 (TIGRFAM); PTHR30183 (PANTHER); PTHR30183:SF9 (PANTHER); IPR000515 (PROSITE_PROFILES); IPR000515 (PROSITE_PROFILES); IPR000515 (CDD); IPR000515 (CDD); IPR035906 (SUPERFAMILY); IPR035906 (SUPERFAMILY)	P:GO:0015888; P:GO:0055085; F:GO:0022857; C:GO:0016020; C:GO:0016021	P:thiamine transport; P:transmembrane transport; F:transmembrane transporter activity; C:membrane; C:integral component of membrane
lcl|CP009273.1_gene_65	thiB	BW25113_0068	thiamine ABC transporter substrate binding subunit	984	20	0	99.94	5	P:GO:0015888; P:GO:0055085; F:GO:0030975; F:GO:0030976; C:GO:0030288	P:thiamine transport; P:transmembrane transport; F:thiamine binding; F:thiamine pyrophosphate binding; C:outer membrane-bounded periplasmic space			G3DSA:3.40.190.10 (GENE3D); IPR005948 (TIGRFAM); PF13343 (PFAM); G3DSA:3.40.190.10 (GENE3D); IPR005967 (TIGRFAM); PTHR30006:SF3 (PANTHER); PTHR30006 (PANTHER); IPR005948 (CDD); SSF53850 (SUPERFAMILY)	P:GO:0015888; F:GO:0030975; C:GO:0030288	P:thiamine transport; F:thiamine binding; C:outer membrane-bounded periplasmic space
lcl|CP009273.1_gene_66	sgrR	BW25113_0069	HTH-type transcriptional regulator SgrR	1656	20	0	99.98	6	P:GO:0015833; P:GO:0045892; P:GO:0045893; F:GO:0000984; F:GO:1904680; C:GO:0030288	P:peptide transport; P:negative regulation of transcription, DNA-templated; P:positive regulation of transcription, DNA-templated; F:bacterial-type RNA polymerase transcription regulatory region sequence-specific DNA binding; F:peptide transmembrane transporter activity; C:outer membrane-bounded periplasmic space	EC:7	Translocases	G3DSA:3.40.190.10 (GENE3D); IPR000914 (PFAM); IPR025370 (PFAM); PTHR30290:SF72 (PANTHER); IPR039424 (PANTHER); IPR023767 (HAMAP); cd08507 (CDD); SSF53850 (SUPERFAMILY)	no GO terms	no GO terms
lcl|CP009273.1_gene_67	sgrS	BW25113_4577	glucose uptake inhibitor SgrT	227	20	3.49764e-29	98.96	5	P:GO:0009401; P:GO:0043086; P:GO:0046325; F:GO:0004857; F:GO:0005515	P:phosphoenolpyruvate-dependent sugar phosphotransferase system; P:negative regulation of catalytic activity; P:negative regulation of glucose import; F:enzyme inhibitor activity; F:protein binding			no IPS match	no IPS match	no IPS match
lcl|CP009273.1_gene_68	sgrT	BW25113_4662	glucose uptake inhibitor SgrT	132	20	7.0729e-24	99.65	5	P:GO:0009401; P:GO:0043086; P:GO:0046325; F:GO:0004857; F:GO:0005515	P:phosphoenolpyruvate-dependent sugar phosphotransferase system; P:negative regulation of catalytic activity; P:negative regulation of glucose import; F:enzyme inhibitor activity; F:protein binding			no IPS match	no IPS match	no IPS match
lcl|CP009273.1_gene_69	setA	BW25113_0070	sugar efflux transporter SetA	1179	20	0	99.95	6	P:GO:0015767; P:GO:0036448; P:GO:1902600; P:GO:1904659; F:GO:0005351; C:GO:0005887	P:lactose transport; P:cellular response to glucose-phosphate stress; P:proton transmembrane transport; P:glucose transmembrane transport; F:carbohydrate:proton symporter activity; C:integral component of plasma membrane	EC:7	Translocases	IPR004750 (TIGRFAM); IPR011701 (PFAM); IPR036259 (G3DSA:1.20.1250.GENE3D); PTHR23535 (PANTHER); IPR004750 (PTHR23535:PANTHER); IPR020846 (PROSITE_PROFILES); cd17471 (CDD); IPR036259 (SUPERFAMILY)	P:GO:0008643; P:GO:0055085; F:GO:0005351; F:GO:0022857; C:GO:0016021	P:carbohydrate transport; P:transmembrane transport; F:carbohydrate:proton symporter activity; F:transmembrane transporter activity; C:integral component of membrane
lcl|CP009273.1_gene_70	leuD	BW25113_0071	3-isopropylmalate dehydratase small subunit	606	20	8.68305e-148	100	5	P:GO:0009082; P:GO:0009098; F:GO:0003861; F:GO:0005515; C:GO:0009316	P:branched-chain amino acid biosynthetic process; P:leucine biosynthetic process; F:3-isopropylmalate dehydratase activity; F:protein binding; C:3-isopropylmalate dehydratase complex	EC:4.2.1.33	3-isopropylmalate dehydratase	IPR004431 (TIGRFAM); IPR000573 (PFAM); IPR015928 (G3DSA:3.20.19.GENE3D); PTHR43345 (PANTHER); PTHR43345:SF5 (PANTHER); IPR004431 (HAMAP); IPR033940 (CDD); SSF52016 (SUPERFAMILY)	P:GO:0009098; F:GO:0003861; C:GO:0009316	P:leucine biosynthetic process; F:3-isopropylmalate dehydratase activity; C:3-isopropylmalate dehydratase complex
lcl|CP009273.1_gene_71	leuC	BW25113_0072	3-isopropylmalate dehydratase large subunit	1401	20	0	99.97	7	P:GO:0009082; P:GO:0009098; F:GO:0003861; F:GO:0005515; F:GO:0046872; F:GO:0051539; C:GO:0005829	P:branched-chain amino acid biosynthetic process; P:leucine biosynthetic process; F:3-isopropylmalate dehydratase activity; F:protein binding; F:metal ion binding; F:4 iron, 4 sulfur cluster binding; C:cytosol	EC:4.2.1.33	3-isopropylmalate dehydratase	IPR001030 (PRINTS); IPR015931 (G3DSA:3.30.499.GENE3D); IPR015931 (G3DSA:3.30.499.GENE3D); IPR004430 (TIGRFAM); IPR001030 (PFAM); PTHR43822 (PANTHER); PTHR43822:SF9 (PANTHER); IPR004430 (HAMAP); IPR033941 (CDD); IPR036008 (SUPERFAMILY)	P:GO:0009098; F:GO:0003861; F:GO:0051539	P:leucine biosynthetic process; F:3-isopropylmalate dehydratase activity; F:4 iron, 4 sulfur cluster binding
lcl|CP009273.1_gene_72	leuB	BW25113_0073	3-isopropylmalate dehydrogenase	1092	20	0	99.86	18	P:GO:0009082; P:GO:0009098; P:GO:0034198; P:GO:0051016; P:GO:0070131; F:GO:0000287; F:GO:0003779; F:GO:0003852; F:GO:0003862; F:GO:0008677; F:GO:0030145; F:GO:0045182; F:GO:0050661; F:GO:0051287; C:GO:0005761; C:GO:0005829; C:GO:0008290; C:GO:0031314	P:branched-chain amino acid biosynthetic process; P:leucine biosynthetic process; P:cellular response to amino acid starvation; P:barbed-end actin filament capping; P:positive regulation of mitochondrial translation; F:magnesium ion binding; F:actin binding; F:2-isopropylmalate synthase activity; F:3-isopropylmalate dehydrogenase activity; F:2-dehydropantoate 2-reductase activity; F:manganese ion…	EC:1.1.1.85; EC:1.1.1.169; EC:2.3.3.13	3-isopropylmalate dehydrogenase; 2-dehydropantoate 2-reductase; 2-isopropylmalate synthase	IPR004429 (TIGRFAM); G3DSA:3.40.718.10 (GENE3D); IPR024084 (PFAM); PTHR42979:SF1 (PANTHER); IPR004429 (PANTHER); IPR004429 (HAMAP); SSF53659 (SUPERFAMILY)	P:GO:0009098; F:GO:0003862; F:GO:0016616	P:leucine biosynthetic process; F:3-isopropylmalate dehydrogenase activity; F:oxidoreductase activity, acting on the CH-OH group of donors, NAD or NADP as acceptor
lcl|CP009273.1_gene_73	leuA	BW25113_0074	2-isopropylmalate synthase	1572	20	0	99.99	5	P:GO:0009082; P:GO:0009098; F:GO:0003852; F:GO:0003985; C:GO:0005829	P:branched-chain amino acid biosynthetic process; P:leucine biosynthetic process; F:2-isopropylmalate synthase activity; F:acetyl-CoA C-acetyltransferase activity; C:cytosol	EC:2.3.1.16; EC:2.3.1.9; EC:2.3.3.13	Acetyl-CoA C-acyltransferase; Acetyl-CoA C-acetyltransferase; 2-isopropylmalate synthase	IPR013785 (G3DSA:3.20.20.GENE3D); IPR013709 (PFAM); IPR036230 (G3DSA:3.30.160.GENE3D); G3DSA:1.10.238.260 (GENE3D); IPR000891 (PFAM); IPR005671 (TIGRFAM); PTHR10277 (PANTHER); PTHR10277:SF9 (PANTHER); IPR005671 (HAMAP); IPR000891 (PROSITE_PROFILES); cd07940 (CDD); IPR036230 (SUPERFAMILY); SSF51569 (SUPERFAMILY)	P:GO:0009098; F:GO:0003824; F:GO:0003852	P:leucine biosynthetic process; F:catalytic activity; F:2-isopropylmalate synthase activity
lcl|CP009273.1_gene_74	leuL	BW25113_0075	leuL	87	1	1.16534e-09	100	1	P:GO:0009098	P:leucine biosynthetic process			IPR012570 (PFAM)	P:GO:0009098	P:leucine biosynthetic process
lcl|CP009273.1_gene_75	leuO	BW25113_0076	transcriptional regulator LeuO	945	20	0	100	5	P:GO:0006355; F:GO:0003700; F:GO:0043565; C:GO:0016021; C:GO:0032993	P:regulation of transcription, DNA-templated; F:DNA-binding transcription factor activity; F:sequence-specific DNA binding; C:integral component of membrane; C:protein-DNA complex			IPR000847 (PRINTS); G3DSA:3.40.190.10 (GENE3D); IPR000847 (PFAM); IPR036388 (G3DSA:1.10.10.GENE3D); IPR005119 (PFAM); G3DSA:3.40.190.10 (GENE3D); PTHR30118:SF6 (PANTHER); PTHR30118 (PANTHER); IPR000847 (PROSITE_PROFILES); cd08466 (CDD); IPR036390 (SUPERFAMILY); SSF53850 (SUPERFAMILY)	P:GO:0006355; F:GO:0003700	P:regulation of transcription, DNA-templated; F:DNA-binding transcription factor activity
lcl|CP009273.1_gene_76	ilvI	BW25113_0077	acetolactate synthase 3 large subunit	1725	20	0	99.95	12	P:GO:0005975; P:GO:0009097; P:GO:0009099; P:GO:0071555; F:GO:0000287; F:GO:0003984; F:GO:0004650; F:GO:0030976; F:GO:0050660; C:GO:0005576; C:GO:0005829; C:GO:0005948	P:carbohydrate metabolic process; P:isoleucine biosynthetic process; P:valine biosynthetic process; P:cell wall organization; F:magnesium ion binding; F:acetolactate synthase activity; F:polygalacturonase activity; F:thiamine pyrophosphate binding; F:flavin adenine dinucleotide binding; C:extracellular region; C:cytosol; C:acetolactate synthase complex	EC:2.2.1.6; EC:3.2.1.15	Acetolactate synthase; Endo-polygalacturonase	IPR011766 (PFAM); IPR012000 (PFAM); G3DSA:3.40.50.1220 (GENE3D); G3DSA:3.40.50.970 (GENE3D); G3DSA:3.40.50.970 (GENE3D); IPR012846 (TIGRFAM); IPR012001 (PFAM); PTHR18968:SF13 (PANTHER); PTHR18968 (PANTHER); cd07035 (CDD); IPR039368 (CDD); IPR029061 (SUPERFAMILY); IPR029035 (SUPERFAMILY); IPR029061 (SUPERFAMILY)	P:GO:0009082; F:GO:0000287; F:GO:0003824; F:GO:0003984; F:GO:0030976; F:GO:0050660	P:branched-chain amino acid biosynthetic process; F:magnesium ion binding; F:catalytic activity; F:acetolactate synthase activity; F:thiamine pyrophosphate binding; F:flavin adenine dinucleotide binding
lcl|CP009273.1_gene_77	ilvH	BW25113_0078	acetolactate synthase small subunit	492	20	1.04594e-111	99.91	6	P:GO:0009097; P:GO:0009099; P:GO:0050790; F:GO:0003984; F:GO:1990610; C:GO:0005829	P:isoleucine biosynthetic process; P:valine biosynthetic process; P:regulation of catalytic activity; F:acetolactate synthase activity; F:acetolactate synthase regulator activity; C:cytosol	EC:2.2.1.6	Acetolactate synthase	G3DSA:3.30.70.260 (GENE3D); PF13710 (PFAM); IPR004789 (TIGRFAM); IPR027271 (G3DSA:3.30.70.GENE3D); IPR019455 (PFAM); IPR004789 (PANTHER); PTHR30239:SF0 (PANTHER); IPR002912 (PROSITE_PROFILES); IPR039557 (CDD); SSF55021 (SUPERFAMILY); SSF55021 (SUPERFAMILY)	P:GO:0009082; F:GO:1990610	P:branched-chain amino acid biosynthetic process; F:acetolactate synthase regulator activity
lcl|CP009273.1_gene_78	cra	BW25113_0080	catabolite repressor/activator	1005	20	0	100	5	P:GO:0009750; P:GO:2000142; F:GO:0000986; F:GO:0003700; F:GO:0042802	P:response to fructose; P:regulation of DNA-templated transcription, initiation; F:bacterial-type cis-regulatory region sequence-specific DNA binding; F:DNA-binding transcription factor activity; F:identical protein binding			IPR000843 (PFAM); IPR001761 (PFAM); G3DSA:3.40.50.2300 (GENE3D); IPR012781 (TIGRFAM); IPR010982 (G3DSA:1.10.260.GENE3D); G3DSA:3.40.50.2300 (GENE3D); PTHR30146:SF45 (PANTHER); PTHR30146 (PANTHER); IPR000843 (PROSITE_PROFILES); cd06274 (CDD); IPR000843 (CDD); IPR010982 (SUPERFAMILY); IPR028082 (SUPERFAMILY)	P:GO:0006355; P:GO:0009750; F:GO:0003677	P:regulation of transcription, DNA-templated; P:response to fructose; F:DNA binding
lcl|CP009273.1_gene_79	mraZ	BW25113_0081	division/cell wall cluster transcriptional repressor MraZ	459	20	6.58368e-108	99.87	5	P:GO:2000143; F:GO:0000976; F:GO:0003700; C:GO:0005737; C:GO:0009295	P:negative regulation of DNA-templated transcription, initiation; F:transcription cis-regulatory region binding; F:DNA-binding transcription factor activity; C:cytoplasm; C:nucleoid			IPR020603 (PFAM); IPR003444 (TIGRFAM); IPR038619 (G3DSA:3.40.1550.GENE3D); IPR003444 (PANTHER); IPR003444 (HAMAP); IPR007159 (PROSITE_PROFILES); IPR007159 (PROSITE_PROFILES); IPR035644 (CDD); IPR035642 (CDD); IPR037914 (SUPERFAMILY)	P:GO:0006355; F:GO:0003677; F:GO:0003700	P:regulation of transcription, DNA-templated; F:DNA binding; F:DNA-binding transcription factor activity
lcl|CP009273.1_gene_80	rsmH	BW25113_0082	16S rRNA (cytosine(1402)-N(4))-methyltransferase RsmH	942	20	0	99.92	16	P:GO:0000727; P:GO:0006268; P:GO:0033260; P:GO:0034214; P:GO:0055129; P:GO:0070475; F:GO:0000166; F:GO:0003688; F:GO:0004587; F:GO:0044877; F:GO:0046982; F:GO:0071424; C:GO:0005694; C:GO:0005829; C:GO:0031261; C:GO:0042555	P:double-strand break repair via break-induced replication; P:DNA unwinding involved in DNA replication; P:nuclear DNA replication; P:protein hexamerization; P:L-proline biosynthetic process; P:rRNA base methylation; F:nucleotide binding; F:DNA replication origin binding; F:ornithine-oxo-acid transaminase activity; F:protein-containing complex binding; F:protein heterodimerization activity; F:rRN…	EC:2.6.1.13; EC:2.1.1	Ornithine aminotransferase; Transferring one-carbon groups	IPR002903 (PFAM); IPR002903 (TIGRFAM); IPR023397 (G3DSA:1.10.150.GENE3D); IPR002903 (PIRSF); G3DSA:3.40.50.150 (GENE3D); IPR002903 (PANTHER); IPR002903 (HAMAP); IPR023397 (SUPERFAMILY); IPR029063 (SUPERFAMILY)	F:GO:0008168	F:methyltransferase activity
lcl|CP009273.1_gene_81	ftsL	BW25113_0083	cell division protein FtsL	366	20	7.49053e-67	99.59	13	P:GO:0007298; P:GO:0016318; P:GO:0032486; P:GO:0035331; P:GO:0043093; P:GO:0045874; P:GO:2000301; F:GO:0000166; F:GO:0003925; C:GO:0005634; C:GO:0005829; C:GO:0005887; C:GO:0032153	P:border follicle cell migration; P:ommatidial rotation; P:Rap protein signal transduction; P:negative regulation of hippo signaling; P:FtsZ-dependent cytokinesis; P:positive regulation of sevenless signaling pathway; P:negative regulation of synaptic vesicle exocytosis; F:nucleotide binding; F:G protein activity; C:nucleus; C:cytosol; C:integral component of plasma membrane; C:cell division site	EC:3.6.1; EC:3.6.5.1; EC:3.6.5.2	Acting on acid anhydrides; Heterotrimeric G-protein GTPase; Small monomeric GTPase	IPR011922 (TIGRFAM); IPR011922 (PFAM); IPR011922 (PANTHER); IPR011922 (HAMAP)	P:GO:0051301; C:GO:0016021	P:cell division; C:integral component of membrane
lcl|CP009273.1_gene_82	ftsI	BW25113_0084	peptidoglycan glycosyltransferase FtsI	1767	20	0	99.91	13	P:GO:0000917; P:GO:0006508; P:GO:0008360; P:GO:0009252; P:GO:0042493; P:GO:0043093; P:GO:0071555; F:GO:0005515; F:GO:0008658; F:GO:0008955; F:GO:0009002; C:GO:0005887; C:GO:0032153	P:division septum assembly; P:proteolysis; P:regulation of cell shape; P:peptidoglycan biosynthetic process; P:response to drug; P:FtsZ-dependent cytokinesis; P:cell wall organization; F:protein binding; F:penicillin binding; F:peptidoglycan glycosyltransferase activity; F:serine-type D-Ala-D-Ala carboxypeptidase activity; C:integral component of plasma membrane; C:cell division site	EC:3.4.21; EC:2.4.1.129; EC:3.4.16.4	Acting on peptide bonds (peptidases); Peptidoglycan glycosyltransferase; Serine-type D-Ala-D-Ala carboxypeptidase	IPR001460 (PFAM); IPR005311 (PFAM); G3DSA:3.30.450.330 (GENE3D); IPR012338 (G3DSA:3.40.710.GENE3D); G3DSA:3.90.1310.10 (GENE3D); G3DSA:1.10.150.770 (GENE3D); PTHR30627:SF1 (PANTHER); PTHR30627 (PANTHER); IPR037532 (HAMAP); IPR036138 (SUPERFAMILY); IPR012338 (SUPERFAMILY)	P:GO:0009252; P:GO:0051301; F:GO:0008658; F:GO:0008955; C:GO:0005887	P:peptidoglycan biosynthetic process; P:cell division; F:penicillin binding; F:peptidoglycan glycosyltransferase activity; C:integral component of plasma membrane
lcl|CP009273.1_gene_83	murE	BW25113_0085	UDP-N-acetylmuramoyl-L-alanyl-D-glutamate--2,6-diaminopimelate ligase	1488	20	0	99.72	10	P:GO:0007049; P:GO:0008360; P:GO:0009252; P:GO:0051301; P:GO:0071555; F:GO:0000287; F:GO:0005515; F:GO:0005524; F:GO:0008765; C:GO:0005829	P:cell cycle; P:regulation of cell shape; P:peptidoglycan biosynthetic process; P:cell division; P:cell wall organization; F:magnesium ion binding; F:protein binding; F:ATP binding; F:UDP-N-acetylmuramoylalanyl-D-glutamate-2,6-diaminopimelate ligase activity; C:cytosol	EC:6.3.2.13	UDP-N-acetylmuramoyl-L-alanyl-D-glutamate--2,6-diaminopimelate ligase	IPR005761 (TIGRFAM); IPR000713 (PFAM); IPR036565 (G3DSA:3.40.1190.GENE3D); G3DSA:3.40.1390.10 (GENE3D); IPR013221 (PFAM); IPR036615 (G3DSA:3.90.190.GENE3D); IPR004101 (PFAM); PTHR23135 (PANTHER); PTHR23135:SF4 (PANTHER); IPR005761 (HAMAP); IPR035911 (SUPERFAMILY); IPR036565 (SUPERFAMILY); IPR036615 (SUPERFAMILY)	P:GO:0008360; P:GO:0009058; P:GO:0051301; F:GO:0005524; F:GO:0016874; F:GO:0016881; C:GO:0005737	P:regulation of cell shape; P:biosynthetic process; P:cell division; F:ATP binding; F:ligase activity; F:acid-amino acid ligase activity; C:cytoplasm
lcl|CP009273.1_gene_84	murF	BW25113_0086	UDP-N-acetylmuramoyl-tripeptide--D-alanyl-D-alanine ligase	1359	20	0	99.75	9	P:GO:0007049; P:GO:0008360; P:GO:0009252; P:GO:0051301; P:GO:0071555; F:GO:0005524; F:GO:0008766; F:GO:0047480; C:GO:0005829	P:cell cycle; P:regulation of cell shape; P:peptidoglycan biosynthetic process; P:cell division; P:cell wall organization; F:ATP binding; F:UDP-N-acetylmuramoylalanyl-D-glutamyl-2,6-diaminopimelate-D-alanyl-D-alanine ligase activity; F:UDP-N-acetylmuramoyl-tripeptide-D-alanyl-D-alanine ligase activity; C:cytosol	EC:6.3.2.10	UDP-N-acetylmuramoyl-tripeptide--D-alanyl-D-alanine ligase	IPR013221 (PFAM); IPR005863 (TIGRFAM); IPR000713 (PFAM); IPR036565 (G3DSA:3.40.1190.GENE3D); G3DSA:3.40.1390.10 (GENE3D); IPR004101 (PFAM); IPR036615 (G3DSA:3.90.190.GENE3D); PTHR43024 (PANTHER); IPR005863 (HAMAP); IPR036565 (SUPERFAMILY); IPR036615 (SUPERFAMILY); IPR035911 (SUPERFAMILY)	P:GO:0009058; P:GO:0071555; F:GO:0005524; F:GO:0016874; F:GO:0047480	P:biosynthetic process; P:cell wall organization; F:ATP binding; F:ligase activity; F:UDP-N-acetylmuramoyl-tripeptide-D-alanyl-D-alanine ligase activity
lcl|CP009273.1_gene_85	mraY	BW25113_0087	phospho-N-acetylmuramoyl-pentapeptide-transferase	1083	20	0	99.83	12	P:GO:0007049; P:GO:0008360; P:GO:0009252; P:GO:0051301; P:GO:0071555; F:GO:0004022; F:GO:0008270; F:GO:0008963; F:GO:0051992; C:GO:0005759; C:GO:0005886; C:GO:0016021	P:cell cycle; P:regulation of cell shape; P:peptidoglycan biosynthetic process; P:cell division; P:cell wall organization; F:alcohol dehydrogenase (NAD+) activity; F:zinc ion binding; F:phospho-N-acetylmuramoyl-pentapeptide-transferase activity; F:UDP-N-acetylmuramoyl-L-alanyl-D-glutamyl-meso-2,6-diaminopimelyl-D-alanyl-D-alanine:undecaprenyl-phosphate transferase activity; C:mitochondrial matrix…	EC:2.7.8.13; EC:1.1.1.1; EC:1.1.1.71	Phospho-N-acetylmuramoyl-pentapeptide-transferase; Alcohol dehydrogenase; Alcohol dehydrogenase (NAD(P)(+))	IPR003524 (TIGRFAM); IPR000715 (PFAM); IPR018480 (PFAM); PTHR22926:SF5 (PANTHER); IPR000715 (PANTHER); IPR003524 (HAMAP); IPR003524 (CDD)	F:GO:0008963; C:GO:0016020; C:GO:0016021	F:phospho-N-acetylmuramoyl-pentapeptide-transferase activity; C:membrane; C:integral component of membrane
lcl|CP009273.1_gene_86	murD	BW25113_0088	UDP-N-acetylmuramoyl-L-alanine--D-glutamate ligase	1317	20	0	99.83	13	P:GO:0007049; P:GO:0008360; P:GO:0009252; P:GO:0051301; P:GO:0071555; F:GO:0005524; F:GO:0008764; F:GO:0008963; F:GO:0046872; F:GO:0051992; C:GO:0005737; C:GO:0005886; C:GO:0016021	P:cell cycle; P:regulation of cell shape; P:peptidoglycan biosynthetic process; P:cell division; P:cell wall organization; F:ATP binding; F:UDP-N-acetylmuramoylalanine-D-glutamate ligase activity; F:phospho-N-acetylmuramoyl-pentapeptide-transferase activity; F:metal ion binding; F:UDP-N-acetylmuramoyl-L-alanyl-D-glutamyl-meso-2,6-diaminopimelyl-D-alanyl-D-alanine:undecaprenyl-phosphate transferas…	EC:6.3.2.9; EC:2.7.8.13	UDP-N-acetylmuramoyl-L-alanine--D-glutamate ligase; Phospho-N-acetylmuramoyl-pentapeptide-transferase	IPR004101 (PFAM); IPR005762 (TIGRFAM); IPR036565 (G3DSA:3.40.1190.GENE3D); G3DSA:3.40.50.720 (GENE3D); IPR013221 (PFAM); IPR036615 (G3DSA:3.90.190.GENE3D); PTHR43692 (PANTHER); PS51257 (PROSITE_PROFILES); IPR005762 (HAMAP); IPR036615 (SUPERFAMILY); IPR036565 (SUPERFAMILY); SSF51984 (SUPERFAMILY)	P:GO:0008360; P:GO:0009058; P:GO:0051301; F:GO:0005524; F:GO:0008764; F:GO:0016874; C:GO:0005737	P:regulation of cell shape; P:biosynthetic process; P:cell division; F:ATP binding; F:UDP-N-acetylmuramoylalanine-D-glutamate ligase activity; F:ligase activity; C:cytoplasm
lcl|CP009273.1_gene_87	ftsW	BW25113_0089	cell division protein FtsW	1245	20	0	99.87	15	P:GO:0000947; P:GO:0006116; P:GO:0008360; P:GO:0009252; P:GO:0015836; P:GO:0043093; P:GO:0071555; F:GO:0004022; F:GO:0005515; F:GO:0008270; F:GO:0008955; F:GO:0015648; C:GO:0005759; C:GO:0005887; C:GO:0032153	P:amino acid catabolic process to alcohol via Ehrlich pathway; P:NADH oxidation; P:regulation of cell shape; P:peptidoglycan biosynthetic process; P:lipid-linked peptidoglycan transport; P:FtsZ-dependent cytokinesis; P:cell wall organization; F:alcohol dehydrogenase (NAD+) activity; F:protein binding; F:zinc ion binding; F:peptidoglycan glycosyltransferase activity; F:lipid-linked peptidoglycan t…	EC:2.4.1.129; EC:7; EC:1.1.1.1; EC:1.1.1.71	Peptidoglycan glycosyltransferase; Translocases; Alcohol dehydrogenase; Alcohol dehydrogenase (NAD(P)(+))	IPR001182 (PFAM); IPR013437 (TIGRFAM); PTHR30474:SF2 (PANTHER); IPR001182 (PANTHER); IPR013437 (HAMAP)	P:GO:0009252; P:GO:0051301; C:GO:0016021	P:peptidoglycan biosynthetic process; P:cell division; C:integral component of membrane
lcl|CP009273.1_gene_88	murG	BW25113_0090	undecaprenyldiphospho-muramoylpentapeptide beta-N-acetylglucosaminyltransferase	1068	20	0	99.96	11	P:GO:0005975; P:GO:0007049; P:GO:0008360; P:GO:0009252; P:GO:0030259; P:GO:0051301; P:GO:0071555; F:GO:0005515; F:GO:0050511; F:GO:0051991; C:GO:0005886	P:carbohydrate metabolic process; P:cell cycle; P:regulation of cell shape; P:peptidoglycan biosynthetic process; P:lipid glycosylation; P:cell division; P:cell wall organization; F:protein binding; F:undecaprenyldiphospho-muramoylpentapeptide beta-N-acetylglucosaminyltransferase activity; F:UDP-N-acetyl-D-glucosamine:N-acetylmuramoyl-L-alanyl-D-glutamyl-meso-2,6-diaminopimelyl-D-alanyl-D-alanine…	EC:2.4.1.227	Undecaprenyldiphospho-muramoylpentapeptide beta-N-	IPR007235 (PFAM); G3DSA:3.40.50.2000 (GENE3D); G3DSA:3.40.50.2000 (GENE3D); IPR004276 (PFAM); IPR006009 (TIGRFAM); PTHR21015 (PANTHER); PTHR21015:SF22 (PANTHER); IPR006009 (HAMAP); cd03785 (CDD); SSF53756 (SUPERFAMILY)	P:GO:0005975; P:GO:0030259; F:GO:0016758; F:GO:0050511	P:carbohydrate metabolic process; P:lipid glycosylation; F:hexosyltransferase activity; F:undecaprenyldiphospho-muramoylpentapeptide beta-N-acetylglucosaminyltransferase activity
lcl|CP009273.1_gene_89	murC	BW25113_0091	UDP-N-acetylmuramate--L-alanine ligase	1476	20	0	99.85	8	P:GO:0007049; P:GO:0008360; P:GO:0009252; P:GO:0051301; P:GO:0071555; F:GO:0005524; F:GO:0008763; C:GO:0005737	P:cell cycle; P:regulation of cell shape; P:peptidoglycan biosynthetic process; P:cell division; P:cell wall organization; F:ATP binding; F:UDP-N-acetylmuramate-L-alanine ligase activity; C:cytoplasm	EC:6.3.2.8	UDP-N-acetylmuramate--L-alanine ligase	IPR036565 (G3DSA:3.40.1190.GENE3D); IPR004101 (PFAM); IPR036615 (G3DSA:3.90.190.GENE3D); IPR013221 (PFAM); G3DSA:3.40.50.720 (GENE3D); IPR000713 (PFAM); IPR005758 (TIGRFAM); PTHR43445:SF3 (PANTHER); PTHR43445 (PANTHER); IPR005758 (HAMAP); IPR036615 (SUPERFAMILY); IPR036565 (SUPERFAMILY); SSF51984 (SUPERFAMILY)	P:GO:0009058; F:GO:0005524; F:GO:0008763; F:GO:0016874	P:biosynthetic process; F:ATP binding; F:UDP-N-acetylmuramate-L-alanine ligase activity; F:ligase activity
lcl|CP009273.1_gene_90	ddlB	BW25113_0092	D-alanine--D-alanine ligase B	921	20	0	100	7	P:GO:0008360; P:GO:0009252; P:GO:0071555; F:GO:0005524; F:GO:0008716; F:GO:0046872; C:GO:0005829	P:regulation of cell shape; P:peptidoglycan biosynthetic process; P:cell wall organization; F:ATP binding; F:D-alanine-D-alanine ligase activity; F:metal ion binding; C:cytosol	EC:6.3.2.4	D-alanine--D-alanine ligase	IPR005905 (TIGRFAM); IPR011095 (PFAM); G3DSA:3.30.470.20 (GENE3D); IPR005905 (PIRSF); IPR013815 (G3DSA:3.30.1490.GENE3D); G3DSA:3.40.50.20 (GENE3D); IPR011127 (PFAM); PTHR23132:SF23 (PANTHER); PTHR23132 (PANTHER); IPR005905 (HAMAP); IPR011761 (PROSITE_PROFILES); IPR016185 (SUPERFAMILY); SSF56059 (SUPERFAMILY)	F:GO:0005524; F:GO:0008716; F:GO:0046872; C:GO:0005737	F:ATP binding; F:D-alanine-D-alanine ligase activity; F:metal ion binding; C:cytoplasm
lcl|CP009273.1_gene_91	ftsQ	BW25113_0093	cell division protein FtsQ	831	20	1.63244e-178	99.7	5	P:GO:0000917; P:GO:0043093; F:GO:0042802; C:GO:0005887; C:GO:0032153	P:division septum assembly; P:FtsZ-dependent cytokinesis; F:identical protein binding; C:integral component of plasma membrane; C:cell division site			G3DSA:3.10.20.310 (GENE3D); G3DSA:3.40.50.11690 (GENE3D); IPR013685 (PFAM); IPR005548 (PFAM); mobidb-lite (MOBIDB_LITE); mobidb-lite (MOBIDB_LITE); IPR026579 (PANTHER); IPR026579 (HAMAP); IPR034746 (PROSITE_PROFILES)	P:GO:0090529	P:cell septum assembly
lcl|CP009273.1_gene_92	ftsA	BW25113_0094	cell division protein FtsA	1263	20	0	100	8	P:GO:0043093; P:GO:0090529; F:GO:0005524; F:GO:0042802; C:GO:0005829; C:GO:0005887; C:GO:0009898; C:GO:0032153	P:FtsZ-dependent cytokinesis; P:cell septum assembly; F:ATP binding; F:identical protein binding; C:cytosol; C:integral component of plasma membrane; C:cytoplasmic side of plasma membrane; C:cell division site			G3DSA:3.30.420.40 (GENE3D); PF14450 (PFAM); G3DSA:3.30.1490.110 (GENE3D); IPR020823 (TIGRFAM); IPR020823 (PIRSF); IPR003494 (PFAM); PTHR32432 (PANTHER); PTHR32432:SF4 (PANTHER); IPR020823 (HAMAP); cd00012 (CDD); IPR043129 (SUPERFAMILY); IPR043129 (SUPERFAMILY)	P:GO:0051301; F:GO:0005515	P:cell division; F:protein binding
lcl|CP009273.1_gene_93	ftsZ	BW25113_0095	cell division protein FtsZ	1152	20	0	99.78	7	P:GO:0000917; P:GO:0043093; P:GO:0051258; F:GO:0003924; F:GO:0005525; C:GO:0005737; C:GO:0032153	P:division septum assembly; P:FtsZ-dependent cytokinesis; P:protein polymerization; F:GTPase activity; F:GTP binding; C:cytoplasm; C:cell division site	EC:3.6.1	Acting on acid anhydrides	no IPS match	no IPS match	no IPS match
lcl|CP009273.1_gene_94	lpxC	BW25113_0096	UDP-3-O-acyl-N-acetylglucosamine deacetylase	918	20	0	100	20	P:GO:0000423; P:GO:0007032; P:GO:0009245; P:GO:0022900; P:GO:0030382; P:GO:0035973; F:GO:0003677; F:GO:0005080; F:GO:0005506; F:GO:0008270; F:GO:0008759; F:GO:0009055; F:GO:0020037; F:GO:0070530; F:GO:0103117; C:GO:0005634; C:GO:0005758; C:GO:0016235; C:GO:0044753; C:GO:0070469	P:mitophagy; P:endosome organization; P:lipid A biosynthetic process; P:electron transport chain; P:sperm mitochondrion organization; P:aggrephagy; F:DNA binding; F:protein kinase C binding; F:iron ion binding; F:zinc ion binding; F:UDP-3-O-[3-hydroxymyristoyl] N-acetylglucosamine deacetylase activity; F:electron transfer activity; F:heme binding; F:K63-linked polyubiquitin modification-dependent…	EC:1; EC:3.5.1.108	Oxidoreductases; UDP-3-O-acyl-N-acetylglucosamine deacetylase	IPR015870 (G3DSA:3.30.230.GENE3D); IPR011334 (G3DSA:3.30.1700.GENE3D); IPR004463 (PFAM); IPR004463 (TIGRFAM); IPR004463 (PANTHER); IPR004463 (HAMAP); IPR020568 (SUPERFAMILY); IPR020568 (SUPERFAMILY)	P:GO:0009245; F:GO:0008759	P:lipid A biosynthetic process; F:UDP-3-O-[3-hydroxymyristoyl] N-acetylglucosamine deacetylase activity
lcl|CP009273.1_gene_95	secM	BW25113_0097	secretion monitor	513	20	3.26875e-111	99.91	8	P:GO:0070131; F:GO:0008677; F:GO:0045182; F:GO:0050661; C:GO:0005761; C:GO:0005829; C:GO:0031314; C:GO:0042597	P:positive regulation of mitochondrial translation; F:2-dehydropantoate 2-reductase activity; F:translation regulator activity; F:NADP binding; C:mitochondrial ribosome; C:cytosol; C:extrinsic component of mitochondrial inner membrane; C:periplasmic space	EC:1.1.1.169	2-dehydropantoate 2-reductase	IPR009502 (PIRSF); IPR009502 (PFAM); IPR009502 (HAMAP)	F:GO:0045182	F:translation regulator activity
lcl|CP009273.1_gene_96	secA	BW25113_0098	preprotein translocase subunit SecA	2706	20	0	99.95	25	P:GO:0000423; P:GO:0006605; P:GO:0007032; P:GO:0017038; P:GO:0030382; P:GO:0035973; P:GO:0043952; P:GO:0061077; P:GO:0065002; F:GO:0003677; F:GO:0004386; F:GO:0005080; F:GO:0005524; F:GO:0008270; F:GO:0008564; F:GO:0015462; F:GO:0042802; F:GO:0070530; F:GO:0070678; C:GO:0005634; C:GO:0005829; C:GO:0005887; C:GO:0016235; C:GO:0031522; C:GO:0044753	P:mitophagy; P:protein targeting; P:endosome organization; P:protein import; P:sperm mitochondrion organization; P:aggrephagy; P:protein transport by the Sec complex; P:chaperone-mediated protein folding; P:intracellular protein transmembrane transport; F:DNA binding; F:helicase activity; F:protein kinase C binding; F:ATP binding; F:zinc ion binding; F:protein-exporting ATPase activity; F:ABC-typ…	EC:7.4.2.5; EC:7.4.2.8	Bacterial ABC-type protein transporter; Protein-secreting ATPase	IPR000185 (PRINTS); IPR027417 (G3DSA:3.40.50.GENE3D); IPR011130 (PFAM); IPR004027 (PFAM); IPR000185 (TIGRFAM); IPR011116 (PFAM); G3DSA:3.90.1440.10 (GENE3D); IPR011115 (PFAM); G3DSA:1.10.3060.10 (GENE3D); IPR027417 (G3DSA:3.40.50.GENE3D); mobidb-lite (MOBIDB_LITE); IPR000185 (PANTHER); IPR000185 (HAMAP); IPR001650 (PROSITE_PROFILES); IPR014018 (PROSITE_PROFILES); IPR014001 (PROSITE_PROFILES); IPR…	P:GO:0006605; P:GO:0006886; P:GO:0017038; F:GO:0005524; C:GO:0016020	P:protein targeting; P:intracellular protein transport; P:protein import; F:ATP binding; C:membrane
lcl|CP009273.1_gene_97	mutT	BW25113_0099	8-oxo-dGTP diphosphatase MutT	390	20	1.19996e-88	99.81	9	P:GO:0006260; P:GO:0006281; F:GO:0000287; F:GO:0005515; F:GO:0008413; F:GO:0030145; F:GO:0035539; F:GO:0044715; F:GO:0044716	P:DNA replication; P:DNA repair; F:magnesium ion binding; F:protein binding; F:8-oxo-7,8-dihydroguanosine triphosphate pyrophosphatase activity; F:manganese ion binding; F:8-oxo-7,8-dihydrodeoxyguanosine triphosphate pyrophosphatase activity; F:8-oxo-dGDP phosphatase activity; F:8-oxo-GDP phosphatase activity	EC:3.6.1.55; EC:3.6.1.58; EC:3.6.1.69; EC:3.6.1.9	8-oxo-dGTP diphosphatase; 8-oxo-dGDP phosphatase; 8-oxo-(d)GTP phosphatase; Nucleotide diphosphatase	IPR003561 (PRINTS); IPR020476 (PRINTS); G3DSA:3.90.79.10 (GENE3D); IPR003561 (TIGRFAM); IPR000086 (PFAM); PTHR47707 (PANTHER); PTHR47707:SF1 (PANTHER); IPR000086 (PROSITE_PROFILES); cd03425 (CDD); IPR015797 (SUPERFAMILY)	P:GO:0006281; F:GO:0008413	P:DNA repair; F:8-oxo-7,8-dihydroguanosine triphosphate pyrophosphatase activity
lcl|CP009273.1_gene_98	yacG	BW25113_0101	DNA gyrase inhibitor YacG	198	20	1.18084e-39	100	9	P:GO:0006355; P:GO:0033499; P:GO:2000372; F:GO:0003978; F:GO:0004034; F:GO:0008270; F:GO:0008657; F:GO:0030246; C:GO:0005829	P:regulation of transcription, DNA-templated; P:galactose catabolic process via UDP-galactose; P:negative regulation of DNA topoisomerase (ATP-hydrolyzing) activity; F:UDP-glucose 4-epimerase activity; F:aldose 1-epimerase activity; F:zinc ion binding; F:DNA topoisomerase type II (double strand cut, ATP-hydrolyzing) inhibitor activity; F:carbohydrate binding; C:cytosol	EC:5.1.3.3; EC:5.1.3.2	Aldose 1-epimerase; UDP-glucose 4-epimerase	IPR013088 (G3DSA:3.30.50.GENE3D); IPR005584 (PFAM); mobidb-lite (MOBIDB_LITE); IPR005584 (PANTHER); IPR005584 (HAMAP); SSF57716 (SUPERFAMILY)	P:GO:0006355; F:GO:0008270	P:regulation of transcription, DNA-templated; F:zinc ion binding
lcl|CP009273.1_gene_99	zapD	BW25113_0102	cell division protein ZapD	744	20	4.22948e-169	99.86	5	P:GO:0000917; P:GO:0043093; F:GO:0042802; C:GO:0005829; C:GO:0032153	P:division septum assembly; P:FtsZ-dependent cytokinesis; F:identical protein binding; C:cytosol; C:cell division site			IPR009777 (PFAM); IPR027462 (G3DSA:2.60.440.GENE3D); G3DSA:1.10.3900.10 (GENE3D); IPR009777 (PANTHER); IPR009777 (HAMAP); IPR036268 (SUPERFAMILY)	no GO terms	no GO terms
lcl|CP009273.1_gene_100	coaE	BW25113_0103	dephospho-CoA kinase	621	20	5.15094e-138	99.73	5	P:GO:0015937; P:GO:0016310; F:GO:0004140; F:GO:0005524; C:GO:0005737	P:coenzyme A biosynthetic process; P:phosphorylation; F:dephospho-CoA kinase activity; F:ATP binding; C:cytoplasm	EC:2.7.1.24	Dephospho-CoA kinase	IPR027417 (G3DSA:3.40.50.GENE3D); IPR001977 (PFAM); IPR001977 (TIGRFAM); PTHR10695:SF46 (PANTHER); PTHR10695 (PANTHER); IPR001977 (PROSITE_PROFILES); IPR001977 (HAMAP); cd02022 (CDD); IPR027417 (SUPERFAMILY)	P:GO:0015937; F:GO:0004140; F:GO:0005524	P:coenzyme A biosynthetic process; F:dephospho-CoA kinase activity; F:ATP binding
lcl|CP009273.1_gene_101	guaC	BW25113_0104	GMP reductase	1044	20	0	100	6	P:GO:0015951; F:GO:0003920; F:GO:0042802; F:GO:0046872; C:GO:0005829; C:GO:1902560	P:purine ribonucleotide interconversion; F:GMP reductase activity; F:identical protein binding; F:metal ion binding; C:cytosol; C:GMP reductase complex	EC:1.6.6; EC:1.7.1.7	Acting on NADH or NADPH; GMP reductase	IPR013785 (G3DSA:3.20.20.GENE3D); IPR005993 (PIRSF); IPR005993 (TIGRFAM); IPR001093 (PFAM); PTHR43170 (PANTHER); IPR005993 (HAMAP); IPR001093 (CDD); SSF51412 (SUPERFAMILY)	P:GO:0009117; F:GO:0003824; F:GO:0003920; C:GO:1902560	P:nucleotide metabolic process; F:catalytic activity; F:GMP reductase activity; C:GMP reductase complex
lcl|CP009273.1_gene_102	hofC	BW25113_0106	protein transport protein HofC	1203	20	0	99.8						IPR003004 (PRINTS); IPR042094 (G3DSA:1.20.81.GENE3D); IPR018076 (PFAM); IPR042094 (G3DSA:1.20.81.GENE3D); PTHR30012:SF7 (PANTHER); IPR003004 (PANTHER)	no GO terms	no GO terms
lcl|CP009273.1_gene_103	hofB	BW25113_0107	type II secretion system protein GspE	1386	20	0	100	1	F:GO:0005524	F:ATP binding			IPR027417 (G3DSA:3.40.50.GENE3D); G3DSA:3.30.450.90 (GENE3D); IPR001482 (PFAM); IPR007831 (PFAM); PTHR30258 (PANTHER); PTHR30258:SF1 (PANTHER); cd01129 (CDD); IPR027417 (SUPERFAMILY)	no GO terms	no GO terms
lcl|CP009273.1_gene_104	ppdD	BW25113_0108	prepilin peptidase-dependent pilin	441	20	5.61596e-94	99.76	4	P:GO:0043107; P:GO:0043683; C:GO:0016021; C:GO:0044096	P:type IV pilus-dependent motility; P:type IV pilus assembly; C:integral component of membrane; C:type IV pilus			G3DSA:3.30.700.10 (GENE3D); IPR012902 (TIGRFAM); IPR012902 (PFAM); PTHR30093 (PANTHER); PTHR30093:SF32 (PANTHER); SSF54523 (SUPERFAMILY)	no GO terms	no GO terms
lcl|CP009273.1_gene_105	nadC	BW25113_0109	carboxylating nicotinate-nucleotide diphosphorylase	894	20	0	99.97	18	P:GO:0006278; P:GO:0006287; P:GO:0006297; P:GO:0034213; P:GO:0034628; P:GO:0043137; P:GO:0045004; P:GO:0090305; F:GO:0000166; F:GO:0003677; F:GO:0003887; F:GO:0004514; F:GO:0005515; F:GO:0008296; F:GO:0046872; F:GO:0051539; C:GO:0005829; C:GO:0043625	P:RNA-dependent DNA biosynthetic process; P:base-excision repair, gap-filling; P:nucleotide-excision repair, DNA gap filling; P:quinolinate catabolic process; P:'de novo' NAD biosynthetic process from aspartate; P:DNA replication, removal of RNA primer; P:DNA replication proofreading; P:nucleic acid phosphodiester bond hydrolysis; F:nucleotide binding; F:DNA binding; F:DNA-directed DNA polymerase…	EC:3.1.11; EC:2.4.2.19; EC:3.1.15; EC:2.7.7.7	Acting on ester bonds; Nicotinate-nucleotide diphosphorylase (carboxylating); Acting on ester bonds; DNA-directed DNA polymerase	IPR037128 (G3DSA:3.90.1170.GENE3D); IPR004393 (TIGRFAM); IPR002638 (PFAM); IPR027277 (PIRSF); IPR013785 (G3DSA:3.20.20.GENE3D); IPR022412 (PFAM); IPR027277 (PANTHER); PTHR32179:SF3 (PANTHER); IPR004393 (CDD); SSF54675 (SUPERFAMILY); IPR036068 (SUPERFAMILY)	P:GO:0009435; F:GO:0003824; F:GO:0004514; F:GO:0016763	P:NAD biosynthetic process; F:catalytic activity; F:nicotinate-nucleotide diphosphorylase (carboxylating) activity; F:pentosyltransferase activity
lcl|CP009273.1_gene_106	ampD	BW25113_0110	1,6-anhydro-N-acetylmuramyl-L-alanine amidase AmpD	552	20	7.33991e-134	100	7	P:GO:0009253; P:GO:0009254; P:GO:0071555; F:GO:0008745; F:GO:0009392; F:GO:0046872; C:GO:0005737	P:peptidoglycan catabolic process; P:peptidoglycan turnover; P:cell wall organization; F:N-acetylmuramoyl-L-alanine amidase activity; F:N-acetyl-anhydromuramoyl-L-alanine amidase activity; F:metal ion binding; C:cytoplasm	EC:3.5.1.28	N-acetylmuramoyl-L-alanine amidase	IPR002502 (PFAM); IPR036505 (G3DSA:3.40.80.GENE3D); PTHR30417 (PANTHER); PTHR30417:SF4 (PANTHER); IPR002502 (CDD); IPR036505 (SUPERFAMILY)	P:GO:0009253; F:GO:0008745	P:peptidoglycan catabolic process; F:N-acetylmuramoyl-L-alanine amidase activity
lcl|CP009273.1_gene_107	ampE	BW25113_0111	beta-lactamase regulator AmpE	855	20	0	99.88	7	P:GO:0006260; P:GO:0046677; P:GO:0071897; F:GO:0000166; F:GO:0003677; F:GO:0003887; C:GO:0005887	P:DNA replication; P:response to antibiotic; P:DNA biosynthetic process; F:nucleotide binding; F:DNA binding; F:DNA-directed DNA polymerase activity; C:integral component of plasma membrane	EC:2.7.7.7	DNA-directed DNA polymerase	IPR031347 (PFAM); PTHR38684 (PANTHER)	no GO terms	no GO terms
lcl|CP009273.1_gene_108	aroP	BW25113_0112	aromatic amino acid transporter AroP	1374	20	0	99.91	8	P:GO:0015823; P:GO:0015827; P:GO:0015828; P:GO:0055085; F:GO:0005302; F:GO:0015192; F:GO:0015196; C:GO:0005887	P:phenylalanine transport; P:tryptophan transport; P:tyrosine transport; P:transmembrane transport; F:L-tyrosine transmembrane transporter activity; F:L-phenylalanine transmembrane transporter activity; F:L-tryptophan transmembrane transporter activity; C:integral component of plasma membrane	EC:7	Translocases	PIRSF006060 (PIRSF); G3DSA:1.20.1740.10 (GENE3D); IPR004841 (PFAM); PTHR43495 (PANTHER); PTHR43495:SF4 (PANTHER)	P:GO:0055085; C:GO:0016020	P:transmembrane transport; C:membrane
lcl|CP009273.1_gene_109	pdhR	BW25113_0113	pyruvate dehydrogenase complex transcriptional repressor PdhR	765	20	2.61448e-163	100	5	P:GO:0045892; P:GO:0045893; F:GO:0003677; F:GO:0003700; F:GO:0004148	P:negative regulation of transcription, DNA-templated; P:positive regulation of transcription, DNA-templated; F:DNA binding; F:DNA-binding transcription factor activity; F:dihydrolipoyl dehydrogenase activity	EC:1.8.1.4	Dihydrolipoyl dehydrogenase	IPR000524 (PRINTS); IPR000524 (PFAM); IPR011711 (PFAM); IPR036388 (G3DSA:1.10.10.GENE3D); IPR008920 (G3DSA:1.20.120.GENE3D); PTHR43537:SF34 (PANTHER); PTHR43537 (PANTHER); IPR000524 (PROSITE_PROFILES); IPR000524 (CDD); IPR008920 (SUPERFAMILY); IPR036390 (SUPERFAMILY)	P:GO:0006355; F:GO:0003700	P:regulation of transcription, DNA-templated; F:DNA-binding transcription factor activity
lcl|CP009273.1_gene_110	aceE	BW25113_0114	pyruvate dehydrogenase (acetyl-transferring), homodimeric type	2664	20	0	99.97	6	P:GO:0006096; F:GO:0000287; F:GO:0004739; F:GO:0030976; F:GO:0042803; C:GO:0045250	P:glycolytic process; F:magnesium ion binding; F:pyruvate dehydrogenase (acetyl-transferring) activity; F:thiamine pyrophosphate binding; F:protein homodimerization activity; C:cytosolic pyruvate dehydrogenase complex	EC:1.2.4.1	Pyruvate dehydrogenase (acetyl-transferring)	G3DSA:3.40.50.970 (GENE3D); G3DSA:3.40.50.970 (GENE3D); IPR004660 (PIRSF); IPR005474 (PFAM); IPR041621 (PFAM); IPR004660 (TIGRFAM); IPR009014 (G3DSA:3.40.50.GENE3D); IPR004660 (PTHR43825:PANTHER); PTHR43825 (PANTHER); IPR035807 (CDD); IPR029061 (SUPERFAMILY); IPR029061 (SUPERFAMILY); IPR009014 (SUPERFAMILY)	F:GO:0003824; F:GO:0016491	F:catalytic activity; F:oxidoreductase activity
lcl|CP009273.1_gene_111	aceF	BW25113_0115	pyruvate dehydrogenase complex dihydrolipoyllysine-residue acetyltransferase	1893	20	0	99.75	3	P:GO:0006096; F:GO:0004742; C:GO:0045254	P:glycolytic process; F:dihydrolipoyllysine-residue acetyltransferase activity; C:pyruvate dehydrogenase complex	EC:2.3.1.38; EC:2.3.1.12	[Acyl-carrier-protein] S-acetyltransferase; Dihydrolipoyllysine-residue acetyltransferase	IPR001078 (PFAM); G3DSA:2.40.50.100 (GENE3D); IPR004167 (PFAM); IPR006256 (TIGRFAM); IPR023213 (G3DSA:3.30.559.GENE3D); IPR000089 (PFAM); IPR036625 (G3DSA:4.10.320.GENE3D); IPR006256 (PTHR43178:PANTHER); PTHR43178 (PANTHER); PTHR43178 (PANTHER); PTHR43178 (PANTHER); IPR006256 (PTHR43178:PANTHER); IPR006256 (PTHR43178:PANTHER); IPR000089 (PROSITE_PROFILES); IPR000089 (PROSITE_PROFILES); IPR000089 …	P:GO:0006096; F:GO:0004742; F:GO:0016746; C:GO:0045254	P:glycolytic process; F:dihydrolipoyllysine-residue acetyltransferase activity; F:acyltransferase activity; C:pyruvate dehydrogenase complex
lcl|CP009273.1_gene_112	lpd	BW25113_0116	dihydrolipoyl dehydrogenase	1425	20	0	99.99	26	P:GO:0006096; P:GO:0006635; P:GO:0006895; P:GO:0032258; P:GO:0034067; P:GO:0043001; P:GO:0045454; P:GO:0051603; F:GO:0003857; F:GO:0004148; F:GO:0004298; F:GO:0004300; F:GO:0008270; F:GO:0016853; F:GO:0042802; F:GO:0044594; F:GO:0050660; F:GO:0070006; C:GO:0000324; C:GO:0005634; C:GO:0005777; C:GO:0005802; C:GO:0005829; C:GO:0005839; C:GO:0030173; C:GO:0034270	P:glycolytic process; P:fatty acid beta-oxidation; P:Golgi to endosome transport; P:cytoplasm to vacuole transport by the Cvt pathway; P:protein localization to Golgi apparatus; P:Golgi to plasma membrane protein transport; P:cell redox homeostasis; P:proteolysis involved in cellular protein catabolic process; F:3-hydroxyacyl-CoA dehydrogenase activity; F:dihydrolipoyl dehydrogenase activity; F:t…	EC:3.4.11; EC:3.4.25; EC:1.1.1.35; EC:5; EC:1.8.1.4; EC:1.1.1.62; EC:4.2.1.17	Acting on peptide bonds (peptidases); Acting on peptide bonds (peptidases); 3-hydroxyacyl-CoA dehydrogenase; Isomerases; Dihydrolipoyl dehydrogenase; 17-beta-estradiol 17-dehydrogenase; Enoyl-CoA hydratase	PR00368 (PRINTS); PR00411 (PRINTS); IPR036188 (G3DSA:3.50.50.GENE3D); IPR004099 (PFAM); IPR001100 (PIRSF); IPR016156 (G3DSA:3.30.390.GENE3D); IPR006258 (TIGRFAM); IPR023753 (PFAM); IPR036188 (G3DSA:3.50.50.GENE3D); PTHR22912:SF160 (PANTHER); PTHR22912 (PANTHER); IPR016156 (SUPERFAMILY); IPR036188 (SUPERFAMILY)	P:GO:0045454; F:GO:0004148; F:GO:0016491; F:GO:0050660	P:cell redox homeostasis; F:dihydrolipoyl dehydrogenase activity; F:oxidoreductase activity; F:flavin adenine dinucleotide binding
lcl|CP009273.1_gene_113	yacH	BW25113_0117	DUF3300 domain-containing protein	1854	20	0	99.94	7	P:GO:0042773; F:GO:0008137; F:GO:0048038; F:GO:0050136; C:GO:0005886; C:GO:0016020; C:GO:0016021	P:ATP synthesis coupled electron transport; F:NADH dehydrogenase (ubiquinone) activity; F:quinone binding; F:NADH dehydrogenase (quinone) activity; C:plasma membrane; C:membrane; C:integral component of membrane			IPR021728 (PFAM); mobidb-lite (MOBIDB_LITE); mobidb-lite (MOBIDB_LITE); mobidb-lite (MOBIDB_LITE); mobidb-lite (MOBIDB_LITE); mobidb-lite (MOBIDB_LITE); mobidb-lite (MOBIDB_LITE); mobidb-lite (MOBIDB_LITE); mobidb-lite (MOBIDB_LITE); mobidb-lite (MOBIDB_LITE); mobidb-lite (MOBIDB_LITE); IPR021728 (PANTHER)	no GO terms	no GO terms
lcl|CP009273.1_gene_114	acnB	BW25113_0118	bifunctional aconitate hydratase 2/2-methylisocitrate dehydratase	2598	20	0	99.89	15	P:GO:0001919; P:GO:0006099; P:GO:0006355; P:GO:0007035; P:GO:0032008; P:GO:0071230; F:GO:0003723; F:GO:0003994; F:GO:0046872; F:GO:0047456; F:GO:0047780; F:GO:0051539; C:GO:0005829; C:GO:0030015; C:GO:0071986	P:regulation of receptor recycling; P:tricarboxylic acid cycle; P:regulation of transcription, DNA-templated; P:vacuolar acidification; P:positive regulation of TOR signaling; P:cellular response to amino acid stimulus; F:RNA binding; F:aconitate hydratase activity; F:metal ion binding; F:2-methylisocitrate dehydratase activity; F:citrate dehydratase activity; F:4 iron, 4 sulfur cluster binding; …	EC:4.2.1.99; EC:4.2.1.3	2-methylisocitrate dehydratase; Aconitate hydratase	IPR004406 (PIRSF); IPR015932 (G3DSA:3.40.1060.GENE3D); IPR015933 (PFAM); IPR004406 (TIGRFAM); IPR036288 (G3DSA:1.25.40.GENE3D); IPR001030 (PFAM); IPR015931 (G3DSA:3.30.499.GENE3D); IPR015928 (G3DSA:3.20.19.GENE3D); IPR015931 (G3DSA:3.30.499.GENE3D); IPR015929 (PFAM); PTHR43160 (PANTHER); PTHR43160:SF4 (PANTHER); IPR015929 (CDD); cd01581 (CDD); IPR036288 (SUPERFAMILY); IPR036008 (SUPERFAMILY); SSF…	P:GO:0006099; F:GO:0003994; F:GO:0051539; C:GO:0005829	P:tricarboxylic acid cycle; F:aconitate hydratase activity; F:4 iron, 4 sulfur cluster binding; C:cytosol
lcl|CP009273.1_gene_115	yacL	BW25113_0119	YacL family protein	363	20	2.59491e-82	100	4	P:GO:0032543; F:GO:0003735; F:GO:0005515; C:GO:0005762	P:mitochondrial translation; F:structural constituent of ribosome; F:protein binding; C:mitochondrial large ribosomal subunit			IPR008249 (PFAM); IPR008249 (PIRSF); IPR008249 (HAMAP)	no GO terms	no GO terms
lcl|CP009273.1_gene_116	speD	BW25113_0120	adenosylmethionine decarboxylase	795	20	0	100	13	P:GO:0006397; P:GO:0006557; P:GO:0008295; P:GO:0008380; P:GO:0016246; P:GO:0050688; F:GO:0000166; F:GO:0003729; F:GO:0004014; C:GO:0005703; C:GO:0005730; C:GO:0005829; C:GO:1990904	P:mRNA processing; P:S-adenosylmethioninamine biosynthetic process; P:spermidine biosynthetic process; P:RNA splicing; P:RNA interference; P:regulation of defense response to virus; F:nucleotide binding; F:mRNA binding; F:adenosylmethionine decarboxylase activity; C:polytene chromosome puff; C:nucleolus; C:cytosol; C:ribonucleoprotein complex	EC:4.1.1.50	Adenosylmethionine decarboxylase	IPR009165 (TIGRFAM); IPR003826 (PFAM); IPR009165 (PIRSF); G3DSA:3.60.90.10 (GENE3D); PTHR33866:SF1 (PANTHER); IPR003826 (PANTHER); IPR009165 (HAMAP); IPR016067 (SUPERFAMILY)	P:GO:0008295; F:GO:0004014	P:spermidine biosynthetic process; F:adenosylmethionine decarboxylase activity
lcl|CP009273.1_gene_117	speE	BW25113_0121	polyamine aminopropyltransferase	867	20	0	100	6	P:GO:0008295; F:GO:0004766; F:GO:0010487; F:GO:0016768; F:GO:0043918; C:GO:0005829	P:spermidine biosynthetic process; F:spermidine synthase activity; F:thermospermine synthase activity; F:spermine synthase activity; F:cadaverine aminopropyltransferase activity; C:cytosol	EC:2.5.1.104; EC:2.5.1.16; EC:2.5.1.79; EC:2.5.1.22	N(1)-aminopropylagmatine synthase; Spermidine synthase; Thermospermine synthase; Spermine synthase	IPR035246 (PFAM); G3DSA:3.40.50.150 (GENE3D); IPR001045 (TIGRFAM); IPR037163 (G3DSA:2.30.140.GENE3D); PF01564 (PFAM); IPR001045 (PANTHER); PTHR11558:SF11 (PANTHER); IPR030374 (PROSITE_PROFILES); IPR001045 (HAMAP); cd02440 (CDD); IPR029063 (SUPERFAMILY)	F:GO:0003824	F:catalytic activity
lcl|CP009273.1_gene_118	yacC	BW25113_0122	YacC family pilotin-like protein	348	20	3.06277e-79	100	22	P:GO:0006887; P:GO:0006897; P:GO:0015914; P:GO:0015918; P:GO:0016125; P:GO:0030011; P:GO:0034727; P:GO:0055092; P:GO:0120009; F:GO:0001786; F:GO:0005548; F:GO:0010314; F:GO:0032934; F:GO:0043325; F:GO:0070273; F:GO:0070300; F:GO:0080025; F:GO:0120015; C:GO:0005789; C:GO:0005829; C:GO:0019898; C:GO:0032541	P:exocytosis; P:endocytosis; P:phospholipid transport; P:sterol transport; P:sterol metabolic process; P:maintenance of cell polarity; P:piecemeal microautophagy of the nucleus; P:sterol homeostasis; P:intermembrane lipid transfer; F:phosphatidylserine binding; F:phospholipid transporter activity; F:phosphatidylinositol-5-phosphate binding; F:sterol binding; F:phosphatidylinositol-3,4-bisphosphat…	EC:7	Translocases	IPR019114 (PFAM); IPR038432 (G3DSA:1.20.58.GENE3D)	no GO terms	no GO terms
lcl|CP009273.1_gene_119	cueO	BW25113_0123	multicopper oxidase CueO	1551	20	0	99.84	2	F:GO:0005507; F:GO:0016491	F:copper ion binding; F:oxidoreductase activity	EC:1	Oxidoreductases	IPR008972 (G3DSA:2.60.40.GENE3D); IPR001117 (PFAM); IPR011707 (PFAM); IPR008972 (G3DSA:2.60.40.GENE3D); IPR011706 (PFAM); IPR008972 (G3DSA:2.60.40.GENE3D); IPR045087 (PANTHER); PTHR11709:SF2 (PANTHER); IPR006311 (PROSITE_PROFILES); cd13890 (CDD); cd04232 (CDD); cd13867 (CDD); IPR008972 (SUPERFAMILY); IPR008972 (SUPERFAMILY); IPR008972 (SUPERFAMILY)	F:GO:0005507; F:GO:0016491	F:copper ion binding; F:oxidoreductase activity
lcl|CP009273.1_gene_120	gcd	BW25113_0124	pyrroloquinoline quinone-dependent dehydrogenase	2391	20	0	99.9	5	F:GO:0008876; F:GO:0048038; C:GO:0005886; C:GO:0016021; C:GO:0030288	F:quinoprotein glucose dehydrogenase activity; F:quinone binding; C:plasma membrane; C:integral component of membrane; C:outer membrane-bounded periplasmic space	EC:1.1.5.2; EC:1.1.99.10	Quinoprotein glucose dehydrogenase (PQQ, quinone); Acting on the CH-OH group of donors	IPR017511 (TIGRFAM); IPR002372 (PFAM); G3DSA:2.140.10.10 (GENE3D); mobidb-lite (MOBIDB_LITE); IPR017511 (PTHR32303:PANTHER); PTHR32303 (PANTHER); IPR017511 (CDD); IPR011047 (SUPERFAMILY)	F:GO:0016614; F:GO:0048038; C:GO:0016021	F:oxidoreductase activity, acting on CH-OH group of donors; F:quinone binding; C:integral component of membrane
lcl|CP009273.1_gene_121	hpt	BW25113_0125	hypoxanthine phosphoribosyltransferase	537	20	4.49329e-125	100	29	P:GO:0000122; P:GO:0000821; P:GO:0006166; P:GO:0006168; P:GO:0006178; P:GO:0016236; P:GO:0016310; P:GO:0032263; P:GO:0032264; P:GO:0032958; P:GO:0045944; P:GO:0046100; P:GO:0046854; P:GO:0050821; P:GO:0051289; F:GO:0000287; F:GO:0000823; F:GO:0000824; F:GO:0000825; F:GO:0000827; F:GO:0004422; F:GO:0005524; F:GO:0008440; F:GO:0030674; F:GO:0046934; F:GO:0052657; F:GO:0097216; C:GO:0005634; C:GO:00…	P:negative regulation of transcription by RNA polymerase II; P:regulation of arginine metabolic process; P:purine ribonucleoside salvage; P:adenine salvage; P:guanine salvage; P:macroautophagy; P:phosphorylation; P:GMP salvage; P:IMP salvage; P:inositol phosphate biosynthetic process; P:positive regulation of transcription by RNA polymerase II; P:hypoxanthine metabolic process; P:phosphatidylinos…	EC:2.7.1.151; EC:2.7.1.153; EC:2.7.4.21; EC:2.4.2.8; EC:2.7.1.127	Inositol-polyphosphate multikinase; Phosphatidylinositol-4,5-bisphosphate 3-kinase; Inositol-hexakisphosphate kinase; Hypoxanthine phosphoribosyltransferase; Inositol-trisphosphate 3-kinase	IPR005904 (TIGRFAM); IPR000836 (PFAM); IPR029057 (G3DSA:3.40.50.GENE3D); PTHR43340 (PANTHER); PTHR43340:SF1 (PANTHER); IPR000836 (CDD); IPR029057 (SUPERFAMILY)	P:GO:0006166; P:GO:0009116; F:GO:0004422	P:purine ribonucleoside salvage; P:nucleoside metabolic process; F:hypoxanthine phosphoribosyltransferase activity
lcl|CP009273.1_gene_122	can	BW25113_0126	carbonate dehydratase	663	20	1.15118e-149	99.86	5	P:GO:0015976; F:GO:0004089; F:GO:0005515; F:GO:0008270; C:GO:0005829	P:carbon utilization; F:carbonate dehydratase activity; F:protein binding; F:zinc ion binding; C:cytosol	EC:4.2.1.1	Carbonic anhydrase	IPR001765 (PFAM); IPR036874 (G3DSA:3.40.1050.GENE3D); PTHR11002 (PANTHER); PTHR11002:SF51 (PANTHER); cd00883 (CDD); IPR036874 (SUPERFAMILY)	F:GO:0004089; F:GO:0008270	F:carbonate dehydratase activity; F:zinc ion binding
lcl|CP009273.1_gene_123	yadG	BW25113_0127	ABC transporter ATP-binding protein	927	20	0	100	8	P:GO:0006260; P:GO:0010165; P:GO:0071897; F:GO:0003677; F:GO:0003887; F:GO:0005515; F:GO:0005524; C:GO:0005886	P:DNA replication; P:response to X-ray; P:DNA biosynthetic process; F:DNA binding; F:DNA-directed DNA polymerase activity; F:protein binding; F:ATP binding; C:plasma membrane	EC:2.7.7.7	DNA-directed DNA polymerase	IPR003439 (PFAM); IPR027417 (G3DSA:3.40.50.GENE3D); PTHR42711 (PANTHER); PTHR42711:SF15 (PANTHER); IPR003439 (PROSITE_PROFILES); cd03230 (CDD); IPR027417 (SUPERFAMILY)	F:GO:0005524	F:ATP binding
lcl|CP009273.1_gene_124	yadH	BW25113_0128	ABC transporter permease	771	20	2.16313e-157	99.71	2	P:GO:0055085; C:GO:0043190	P:transmembrane transport; C:ATP-binding cassette (ABC) transporter complex			IPR000412 (PRINTS); IPR000412 (PIRSF); IPR013525 (PFAM); PTHR43332:SF2 (PANTHER); PTHR43332 (PANTHER); IPR000412 (PROSITE_PROFILES)	P:GO:0055085; C:GO:0016020; C:GO:0016021; C:GO:0043190	P:transmembrane transport; C:membrane; C:integral component of membrane; C:ATP-binding cassette (ABC) transporter complex
lcl|CP009273.1_gene_125	yadI	BW25113_0129	PTS sugar transporter subunit IIA	441	20	1.07483e-105	99.83	8	P:GO:0009401; P:GO:0016310; P:GO:0034219; F:GO:0008982; F:GO:0016301; F:GO:0103111; C:GO:0005737; C:GO:0016021	P:phosphoenolpyruvate-dependent sugar phosphotransferase system; P:phosphorylation; P:carbohydrate transmembrane transport; F:protein-N(PI)-phosphohistidine-sugar phosphotransferase activity; F:kinase activity; F:D-glucosamine PTS permease activity; C:cytoplasm; C:integral component of membrane	EC:7; EC:2.7.1.69	Translocases; Transferring phosphorus-containing groups	IPR004701 (PFAM); IPR036662 (G3DSA:3.40.50.GENE3D); PTHR33799:SF1 (PANTHER); PTHR33799 (PANTHER); IPR004701 (PROSITE_PROFILES); IPR033887 (CDD); IPR036662 (SUPERFAMILY)	P:GO:0009401; C:GO:0016021	P:phosphoenolpyruvate-dependent sugar phosphotransferase system; C:integral component of membrane
lcl|CP009273.1_gene_126	yadE	BW25113_0130	polysaccharide deacetylase family protein	1230	20	0	99.99	2	P:GO:0005975; F:GO:0016810	P:carbohydrate metabolic process; F:hydrolase activity, acting on carbon-nitrogen (but not peptide) bonds	EC:3.5	Acting on carbon-nitrogen bonds, other than peptide bonds	IPR002509 (PFAM); G3DSA:3.20.20.370 (GENE3D); PTHR34216 (PANTHER); PTHR34216:SF3 (PANTHER); IPR002509 (PROSITE_PROFILES); cd10966 (CDD); IPR011330 (SUPERFAMILY)	P:GO:0005975; F:GO:0003824; F:GO:0016810	P:carbohydrate metabolic process; F:catalytic activity; F:hydrolase activity, acting on carbon-nitrogen (but not peptide) bonds
lcl|CP009273.1_gene_127	panD	BW25113_0131	aspartate 1-decarboxylase	381	20	1.53393e-88	100	5	P:GO:0006523; P:GO:0015940; P:GO:0016540; F:GO:0004068; C:GO:0005829	P:alanine biosynthetic process; P:pantothenate biosynthetic process; P:protein autoprocessing; F:aspartate 1-decarboxylase activity; C:cytosol	EC:4.1.1.11	Aspartate 1-decarboxylase	IPR003190 (PIRSF); IPR003190 (TIGRFAM); G3DSA:2.40.40.20 (GENE3D); IPR003190 (PFAM); IPR003190 (PANTHER); IPR003190 (HAMAP); IPR003190 (CDD); IPR009010 (SUPERFAMILY)	P:GO:0006523; F:GO:0004068	P:alanine biosynthetic process; F:aspartate 1-decarboxylase activity
lcl|CP009273.1_gene_128	yadD	BW25113_0132	Rpn family recombination-promoting nuclease/putative transposase	903	20	0	99.98	3	P:GO:0006310; P:GO:0090305; F:GO:1990238	P:DNA recombination; P:nucleic acid phosphodiester bond hydrolysis; F:double-stranded DNA endodeoxyribonuclease activity	EC:3.1	Acting on ester bonds	IPR006842 (PFAM); IPR010106 (TIGRFAM); PTHR34611:SF2 (PANTHER); PTHR34611 (PANTHER)	no GO terms	no GO terms
lcl|CP009273.1_gene_129	panC	BW25113_0133	pantoate--beta-alanine ligase	852	20	0	99.84	11	P:GO:0015940; P:GO:0039573; F:GO:0001848; F:GO:0004592; F:GO:0005524; F:GO:0042802; C:GO:0005576; C:GO:0005829; C:GO:0016021; C:GO:0020002; C:GO:0055036	P:pantothenate biosynthetic process; P:suppression by virus of host complement activation; F:complement binding; F:pantoate-beta-alanine ligase activity; F:ATP binding; F:identical protein binding; C:extracellular region; C:cytosol; C:integral component of membrane; C:host cell plasma membrane; C:virion membrane	EC:6.3.2.1	Pantoate--beta-alanine ligase (AMP-forming)	IPR003721 (PFAM); IPR014729 (G3DSA:3.40.50.GENE3D); IPR004821 (TIGRFAM); IPR003721 (TIGRFAM); IPR042176 (G3DSA:3.30.1300.GENE3D); IPR003721 (PTHR21299:PANTHER); PTHR21299 (PANTHER); IPR003721 (HAMAP); IPR003721 (CDD); SSF52374 (SUPERFAMILY)	P:GO:0009058; P:GO:0015940; F:GO:0003824; F:GO:0004592	P:biosynthetic process; P:pantothenate biosynthetic process; F:catalytic activity; F:pantoate-beta-alanine ligase activity
lcl|CP009273.1_gene_130	panB	BW25113_0134	3-methyl-2-oxobutanoate hydroxymethyltransferase	795	20	6.99724e-180	99.89	7	P:GO:0015940; P:GO:0032259; F:GO:0000287; F:GO:0003864; F:GO:0008168; F:GO:0042802; C:GO:0005829	P:pantothenate biosynthetic process; P:methylation; F:magnesium ion binding; F:3-methyl-2-oxobutanoate hydroxymethyltransferase activity; F:methyltransferase activity; F:identical protein binding; C:cytosol	EC:2.1.2.11; EC:2.1.1	3-methyl-2-oxobutanoate hydroxymethyltransferase; Transferring one-carbon groups	IPR003700 (TIGRFAM); IPR003700 (PFAM); IPR040442 (G3DSA:3.20.20.GENE3D); IPR003700 (PIRSF); IPR003700 (PANTHER); PTHR20881:SF2 (PANTHER); IPR003700 (HAMAP); IPR003700 (CDD); IPR015813 (SUPERFAMILY)	P:GO:0015940; F:GO:0003824; F:GO:0003864	P:pantothenate biosynthetic process; F:catalytic activity; F:3-methyl-2-oxobutanoate hydroxymethyltransferase activity
lcl|CP009273.1_gene_131	yadC	BW25113_0135	fimbrial tip-adhesin YadC	1239	20	0	99.88	4	P:GO:0006974; P:GO:0043709; P:GO:0046677; C:GO:0009289	P:cellular response to DNA damage stimulus; P:cell adhesion involved in single-species biofilm formation; P:response to antibiotic; C:pilus			IPR000259 (PFAM); IPR036937 (G3DSA:2.60.40.GENE3D); IPR017014 (PIRSF); PTHR33420:SF25 (PANTHER); PTHR33420 (PANTHER); IPR008966 (SUPERFAMILY)	P:GO:0007155; C:GO:0009289	P:cell adhesion; C:pilus
lcl|CP009273.1_gene_132	yadK	BW25113_0136	fimbrial protein	597	20	1.7855e-143	100	2	P:GO:0043709; C:GO:0009289	P:cell adhesion involved in single-species biofilm formation; C:pilus			IPR000259 (PFAM); IPR036937 (G3DSA:2.60.40.GENE3D); PTHR33420:SF5 (PANTHER); PTHR33420 (PANTHER); IPR008966 (SUPERFAMILY)	P:GO:0007155; C:GO:0009289	P:cell adhesion; C:pilus
lcl|CP009273.1_gene_133	yadL	BW25113_0137	fimbrial-like protein YadL	606	20	1.76082e-104	99.8	2	P:GO:0043709; C:GO:0009289	P:cell adhesion involved in single-species biofilm formation; C:pilus			IPR036937 (G3DSA:2.60.40.GENE3D); IPR000259 (PFAM); PTHR33420:SF4 (PANTHER); PTHR33420 (PANTHER); IPR008966 (SUPERFAMILY)	P:GO:0007155; C:GO:0009289	P:cell adhesion; C:pilus
lcl|CP009273.1_gene_134	yadM	BW25113_0138	fimbrial protein	570	20	1.55944e-119	99.74	2	P:GO:0043709; C:GO:0009289	P:cell adhesion involved in single-species biofilm formation; C:pilus			IPR000259 (PFAM); IPR036937 (G3DSA:2.60.40.GENE3D); mobidb-lite (MOBIDB_LITE); PTHR33420 (PANTHER); PTHR33420:SF12 (PANTHER); IPR008966 (SUPERFAMILY)	P:GO:0007155; C:GO:0009289	P:cell adhesion; C:pilus
lcl|CP009273.1_gene_135	htrE	BW25113_0139	Yad fimbria usher protein HtrE	2598	20	0	99.95	7	P:GO:0007155; P:GO:0009297; P:GO:0055085; F:GO:0005515; F:GO:0015473; C:GO:0009279; C:GO:0016021	P:cell adhesion; P:pilus assembly; P:transmembrane transport; F:protein binding; F:fimbrial usher porin activity; C:cell outer membrane; C:integral component of membrane	EC:7	Translocases	IPR043142 (G3DSA:2.60.40.GENE3D); IPR037224 (G3DSA:3.10.20.GENE3D); G3DSA:2.60.40.3110 (GENE3D); IPR025885 (PFAM); IPR000015 (PFAM); IPR042186 (G3DSA:2.60.40.GENE3D); IPR025949 (PFAM); PTHR30451:SF3 (PANTHER); IPR000015 (PANTHER); IPR037224 (SUPERFAMILY)	P:GO:0009297; F:GO:0005515; F:GO:0015473; C:GO:0016020	P:pilus assembly; F:protein binding; F:fimbrial usher porin activity; C:membrane
lcl|CP009273.1_gene_136	yadV	BW25113_0140	fimbrial chaperone	741	20	0	99.98	4	P:GO:0007155; P:GO:0061077; P:GO:0071555; C:GO:0030288	P:cell adhesion; P:chaperone-mediated protein folding; P:cell wall organization; C:outer membrane-bounded periplasmic space			IPR001829 (PRINTS); IPR013783 (G3DSA:2.60.40.GENE3D); IPR016147 (PFAM); IPR013783 (G3DSA:2.60.40.GENE3D); IPR016148 (PFAM); PTHR30251 (PANTHER); PTHR30251:SF2 (PANTHER); IPR008962 (SUPERFAMILY); IPR036316 (SUPERFAMILY)	P:GO:0043711; P:GO:0061077; P:GO:0071555; C:GO:0030288	P:pilus organization; P:chaperone-mediated protein folding; P:cell wall organization; C:outer membrane-bounded periplasmic space
lcl|CP009273.1_gene_137	yadN	BW25113_0141	fimbrial protein	585	20	1.31632e-136	100	8	P:GO:0006635; P:GO:0043709; F:GO:0003857; F:GO:0004300; F:GO:0016853; F:GO:0044594; C:GO:0005777; C:GO:0009289	P:fatty acid beta-oxidation; P:cell adhesion involved in single-species biofilm formation; F:3-hydroxyacyl-CoA dehydrogenase activity; F:enoyl-CoA hydratase activity; F:isomerase activity; F:17-beta-hydroxysteroid dehydrogenase (NAD+) activity; C:peroxisome; C:pilus	EC:1.1.1.35; EC:5; EC:1.1.1.62; EC:4.2.1.17	3-hydroxyacyl-CoA dehydrogenase; Isomerases; 17-beta-estradiol 17-dehydrogenase; Enoyl-CoA hydratase	IPR000259 (PFAM); IPR036937 (G3DSA:2.60.40.GENE3D); PTHR33420 (PANTHER); PTHR33420:SF3 (PANTHER); IPR008966 (SUPERFAMILY)	P:GO:0007155; C:GO:0009289	P:cell adhesion; C:pilus
lcl|CP009273.1_gene_138	folK	BW25113_0142	2-amino-4-hydroxy-6-hydroxymethyldihydropteridine diphosphokinase	480	20	1.2974e-113	99.91	7	P:GO:0016310; P:GO:0046654; P:GO:0046656; F:GO:0000287; F:GO:0003848; F:GO:0005524; F:GO:0016301	P:phosphorylation; P:tetrahydrofolate biosynthetic process; P:folic acid biosynthetic process; F:magnesium ion binding; F:2-amino-4-hydroxy-6-hydroxymethyldihydropteridine diphosphokinase activity; F:ATP binding; F:kinase activity	EC:2.7.6.3	2-amino-4-hydroxy-6-hydroxymethyldihydropteridine diphosphokinase	IPR000550 (PFAM); IPR000550 (TIGRFAM); IPR035907 (G3DSA:3.30.70.GENE3D); PTHR43071:SF1 (PANTHER); PTHR43071 (PANTHER); IPR000550 (CDD); IPR035907 (SUPERFAMILY)	P:GO:0009396; F:GO:0003848	P:folic acid-containing compound biosynthetic process; F:2-amino-4-hydroxy-6-hydroxymethyldihydropteridine diphosphokinase activity
lcl|CP009273.1_gene_139	pcnB	BW25113_0143	polynucleotide adenylyltransferase PcnB	1398	20	0	99.81	4	P:GO:0006378; F:GO:0003723; F:GO:0004652; F:GO:0005524	P:mRNA polyadenylation; F:RNA binding; F:polynucleotide adenylyltransferase activity; F:ATP binding	EC:2.7.7.19	Polynucleotide adenylyltransferase	IPR002646 (PFAM); IPR032828 (PFAM); IPR025866 (PFAM); IPR010206 (TIGRFAM); IPR043519 (G3DSA:3.30.460.GENE3D); G3DSA:1.10.3090.10 (GENE3D); mobidb-lite (MOBIDB_LITE); PTHR43051 (PANTHER); PTHR43051:SF1 (PANTHER); IPR010206 (HAMAP); IPR002646 (CDD); IPR043519 (SUPERFAMILY); SSF81891 (SUPERFAMILY)	P:GO:0006378; P:GO:0006396; F:GO:0003723; F:GO:0004652; F:GO:0016779	P:mRNA polyadenylation; P:RNA processing; F:RNA binding; F:polynucleotide adenylyltransferase activity; F:nucleotidyltransferase activity
lcl|CP009273.1_gene_140	gluQ	BW25113_0144	tRNA glutamyl-Q(34) synthetase GluQRS	927	20	0	100	6	P:GO:0002097; P:GO:0006424; F:GO:0004818; F:GO:0005524; F:GO:0008270; C:GO:0005829	P:tRNA wobble base modification; P:glutamyl-tRNA aminoacylation; F:glutamate-tRNA ligase activity; F:ATP binding; F:zinc ion binding; C:cytosol	EC:6.1.1.17	Glutamate--tRNA ligase	IPR000924 (PRINTS); IPR014729 (G3DSA:3.40.50.GENE3D); IPR022380 (TIGRFAM); IPR020058 (PFAM); PTHR43311:SF1 (PANTHER); PTHR43311 (PANTHER); IPR022380 (HAMAP); SSF52374 (SUPERFAMILY)	P:GO:0006400; P:GO:0043039; F:GO:0000166; F:GO:0004812; F:GO:0005524	P:tRNA modification; P:tRNA aminoacylation; F:nucleotide binding; F:aminoacyl-tRNA ligase activity; F:ATP binding
lcl|CP009273.1_gene_141	dksA	BW25113_0145	RNA polymerase-binding transcription factor DksA	456	20	3.34679e-94	99.9	13	P:GO:0006355; P:GO:0008643; P:GO:0019878; P:GO:0055085; F:GO:0003700; F:GO:0004043; F:GO:0008270; F:GO:0015293; F:GO:0031177; F:GO:0043565; C:GO:0005634; C:GO:0005829; C:GO:0016021	P:regulation of transcription, DNA-templated; P:carbohydrate transport; P:lysine biosynthetic process via aminoadipic acid; P:transmembrane transport; F:DNA-binding transcription factor activity; F:L-aminoadipate-semialdehyde dehydrogenase activity; F:zinc ion binding; F:symporter activity; F:phosphopantetheine binding; F:sequence-specific DNA binding; C:nucleus; C:cytosol; C:integral component o…	EC:1.2.1.31; EC:7	L-aminoadipate-semialdehyde dehydrogenase; Translocases	IPR020460 (PRINTS); G3DSA:1.20.120.910 (GENE3D); IPR000962 (PFAM); IPR012784 (TIGRFAM); PTHR33823 (PANTHER); PTHR33823:SF2 (PANTHER); IPR000962 (PROSITE_PROFILES); IPR012784 (HAMAP); SSF57716 (SUPERFAMILY); IPR037187 (SUPERFAMILY)	F:GO:0008270	F:zinc ion binding
lcl|CP009273.1_gene_142	sfsA	BW25113_0146	DNA/RNA nuclease SfsA	705	20	3.71283e-175	100	5	P:GO:0002181; F:GO:0003677; F:GO:0003735; F:GO:0005515; F:GO:0043021	P:cytoplasmic translation; F:DNA binding; F:structural constituent of ribosome; F:protein binding; F:ribonucleoprotein complex binding			IPR041465 (PFAM); IPR005224 (TIGRFAM); IPR040452 (PFAM); G3DSA:2.40.50.580 (GENE3D); G3DSA:3.40.1350.60 (GENE3D); IPR005224 (PANTHER); PTHR30545:SF2 (PANTHER); IPR005224 (HAMAP)	F:GO:0003677	F:DNA binding
lcl|CP009273.1_gene_143	ligT	BW25113_0147	RNA 2',3'-cyclic phosphodiesterase	531	20	1.50657e-125	100	2	F:GO:0004113; F:GO:0008664	F:2',3'-cyclic-nucleotide 3'-phosphodiesterase activity; F:2'-5'-RNA ligase activity	EC:3.1.4.37; EC:6.5	2',3'-cyclic-nucleotide 3'-phosphodiesterase; Forming phosphoric ester bonds	IPR014051 (PFAM); G3DSA:3.90.1140.10 (GENE3D); IPR004175 (TIGRFAM); IPR004175 (PANTHER); IPR004175 (HAMAP); IPR009097 (SUPERFAMILY)	F:GO:0004113; F:GO:0008664	F:2',3'-cyclic-nucleotide 3'-phosphodiesterase activity; F:2'-5'-RNA ligase activity
lcl|CP009273.1_gene_144	hrpB	BW25113_0148	ATP-dependent helicase HrpB	2430	20	0	99.86	4	F:GO:0003676; F:GO:0003724; F:GO:0005524; F:GO:0016787	F:nucleic acid binding; F:RNA helicase activity; F:ATP binding; F:hydrolase activity	EC:3.6.4.13	RNA helicase	IPR027417 (G3DSA:3.40.50.GENE3D); IPR010225 (TIGRFAM); IPR013689 (PFAM); IPR010225 (PIRSF); IPR007502 (PFAM); IPR001650 (PFAM); IPR011545 (PFAM); G3DSA:1.20.120.1080 (GENE3D); IPR027417 (G3DSA:3.40.50.GENE3D); mobidb-lite (MOBIDB_LITE); PTHR43519 (PANTHER); IPR001650 (PROSITE_PROFILES); IPR014001 (PROSITE_PROFILES); cd18791 (CDD); cd17990 (CDD); IPR027417 (SUPERFAMILY)	F:GO:0003676; F:GO:0004386; F:GO:0005524	F:nucleic acid binding; F:helicase activity; F:ATP binding
lcl|CP009273.1_gene_145	mrcB	BW25113_0149	bifunctional glycosyl transferase/transpeptidase	2535	20	0	99.89						IPR011813 (TIGRFAM); IPR032730 (PFAM); IPR028166 (PFAM); IPR001264 (PFAM); IPR011813 (PIRSF); G3DSA:3.30.2060.10 (GENE3D); IPR036950 (G3DSA:1.10.3810.GENE3D); IPR012338 (G3DSA:3.40.710.GENE3D); IPR001460 (PFAM); G3DSA:1.20.5.100 (GENE3D); mobidb-lite (MOBIDB_LITE); mobidb-lite (MOBIDB_LITE); mobidb-lite (MOBIDB_LITE); PTHR32282:SF11 (PANTHER); PTHR32282 (PANTHER); IPR023346 (SUPERFAMILY); IPR0123…	P:GO:0009252; P:GO:0046677; F:GO:0008233; F:GO:0008658; F:GO:0008955; C:GO:0009274	P:peptidoglycan biosynthetic process; P:response to antibiotic; F:peptidase activity; F:penicillin binding; F:peptidoglycan glycosyltransferase activity; C:peptidoglycan-based cell wall
lcl|CP009273.1_gene_146	fhuA	BW25113_0150	ferrichrome porin FhuA	2244	20	0	99.9	10	P:GO:0044718; P:GO:0055072; F:GO:0005506; F:GO:0015344; F:GO:0015643; F:GO:0019904; F:GO:0038023; F:GO:0046790; C:GO:0009279; C:GO:0016021	P:siderophore transmembrane transport; P:iron ion homeostasis; F:iron ion binding; F:siderophore uptake transmembrane transporter activity; F:toxic substance binding; F:protein domain specific binding; F:signaling receptor activity; F:virion binding; C:cell outer membrane; C:integral component of membrane	EC:7	Translocases	IPR012910 (PFAM); IPR010105 (TIGRFAM); IPR036942 (G3DSA:2.40.170.GENE3D); IPR000531 (PFAM); IPR037066 (G3DSA:2.170.130.GENE3D); IPR039423 (PANTHER); PTHR32552:SF64 (PANTHER); cd01347 (CDD); SSF56935 (SUPERFAMILY)	P:GO:0015891; F:GO:0015344; F:GO:0038023; C:GO:0009279	P:siderophore transport; F:siderophore uptake transmembrane transporter activity; F:signaling receptor activity; C:cell outer membrane
lcl|CP009273.1_gene_147	fhuC	BW25113_0151	Fe3+-hydroxamate ABC transporter ATP-binding protein FhuC	798	20	0	99.92	4	P:GO:0033214; F:GO:0005524; F:GO:0015625; C:GO:0043190	P:siderophore-dependent iron import into cell; F:ATP binding; F:ABC-type ferric hydroxamate transporter activity; C:ATP-binding cassette (ABC) transporter complex	EC:7.2.2.16	ABC-type ferric hydroxamate transporter	IPR003439 (PFAM); IPR027417 (G3DSA:3.40.50.GENE3D); PTHR42771 (PANTHER); PTHR42771:SF2 (PANTHER); IPR003439 (PROSITE_PROFILES); cd03214 (CDD); IPR027417 (SUPERFAMILY)	F:GO:0005524	F:ATP binding
lcl|CP009273.1_gene_148	fhuD	BW25113_0152	Fe(3+)-hydroxamate ABC transporter substrate-binding protein FhuD	891	20	0	99.88	4	P:GO:0006811; P:GO:0055072; F:GO:0005515; C:GO:0030288	P:ion transport; P:iron ion homeostasis; F:protein binding; C:outer membrane-bounded periplasmic space			PR01715 (PRINTS); G3DSA:3.40.50.1980 (GENE3D); IPR002491 (PFAM); G3DSA:3.40.50.1980 (GENE3D); PTHR30532 (PANTHER); PTHR30532:SF1 (PANTHER); IPR002491 (PROSITE_PROFILES); cd01146 (CDD); SSF53807 (SUPERFAMILY)	no GO terms	no GO terms
lcl|CP009273.1_gene_149	fhuB	BW25113_0153	Fe(3+)-hydroxamate ABC transporter permease FhuB	1983	20	0	99.64	4	P:GO:0055085; F:GO:0022857; C:GO:0005886; C:GO:0016021	P:transmembrane transport; F:transmembrane transporter activity; C:plasma membrane; C:integral component of membrane	EC:7	Translocases	IPR037294 (G3DSA:1.10.3470.GENE3D); IPR037294 (G3DSA:1.10.3470.GENE3D); IPR000522 (PFAM); PTHR30472:SF37 (PANTHER); IPR000522 (PANTHER); PTHR30472:SF37 (PANTHER); IPR000522 (PANTHER); cd06550 (CDD); cd06550 (CDD); IPR037294 (SUPERFAMILY); IPR037294 (SUPERFAMILY)	F:GO:0022857; C:GO:0016020	F:transmembrane transporter activity; C:membrane
lcl|CP009273.1_gene_150	hemL	BW25113_0154	glutamate-1-semialdehyde 2,1-aminomutase	1281	20	0	99.84	6	P:GO:0006782; F:GO:0008483; F:GO:0030170; F:GO:0042286; F:GO:0042802; C:GO:0005737	P:protoporphyrinogen IX biosynthetic process; F:transaminase activity; F:pyridoxal phosphate binding; F:glutamate-1-semialdehyde 2,1-aminomutase activity; F:identical protein binding; C:cytoplasm	EC:2.6.1; EC:5.4.3.8	Transferring nitrogenous groups; Glutamate-1-semialdehyde 2,1-aminomutase	IPR015421 (G3DSA:3.40.640.GENE3D); IPR015422 (G3DSA:3.90.1150.GENE3D); IPR004639 (TIGRFAM); IPR005814 (PFAM); PTHR43713 (PANTHER); IPR004639 (HAMAP); IPR005814 (CDD); IPR015424 (SUPERFAMILY)	P:GO:0033014; F:GO:0003824; F:GO:0008483; F:GO:0030170; F:GO:0042286	P:tetrapyrrole biosynthetic process; F:catalytic activity; F:transaminase activity; F:pyridoxal phosphate binding; F:glutamate-1-semialdehyde 2,1-aminomutase activity
lcl|CP009273.1_gene_151	clcA	BW25113_0155	H(+)/Cl(-) exchange transporter ClcA	1422	20	0	99.82	5	P:GO:1902476; F:GO:0005247; F:GO:0015108; F:GO:0015297; C:GO:0005887	P:chloride transmembrane transport; F:voltage-gated chloride channel activity; F:chloride transmembrane transporter activity; F:antiporter activity; C:integral component of plasma membrane	EC:7	Translocases	IPR001807 (PRINTS); G3DSA:1.10.3080.10 (GENE3D); IPR001807 (PFAM); PTHR45711:SF6 (PANTHER); PTHR45711 (PANTHER); IPR023861 (HAMAP); cd01031 (CDD); IPR014743 (SUPERFAMILY)	P:GO:0006821; P:GO:0055085; F:GO:0005247; F:GO:0015108; C:GO:0005887; C:GO:0016020	P:chloride transport; P:transmembrane transport; F:voltage-gated chloride channel activity; F:chloride transmembrane transporter activity; C:integral component of plasma membrane; C:membrane
lcl|CP009273.1_gene_152	erpA	BW25113_0156	iron-sulfur cluster insertion protein ErpA	345	20	2.91115e-77	100	13	P:GO:0009060; P:GO:0009061; P:GO:0009853; P:GO:0016226; P:GO:0019253; P:GO:0106035; F:GO:0004497; F:GO:0005506; F:GO:0016984; F:GO:0051537; F:GO:0051539; C:GO:0005829; C:GO:0009507	P:aerobic respiration; P:anaerobic respiration; P:photorespiration; P:iron-sulfur cluster assembly; P:reductive pentose-phosphate cycle; P:protein maturation by [4Fe-4S] cluster transfer; F:monooxygenase activity; F:iron ion binding; F:ribulose-bisphosphate carboxylase activity; F:2 iron, 2 sulfur cluster binding; F:4 iron, 4 sulfur cluster binding; C:cytosol; C:chloroplast	EC:4.1.1.39; EC:1	Ribulose-bisphosphate carboxylase; Oxidoreductases	IPR016092 (TIGRFAM); IPR000361 (PFAM); IPR035903 (G3DSA:2.60.300.GENE3D); PTHR43011:SF1 (PANTHER); PTHR43011 (PANTHER); IPR023063 (HAMAP); IPR035903 (SUPERFAMILY)	P:GO:0016226; F:GO:0051536	P:iron-sulfur cluster assembly; F:iron-sulfur cluster binding
lcl|CP009273.1_gene_153	yadS	BW25113_0157	TRIC cation channel family protein	624	20	3.62366e-122	99.59	2	C:GO:0005886; C:GO:0016021	C:plasma membrane; C:integral component of membrane			IPR005115 (PFAM); PTHR30506 (PANTHER); PTHR30506:SF3 (PANTHER)	no GO terms	no GO terms
lcl|CP009273.1_gene_154	btuF	BW25113_0158	vitamin B12 ABC transporter substrate-binding protein BtuF	801	20	0	100	4	P:GO:0015889; F:GO:0005515; F:GO:0031419; C:GO:0030288	P:cobalamin transport; F:protein binding; F:cobalamin binding; C:outer membrane-bounded periplasmic space			IPR002491 (PFAM); G3DSA:3.40.50.1980 (GENE3D); G3DSA:3.40.50.1980 (GENE3D); PTHR42860 (PANTHER); PTHR42860:SF1 (PANTHER); IPR002491 (PROSITE_PROFILES); IPR023544 (HAMAP); cd01144 (CDD); SSF53807 (SUPERFAMILY)	P:GO:0015889; F:GO:0031419; C:GO:0042597	P:cobalamin transport; F:cobalamin binding; C:periplasmic space
lcl|CP009273.1_gene_155	mtn	BW25113_0159	5'-methylthioadenosine/S-adenosylhomocysteine nucleosidase	699	20	3.35216e-153	99.29	5	P:GO:0019284; P:GO:0019509; P:GO:0046124; F:GO:0008782; F:GO:0008930	P:L-methionine salvage from S-adenosylmethionine; P:L-methionine salvage from methylthioadenosine; P:purine deoxyribonucleoside catabolic process; F:adenosylhomocysteine nucleosidase activity; F:methylthioadenosine nucleosidase activity	EC:3.2.2.9; EC:3.2.2.16	Adenosylhomocysteine nucleosidase; Methylthioadenosine nucleosidase	IPR035994 (G3DSA:3.40.50.GENE3D); IPR010049 (TIGRFAM); IPR000845 (PFAM); PTHR46832:SF1 (PANTHER); PTHR46832 (PANTHER); IPR010049 (HAMAP); cd09008 (CDD); IPR035994 (SUPERFAMILY)	P:GO:0009116; P:GO:0009164; P:GO:0019509; F:GO:0003824; F:GO:0008782; F:GO:0008930	P:nucleoside metabolic process; P:nucleoside catabolic process; P:L-methionine salvage from methylthioadenosine; F:catalytic activity; F:adenosylhomocysteine nucleosidase activity; F:methylthioadenosine nucleosidase activity
lcl|CP009273.1_gene_156	dgt	BW25113_0160	dGTPase	1518	20	0	99.98	9	P:GO:0006203; P:GO:0015949; F:GO:0000287; F:GO:0003697; F:GO:0003924; F:GO:0008832; F:GO:0030145; F:GO:0042802; F:GO:0050897	P:dGTP catabolic process; P:nucleobase-containing small molecule interconversion; F:magnesium ion binding; F:single-stranded DNA binding; F:GTPase activity; F:dGTPase activity; F:manganese ion binding; F:identical protein binding; F:cobalt ion binding	EC:3.6.1; EC:3.1.5.1	Acting on acid anhydrides; dGTPase	IPR026875 (PFAM); IPR023293 (G3DSA:1.10.3410.GENE3D); G3DSA:1.10.3210.10 (GENE3D); IPR006674 (PFAM); G3DSA:1.10.3210.10 (GENE3D); IPR006261 (TIGRFAM); IPR020779 (PTHR11373:PANTHER); PTHR11373 (PANTHER); IPR006674 (PROSITE_PROFILES); IPR020779 (HAMAP); IPR003607 (CDD); SSF109604 (SUPERFAMILY)	P:GO:0006203; F:GO:0000287; F:GO:0008832; F:GO:0016793	P:dGTP catabolic process; F:magnesium ion binding; F:dGTPase activity; F:triphosphoric monoester hydrolase activity
lcl|CP009273.1_gene_157	degP	BW25113_0161	serine endoprotease DegP	1425	20	0	99.9	3	P:GO:0006508; F:GO:0004252; C:GO:0042597	P:proteolysis; F:serine-type endopeptidase activity; C:periplasmic space	EC:3.4.21	Acting on peptide bonds (peptidases)	IPR001940 (PRINTS); IPR036034 (G3DSA:2.30.42.GENE3D); IPR011782 (TIGRFAM); G3DSA:2.40.10.120 (GENE3D); IPR001478 (PFAM); PF13365 (PFAM); IPR036034 (G3DSA:2.30.42.GENE3D); PTHR22939 (PANTHER); PTHR22939:SF101 (PANTHER); PTHR22939 (PANTHER); PTHR22939:SF101 (PANTHER); IPR001478 (PROSITE_PROFILES); IPR001478 (PROSITE_PROFILES); cd00987 (CDD); cd00987 (CDD); IPR036034 (SUPERFAMILY); IPR036034 (SUPERF…	P:GO:0006508; F:GO:0004252; F:GO:0005515	P:proteolysis; F:serine-type endopeptidase activity; F:protein binding
lcl|CP009273.1_gene_158	cdaR	BW25113_0162	CdaR family transcriptional regulator	1158	20	0	99.94	2	P:GO:0045893; F:GO:0003700	P:positive regulation of transcription, DNA-templated; F:DNA-binding transcription factor activity			IPR025736 (PFAM); IPR042070 (G3DSA:1.10.10.GENE3D); IPR008599 (PFAM); IPR041522 (PFAM); PTHR33744:SF1 (PANTHER); PTHR33744 (PANTHER)	no GO terms	no GO terms
lcl|CP009273.1_gene_159	yaeH	BW25113_0163	DUF3461 family protein	387	20	6.81642e-87	100	7	P:GO:0006351; P:GO:0006412; F:GO:0003677; F:GO:0003735; F:GO:0003899; F:GO:0032549; C:GO:0005840	P:transcription, DNA-templated; P:translation; F:DNA binding; F:structural constituent of ribosome; F:DNA-directed 5'-3' RNA polymerase activity; F:ribonucleoside binding; C:ribosome	EC:2.7.7.6	DNA-directed RNA polymerase	IPR020911 (PFAM); IPR020911 (HAMAP)	no GO terms	no GO terms
lcl|CP009273.1_gene_160	yaeI	BW25113_0164	phosphodiesterase YaeI	813	20	0	99.89	4	P:GO:0009245; F:GO:0008081; F:GO:0008758; F:GO:0046872	P:lipid A biosynthetic process; F:phosphoric diester hydrolase activity; F:UDP-2,3-diacylglucosamine hydrolase activity; F:metal ion binding	EC:3.1.4; EC:3.6.1	Acting on ester bonds; Acting on acid anhydrides	IPR004843 (PFAM); IPR029052 (G3DSA:3.60.21.GENE3D); PTHR31302 (PANTHER); PTHR31302:SF0 (PANTHER); IPR029052 (SUPERFAMILY)	F:GO:0016787	F:hydrolase activity
lcl|CP009273.1_gene_161	dapD	BW25113_0166	2,3,4,5-tetrahydropyridine-2,6-dicarboxylate N-succinyltransferase	825	20	0	99.93	5	P:GO:0009089; P:GO:0019877; F:GO:0008666; F:GO:0016779; C:GO:0005829	P:lysine biosynthetic process via diaminopimelate; P:diaminopimelate biosynthetic process; F:2,3,4,5-tetrahydropyridine-2,6-dicarboxylate N-succinyltransferase activity; F:nucleotidyltransferase activity; C:cytosol	EC:2.7.7; EC:2.3.1.117	Transferring phosphorus-containing groups; 2,3,4,5-tetrahydropyridine-2,6-dicarboxylate N-succinyltransferase	IPR005664 (TIGRFAM); IPR001451 (PFAM); IPR001451 (PFAM); IPR023180 (PFAM); IPR037133 (G3DSA:1.10.166.GENE3D); G3DSA:2.160.10.10 (GENE3D); PTHR19136 (PANTHER); PTHR19136:SF52 (PANTHER); IPR005664 (HAMAP); cd03350 (CDD); IPR011004 (SUPERFAMILY)	P:GO:0009089; F:GO:0008666	P:lysine biosynthetic process via diaminopimelate; F:2,3,4,5-tetrahydropyridine-2,6-dicarboxylate N-succinyltransferase activity
lcl|CP009273.1_gene_162	glnD	BW25113_0167	bifunctional uridylyltransferase/uridylyl-removing protein GlnD	2673	20	0	99.98	5	P:GO:0006464; P:GO:0006808; F:GO:0005515; F:GO:0008081; F:GO:0008773	P:cellular protein modification process; P:regulation of nitrogen utilization; F:protein binding; F:phosphoric diester hydrolase activity; F:[protein-PII] uridylyltransferase activity	EC:3.1.4; EC:2.7.7.59	Acting on ester bonds; [Protein-PII] uridylyltransferase	IPR010043 (TIGRFAM); IPR002934 (PFAM); IPR006674 (PFAM); IPR013546 (PFAM); G3DSA:1.10.3210.10 (GENE3D); IPR010043 (PIRSF); IPR002912 (PFAM); IPR010043 (PANTHER); IPR002912 (PROSITE_PROFILES); IPR002912 (PROSITE_PROFILES); IPR010043 (HAMAP); IPR006674 (PROSITE_PROFILES); cd04899 (CDD); cd05401 (CDD); cd04900 (CDD); IPR003607 (CDD); SSF55021 (SUPERFAMILY); SSF55021 (SUPERFAMILY); SSF81593 (SUPERFAM…	P:GO:0006807; F:GO:0008773; F:GO:0016779	P:nitrogen compound metabolic process; F:[protein-PII] uridylyltransferase activity; F:nucleotidyltransferase activity
lcl|CP009273.1_gene_163	map	BW25113_0168	type I methionyl aminopeptidase	795	20	0	100	15	P:GO:0000381; P:GO:0001178; P:GO:0006508; P:GO:0031440; P:GO:0044819; P:GO:0051607; P:GO:0070084; F:GO:0003677; F:GO:0003729; F:GO:0008198; F:GO:0070006; C:GO:0005700; C:GO:0005829; C:GO:0016607; C:GO:0035327	P:regulation of alternative mRNA splicing, via spliceosome; P:regulation of transcriptional start site selection at RNA polymerase II promoter; P:proteolysis; P:regulation of mRNA 3'-end processing; P:mitotic G1/S transition checkpoint signaling; P:defense response to virus; P:protein initiator methionine removal; F:DNA binding; F:mRNA binding; F:ferrous iron binding; F:metalloaminopeptidase acti…	EC:3.4.11	Acting on peptide bonds (peptidases)	IPR001714 (PRINTS); IPR002467 (TIGRFAM); IPR036005 (G3DSA:3.90.230.GENE3D); IPR000994 (PFAM); PTHR43330 (PANTHER); PTHR43330:SF22 (PANTHER); IPR002467 (HAMAP); IPR002467 (CDD); IPR036005 (SUPERFAMILY)	P:GO:0006508; F:GO:0070006	P:proteolysis; F:metalloaminopeptidase activity
lcl|CP009273.1_gene_164	tff	BW25113_4414	30S ribosomal protein S2	136	20	5.9748e-27	93.87	15	P:GO:0000754; P:GO:0006412; P:GO:0006470; P:GO:0006873; P:GO:0031505; P:GO:0097720; F:GO:0003735; F:GO:0005516; F:GO:0033192; F:GO:0046872; F:GO:0106306; F:GO:0106307; C:GO:0005737; C:GO:0005955; C:GO:0015935	P:adaptation of signaling pathway by response to pheromone involved in conjugation with cellular fusion; P:translation; P:protein dephosphorylation; P:cellular ion homeostasis; P:fungal-type cell wall organization; P:calcineurin-mediated signaling; F:structural constituent of ribosome; F:calmodulin binding; F:calmodulin-dependent protein phosphatase activity; F:metal ion binding; F:protein serine…	EC:3.1.3.16	Protein-serine/threonine phosphatase	no IPS match	no IPS match	no IPS match
lcl|CP009273.1_gene_165	rpsB	BW25113_0169	30S ribosomal protein S2	726	20	3.79318e-178	99.98	6	P:GO:0000028; P:GO:0006412; F:GO:0003735; F:GO:0005515; F:GO:0008270; C:GO:0022627	P:ribosomal small subunit assembly; P:translation; F:structural constituent of ribosome; F:protein binding; F:zinc ion binding; C:cytosolic small ribosomal subunit			IPR001865 (PRINTS); G3DSA:3.40.50.10490 (GENE3D); IPR005706 (TIGRFAM); G3DSA:1.10.287.610 (GENE3D); IPR001865 (PFAM); IPR005706 (PANTHER); IPR005706 (HAMAP); IPR001865 (CDD); IPR023591 (SUPERFAMILY)	P:GO:0006412; F:GO:0003735; C:GO:0005840; C:GO:0015935	P:translation; F:structural constituent of ribosome; C:ribosome; C:small ribosomal subunit
lcl|CP009273.1_gene_166	tsf	BW25113_0170	elongation factor Ts	852	20	0	99.95	5	P:GO:0006414; F:GO:0003746; F:GO:0005515; F:GO:0008270; C:GO:0005737	P:translational elongation; F:translation elongation factor activity; F:protein binding; F:zinc ion binding; C:cytoplasm			IPR036402 (G3DSA:3.30.479.GENE3D); G3DSA:1.10.8.10 (GENE3D); IPR014039 (PFAM); G3DSA:1.10.286.20 (GENE3D); IPR001816 (TIGRFAM); IPR036402 (G3DSA:3.30.479.GENE3D); IPR001816 (PANTHER); IPR001816 (HAMAP); cd14275 (CDD); IPR036402 (SUPERFAMILY); IPR036402 (SUPERFAMILY); IPR009060 (SUPERFAMILY)	P:GO:0006414; F:GO:0003746; F:GO:0005515	P:translational elongation; F:translation elongation factor activity; F:protein binding
lcl|CP009273.1_gene_167	pyrH	BW25113_0171	UMP kinase	726	20	7.16686e-161	99.92	8	P:GO:0006225; P:GO:0016310; P:GO:0044210; P:GO:0046940; F:GO:0005524; F:GO:0033862; F:GO:0042802; C:GO:0005829	P:UDP biosynthetic process; P:phosphorylation; P:'de novo' CTP biosynthetic process; P:nucleoside monophosphate phosphorylation; F:ATP binding; F:UMP kinase activity; F:identical protein binding; C:cytosol	EC:2.7.4.4; EC:2.7.4.22	Nucleoside-phosphate kinase; UMP kinase	IPR011817 (PIRSF); IPR001048 (PFAM); IPR015963 (TIGRFAM); IPR036393 (G3DSA:3.40.1160.GENE3D); PTHR42833:SF4 (PANTHER); PTHR42833 (PANTHER); IPR015963 (HAMAP); IPR015963 (CDD); IPR036393 (SUPERFAMILY)	P:GO:0006221; F:GO:0009041; F:GO:0033862; C:GO:0005737	P:pyrimidine nucleotide biosynthetic process; F:uridylate kinase activity; F:UMP kinase activity; C:cytoplasm
lcl|CP009273.1_gene_168	frr	BW25113_0172	ribosome recycling factor	558	20	4.70998e-115	99.84	13	P:GO:0002184; P:GO:0006002; P:GO:0051453; P:GO:0061615; P:GO:1902600; F:GO:0003872; F:GO:0005515; F:GO:0005524; F:GO:0043023; F:GO:0046872; F:GO:0046961; C:GO:0005739; C:GO:0005945	P:cytoplasmic translational termination; P:fructose 6-phosphate metabolic process; P:regulation of intracellular pH; P:glycolytic process through fructose-6-phosphate; P:proton transmembrane transport; F:6-phosphofructokinase activity; F:protein binding; F:ATP binding; F:ribosomal large subunit binding; F:metal ion binding; F:proton-transporting ATPase activity, rotational mechanism; C:mitochondr…	EC:7.1.3.1; EC:2.7.1.11	H(+)-exporting diphosphatase; 6-phosphofructokinase	IPR023584 (PFAM); IPR036191 (G3DSA:1.10.132.GENE3D); IPR002661 (TIGRFAM); G3DSA:3.30.1360.40 (GENE3D); IPR002661 (PANTHER); PTHR20982:SF3 (PANTHER); IPR002661 (HAMAP); IPR002661 (CDD); IPR036191 (SUPERFAMILY)	P:GO:0006412	P:translation
lcl|CP009273.1_gene_169	dxr	BW25113_0173	1-deoxy-D-xylulose-5-phosphate reductoisomerase	1197	20	0	100	8	P:GO:0051484; F:GO:0005524; F:GO:0016853; F:GO:0030145; F:GO:0030604; F:GO:0042802; F:GO:0070402; C:GO:0016021	P:isopentenyl diphosphate biosynthetic process, methylerythritol 4-phosphate pathway involved in terpenoid biosynthetic process; F:ATP binding; F:isomerase activity; F:manganese ion binding; F:1-deoxy-D-xylulose-5-phosphate reductoisomerase activity; F:identical protein binding; F:NADPH binding; C:integral component of membrane	EC:1.1.1.267; EC:5	1-deoxy-D-xylulose-5-phosphate reductoisomerase; Isomerases	IPR003821 (TIGRFAM); G3DSA:1.10.1740.10 (GENE3D); IPR026877 (PFAM); G3DSA:3.40.50.720 (GENE3D); IPR003821 (PIRSF); IPR013512 (PFAM); IPR013644 (PFAM); IPR003821 (PANTHER); IPR003821 (HAMAP); PS51257 (PROSITE_PROFILES); SSF55347 (SUPERFAMILY); IPR036291 (SUPERFAMILY); IPR036169 (SUPERFAMILY)	P:GO:0008299; F:GO:0005515; F:GO:0030604; F:GO:0046872; F:GO:0070402	P:isoprenoid biosynthetic process; F:protein binding; F:1-deoxy-D-xylulose-5-phosphate reductoisomerase activity; F:metal ion binding; F:NADPH binding
lcl|CP009273.1_gene_170	ispU	BW25113_0174	(2E,6E)-farnesyl-diphosphate-specific ditrans,polycis-undecaprenyl-diphosphate synthase	762	20	0	100	33	P:GO:0000027; P:GO:0002181; P:GO:0006002; P:GO:0006123; P:GO:0007035; P:GO:0007049; P:GO:0008360; P:GO:0009252; P:GO:0016094; P:GO:0019878; P:GO:0043164; P:GO:0051301; P:GO:0061615; P:GO:0070072; P:GO:0071555; P:GO:1902600; F:GO:0000287; F:GO:0002094; F:GO:0003729; F:GO:0003735; F:GO:0003872; F:GO:0004043; F:GO:0005515; F:GO:0005524; F:GO:0008834; F:GO:0019843; F:GO:0030145; F:GO:0031177; F:GO:00…	P:ribosomal large subunit assembly; P:cytoplasmic translation; P:fructose 6-phosphate metabolic process; P:mitochondrial electron transport, cytochrome c to oxygen; P:vacuolar acidification; P:cell cycle; P:regulation of cell shape; P:peptidoglycan biosynthetic process; P:polyprenol biosynthetic process; P:lysine biosynthetic process via aminoadipic acid; P:Gram-negative-bacterium-type cell wall …	EC:7.1.3.1; EC:1.2.1.31; EC:2.5.1.31; EC:2.7.1.11	H(+)-exporting diphosphatase; L-aminoadipate-semialdehyde dehydrogenase; Ditrans,polycis-undecaprenyl-diphosphate synthase ((2E,6E)-farnesyl-; 6-phosphofructokinase	IPR001441 (TIGRFAM); IPR036424 (G3DSA:3.40.1180.GENE3D); IPR001441 (PFAM); IPR001441 (PANTHER); PTHR10291:SF0 (PANTHER); IPR001441 (HAMAP); IPR001441 (CDD); IPR036424 (SUPERFAMILY)	F:GO:0016765	F:transferase activity, transferring alkyl or aryl (other than methyl) groups
lcl|CP009273.1_gene_171	cdsA	BW25113_0175	phosphatidate cytidylyltransferase	858	20	0	99.88	3	P:GO:0016024; F:GO:0004605; C:GO:0016021	P:CDP-diacylglycerol biosynthetic process; F:phosphatidate cytidylyltransferase activity; C:integral component of membrane	EC:2.7.7.41	Phosphatidate cytidylyltransferase	PF01148 (PFAM); PTHR46382 (PANTHER)	no GO terms	no GO terms
lcl|CP009273.1_gene_172	rseP	BW25113_0176	sigma E protease regulator RseP	1353	20	0	99.83	5	P:GO:0006508; F:GO:0004222; F:GO:0046872; C:GO:0005886; C:GO:0016021	P:proteolysis; F:metalloendopeptidase activity; F:metal ion binding; C:plasma membrane; C:integral component of membrane	EC:3.4.24	Acting on peptide bonds (peptidases)	IPR008915 (PFAM); IPR036034 (G3DSA:2.30.42.GENE3D); IPR036034 (G3DSA:2.30.42.GENE3D); IPR004387 (TIGRFAM); IPR041489 (PFAM); IPR004387 (PANTHER); PTHR42837:SF2 (PANTHER); IPR004387 (PANTHER); IPR001478 (PROSITE_PROFILES); cd00989 (CDD); cd00989 (CDD); cd06163 (CDD); IPR036034 (SUPERFAMILY); IPR036034 (SUPERFAMILY)	P:GO:0006508; F:GO:0004222; F:GO:0005515; C:GO:0016021	P:proteolysis; F:metalloendopeptidase activity; F:protein binding; C:integral component of membrane
lcl|CP009273.1_gene_173	bamA	BW25113_0177	outer membrane protein assembly factor BamA	2433	20	0	100	17	P:GO:0007155; P:GO:0007217; P:GO:0007218; P:GO:0042048; P:GO:0043165; P:GO:0050805; P:GO:0050911; P:GO:0051205; P:GO:0070932; P:GO:1904058; F:GO:0004995; F:GO:0005515; F:GO:0032041; F:GO:0046872; C:GO:0005634; C:GO:0005887; C:GO:1990063	P:cell adhesion; P:tachykinin receptor signaling pathway; P:neuropeptide signaling pathway; P:olfactory behavior; P:Gram-negative-bacterium-type cell outer membrane assembly; P:negative regulation of synaptic transmission; P:detection of chemical stimulus involved in sensory perception of smell; P:protein insertion into membrane; P:histone H3 deacetylation; P:positive regulation of sensory percep…	EC:3.5.1.98	Histone deacetylase	G3DSA:3.10.20.310 (GENE3D); G3DSA:3.10.20.310 (GENE3D); IPR000184 (PFAM); G3DSA:2.40.160.50 (GENE3D); G3DSA:3.10.20.310 (GENE3D); G3DSA:3.10.20.310 (GENE3D); IPR023707 (PIRSF); G3DSA:3.10.20.310 (GENE3D); IPR010827 (PFAM); IPR023707 (TIGRFAM); IPR023707 (PTHR12815:PANTHER); IPR039910 (PANTHER); IPR034746 (PROSITE_PROFILES); IPR023707 (HAMAP); IPR034746 (PROSITE_PROFILES); IPR034746 (PROSITE_PROFI…	P:GO:0071709; C:GO:0019867	P:membrane assembly; C:outer membrane
lcl|CP009273.1_gene_174	skp	BW25113_0178	molecular chaperone Skp	486	20	2.2915e-94	99.5	10	P:GO:0022417; P:GO:0032978; P:GO:0043165; P:GO:0050821; P:GO:0061077; F:GO:0001530; F:GO:0003677; F:GO:0042802; F:GO:0051082; C:GO:0030288	P:protein maturation by protein folding; P:protein insertion into membrane from inner side; P:Gram-negative-bacterium-type cell outer membrane assembly; P:protein stabilization; P:chaperone-mediated protein folding; F:lipopolysaccharide binding; F:DNA binding; F:identical protein binding; F:unfolded protein binding; C:outer membrane-bounded periplasmic space			IPR005632 (PIRSF); IPR024930 (G3DSA:3.30.910.GENE3D); IPR005632 (PFAM); IPR005632 (PANTHER); IPR024930 (SUPERFAMILY)	F:GO:0051082	F:unfolded protein binding
lcl|CP009273.1_gene_175	lpxD	BW25113_0179	UDP-3-O-(3-hydroxymyristoyl)glucosamine N-acyltransferase	1026	20	0	99.96	6	P:GO:0009245; P:GO:0046677; F:GO:0016410; F:GO:0042802; F:GO:0103118; C:GO:0005829	P:lipid A biosynthetic process; P:response to antibiotic; F:N-acyltransferase activity; F:identical protein binding; F:UDP-3-O-(R-3-hydroxymyristoyl)-glucosamine N-acyltransferase activity; C:cytosol	EC:2.3.1.191	UDP-3-O-(3-hydroxymyristoyl)glucosamine N-acyltransferase	IPR007691 (TIGRFAM); G3DSA:2.160.10.10 (GENE3D); IPR020573 (PFAM); G3DSA:1.20.5.170 (GENE3D); G3DSA:3.40.1390.10 (GENE3D); IPR001451 (PFAM); IPR007691 (PANTHER); IPR007691 (HAMAP); IPR007691 (CDD); IPR011004 (SUPERFAMILY)	P:GO:0009245; F:GO:0016410; F:GO:0016747	P:lipid A biosynthetic process; F:N-acyltransferase activity; F:acyltransferase activity, transferring groups other than amino-acyl groups
lcl|CP009273.1_gene_176	fabZ	BW25113_0180	3-hydroxyacyl-ACP dehydratase FabZ	456	20	3.16184e-105	99.93	20	P:GO:0006207; P:GO:0006228; P:GO:0006541; P:GO:0006633; P:GO:0009245; P:GO:0019240; P:GO:0044205; F:GO:0004070; F:GO:0004088; F:GO:0004151; F:GO:0004317; F:GO:0005524; F:GO:0008659; F:GO:0008693; F:GO:0016597; F:GO:0042802; F:GO:0046872; F:GO:0047451; F:GO:0070406; C:GO:0005829	P:'de novo' pyrimidine nucleobase biosynthetic process; P:UTP biosynthetic process; P:glutamine metabolic process; P:fatty acid biosynthetic process; P:lipid A biosynthetic process; P:citrulline biosynthetic process; P:'de novo' UMP biosynthetic process; F:aspartate carbamoyltransferase activity; F:carbamoyl-phosphate synthase (glutamine-hydrolyzing) activity; F:dihydroorotase activity; F:3-hydro…	EC:2.3.1.85; EC:6.3.5.5; EC:3.5.2.3; EC:2.1.3.2; EC:4.2.1.59	Fatty-acid synthase system; Carbamoyl-phosphate synthase (glutamine-hydrolyzing); Dihydroorotase; Aspartate carbamoyltransferase; 3-hydroxyacyl-[acyl-carrier-protein] dehydratase	IPR010084 (TIGRFAM); IPR013114 (PFAM); G3DSA:3.10.129.10 (GENE3D); IPR013114 (PANTHER); PTHR30272:SF1 (PANTHER); IPR010084 (HAMAP); cd01288 (CDD); IPR029069 (SUPERFAMILY)	P:GO:0006633; F:GO:0016836	P:fatty acid biosynthetic process; F:hydro-lyase activity
lcl|CP009273.1_gene_177	lpxA	BW25113_0181	acyl-ACP--UDP-N-acetylglucosamine O-acyltransferase	789	20	0	100	8	P:GO:0009245; F:GO:0003677; F:GO:0004386; F:GO:0005524; F:GO:0008780; F:GO:0016787; F:GO:0042802; C:GO:0005829	P:lipid A biosynthetic process; F:DNA binding; F:helicase activity; F:ATP binding; F:acyl-[acyl-carrier-protein]-UDP-N-acetylglucosamine O-acyltransferase activity; F:hydrolase activity; F:identical protein binding; C:cytosol	EC:2.3.1.129; EC:3	Acyl-[acyl-carrier-protein]--UDP-N-acetylglucosamine O-acyltransferase; Hydrolases	IPR037157 (G3DSA:1.20.1180.GENE3D); IPR010137 (TIGRFAM); IPR029098 (PFAM); G3DSA:2.160.10.10 (GENE3D); IPR001451 (PFAM); IPR010137 (PIRSF); IPR010137 (PANTHER); IPR010137 (CDD); IPR011004 (SUPERFAMILY)	P:GO:0008610; F:GO:0008780	P:lipid biosynthetic process; F:acyl-[acyl-carrier-protein]-UDP-N-acetylglucosamine O-acyltransferase activity
lcl|CP009273.1_gene_178	lpxB	BW25113_0182	lipid-A-disaccharide synthase	1149	20	0	99.96	6	P:GO:0009245; F:GO:0005543; F:GO:0008915; F:GO:0042802; C:GO:0005737; C:GO:0019897	P:lipid A biosynthetic process; F:phospholipid binding; F:lipid-A-disaccharide synthase activity; F:identical protein binding; C:cytoplasm; C:extrinsic component of plasma membrane	EC:2.4.1.182	Lipid-A-disaccharide synthase	IPR003835 (TIGRFAM); IPR003835 (PFAM); IPR003835 (PANTHER); PTHR30372:SF0 (PANTHER); IPR003835 (HAMAP); cd01635 (CDD); SSF53756 (SUPERFAMILY)	P:GO:0009245; F:GO:0008915	P:lipid A biosynthetic process; F:lipid-A-disaccharide synthase activity
lcl|CP009273.1_gene_179	rnhB	BW25113_0183	ribonuclease HII	597	20	2.1565e-141	100	8	P:GO:0006298; P:GO:0043137; P:GO:0090502; F:GO:0003723; F:GO:0004523; F:GO:0030145; C:GO:0005737; C:GO:0032299	P:mismatch repair; P:DNA replication, removal of RNA primer; P:RNA phosphodiester bond hydrolysis, endonucleolytic; F:RNA binding; F:RNA-DNA hybrid ribonuclease activity; F:manganese ion binding; C:cytoplasm; C:ribonuclease H2 complex	EC:3.1.30; EC:3.1.26.4	Acting on ester bonds; Ribonuclease H	IPR036397 (G3DSA:3.30.420.GENE3D); IPR024567 (PFAM); IPR022898 (PTHR10954:PANTHER); IPR001352 (PANTHER); IPR022898 (HAMAP); IPR022898 (CDD); IPR012337 (SUPERFAMILY)	F:GO:0003676; F:GO:0003723; F:GO:0004523	F:nucleic acid binding; F:RNA binding; F:RNA-DNA hybrid ribonuclease activity
lcl|CP009273.1_gene_180	dnaE	BW25113_0184	DNA polymerase III subunit alpha	3483	20	0	100	7	P:GO:0006260; P:GO:0071897; P:GO:0090305; F:GO:0003676; F:GO:0003887; F:GO:0008408; C:GO:0005737	P:DNA replication; P:DNA biosynthetic process; P:nucleic acid phosphodiester bond hydrolysis; F:nucleic acid binding; F:DNA-directed DNA polymerase activity; F:3'-5' exonuclease activity; C:cytoplasm	EC:3.1; EC:2.7.7.7	Acting on ester bonds; DNA-directed DNA polymerase	G3DSA:3.20.20.140 (GENE3D); IPR041931 (G3DSA:1.10.10.GENE3D); IPR029460 (PFAM); G3DSA:2.40.50.140 (GENE3D); IPR004805 (TIGRFAM); IPR040982 (PFAM); G3DSA:1.10.150.870 (GENE3D); IPR004013 (PFAM); IPR011708 (PFAM); IPR004365 (PFAM); IPR004805 (PANTHER); PTHR32294:SF0 (PANTHER); cd04485 (CDD); cd07433 (CDD); IPR016195 (SUPERFAMILY)	P:GO:0006260; F:GO:0003676; F:GO:0003824; F:GO:0008408	P:DNA replication; F:nucleic acid binding; F:catalytic activity; F:3'-5' exonuclease activity
lcl|CP009273.1_gene_181	accA	BW25113_0185	acetyl-CoA carboxylase carboxyl transferase subunit alpha	960	20	0	99.76	6	P:GO:0006633; P:GO:2001295; F:GO:0003989; F:GO:0005524; F:GO:0016743; C:GO:0009317	P:fatty acid biosynthetic process; P:malonyl-CoA biosynthetic process; F:acetyl-CoA carboxylase activity; F:ATP binding; F:carboxyl- or carbamoyltransferase activity; C:acetyl-CoA carboxylase complex	EC:6.4.1.2; EC:2.1.3	Acetyl-CoA carboxylase; Transferring one-carbon groups	IPR001095 (PRINTS); G3DSA:3.90.226.10 (GENE3D); IPR001095 (TIGRFAM); IPR001095 (PFAM); PTHR42853:SF3 (PANTHER); IPR001095 (PANTHER); IPR011763 (PROSITE_PROFILES); IPR001095 (HAMAP); IPR029045 (SUPERFAMILY)	P:GO:0006633; F:GO:0003989; F:GO:0016874; C:GO:0009317	P:fatty acid biosynthetic process; F:acetyl-CoA carboxylase activity; F:ligase activity; C:acetyl-CoA carboxylase complex
lcl|CP009273.1_gene_182	ldcC	BW25113_0186	lysine decarboxylase LdcC	2142	20	0	100	4	P:GO:0006554; F:GO:0008923; F:GO:0042802; C:GO:0005737	P:lysine catabolic process; F:lysine decarboxylase activity; F:identical protein binding; C:cytoplasm	EC:4.1.1.18	Lysine decarboxylase	IPR000310 (PFAM); G3DSA:3.40.50.2300 (GENE3D); G3DSA:3.90.100.10 (GENE3D); IPR011193 (PIRSF); IPR015421 (G3DSA:3.40.640.GENE3D); IPR005308 (PFAM); IPR015422 (G3DSA:3.90.1150.GENE3D); IPR008286 (PFAM); PTHR43643:SF5 (PANTHER); PTHR43643 (PANTHER); IPR000310 (CDD); IPR015424 (SUPERFAMILY); IPR036633 (SUPERFAMILY)	P:GO:0006520; F:GO:0003824; F:GO:0016831; C:GO:0005737	P:cellular amino acid metabolic process; F:catalytic activity; F:carboxy-lyase activity; C:cytoplasm
lcl|CP009273.1_gene_183	yaeR	BW25113_0187	VOC family protein	390	20	5.94937e-78	99.65	2	F:GO:0016829; F:GO:0046872	F:lyase activity; F:metal ion binding	EC:4	Lyases	IPR029068 (G3DSA:3.10.180.GENE3D); IPR004360 (PFAM); PTHR21366:SF22 (PANTHER); PTHR21366 (PANTHER); IPR037523 (PROSITE_PROFILES); IPR037478 (CDD); IPR029068 (SUPERFAMILY)	no GO terms	no GO terms
lcl|CP009273.1_gene_184	tilS	BW25113_0188	tRNA lysidine(34) synthetase TilS	1299	20	0	99.87	10	P:GO:0002136; P:GO:0042545; P:GO:0045490; F:GO:0005524; F:GO:0030599; F:GO:0032267; F:GO:0042802; F:GO:0045330; C:GO:0005576; C:GO:0005829	P:tRNA wobble base lysidine biosynthesis; P:cell wall modification; P:pectin catabolic process; F:ATP binding; F:pectinesterase activity; F:tRNA(Ile)-lysidine synthase activity; F:identical protein binding; F:aspartyl esterase activity; C:extracellular region; C:cytosol	EC:3.1.1.11; EC:6.3.4	Pectinesterase; Forming carbon-nitrogen bonds	IPR012795 (TIGRFAM); G3DSA:1.20.59.20 (GENE3D); IPR012796 (TIGRFAM); IPR011063 (PFAM); IPR014729 (G3DSA:3.40.50.GENE3D); IPR015262 (PFAM); IPR012796 (PFAM); IPR012094 (PANTHER); IPR012094 (HAMAP); IPR012795 (CDD); SSF56037 (SUPERFAMILY); SSF52402 (SUPERFAMILY); SSF82829 (SUPERFAMILY)	P:GO:0008033; F:GO:0000166; F:GO:0005524; F:GO:0016879; C:GO:0005737	P:tRNA processing; F:nucleotide binding; F:ATP binding; F:ligase activity, forming carbon-nitrogen bonds; C:cytoplasm
lcl|CP009273.1_gene_185	rof	BW25113_0189	protein rof	255	20	4.94071e-55	99.94	2	P:GO:0031564; F:GO:0005515	P:transcription antitermination; F:protein binding			IPR009778 (PFAM); IPR038626 (G3DSA:2.30.30.GENE3D); IPR023534 (SUPERFAMILY)	no GO terms	no GO terms
lcl|CP009273.1_gene_186	yaeP	BW25113_4406	YaeP family protein	201	20	2.09206e-33	99.09	2	C:GO:0005750; C:GO:0005758	C:mitochondrial respiratory chain complex III; C:mitochondrial intermembrane space			IPR009624 (PFAM)	no GO terms	no GO terms
lcl|CP009273.1_gene_187	yaeQ	BW25113_0190	YaeQ family protein	546	20	1.92402e-129	100						IPR038590 (G3DSA:3.10.640.GENE3D); IPR009822 (PIRSF); IPR009822 (PFAM); IPR009822 (PANTHER); IPR011335 (SUPERFAMILY)	no GO terms	no GO terms
lcl|CP009273.1_gene_188	arfB	BW25113_0191	aminoacyl-tRNA hydrolase	423	20	1.24842e-94	99.79	6	P:GO:0006415; P:GO:0072344; F:GO:0003747; F:GO:0004045; F:GO:0043022; C:GO:0005737	P:translational termination; P:rescue of stalled ribosome; F:translation release factor activity; F:aminoacyl-tRNA hydrolase activity; F:ribosome binding; C:cytoplasm	EC:3.1.1.29; EC:3.1.1.1	Aminoacyl-tRNA hydrolase; Carboxylesterase	G3DSA:3.30.160.20 (GENE3D); IPR000352 (PFAM); mobidb-lite (MOBIDB_LITE); mobidb-lite (MOBIDB_LITE); PTHR47814 (PANTHER); SSF75620 (SUPERFAMILY)	P:GO:0006415; F:GO:0003747	P:translational termination; F:translation release factor activity
lcl|CP009273.1_gene_189	nlpE	BW25113_0192	envelope stress response activation lipoprotein NlpE	711	20	5.509e-176	99.72	4	P:GO:0010810; P:GO:1990169; F:GO:0042802; C:GO:0009279	P:regulation of cell-substrate adhesion; P:stress response to copper ion; F:identical protein binding; C:cell outer membrane			IPR043176 (G3DSA:2.40.128.GENE3D); IPR033450 (PFAM); IPR007298 (PFAM); IPR038139 (G3DSA:2.40.50.GENE3D); PS51257 (PROSITE_PROFILES)	no GO terms	no GO terms
lcl|CP009273.1_gene_190	yaeF	BW25113_0193	YaeF family permuted papain-like enzyme	825	20	0	99.91	9	P:GO:0006006; P:GO:0006096; P:GO:0006508; F:GO:0004365; F:GO:0008234; F:GO:0050661; F:GO:0051287; C:GO:0005737; C:GO:0005886	P:glucose metabolic process; P:glycolytic process; P:proteolysis; F:glyceraldehyde-3-phosphate dehydrogenase (NAD+) (phosphorylating) activity; F:cysteine-type peptidase activity; F:NADP binding; F:NAD binding; C:cytoplasm; C:plasma membrane	EC:1.2.1.59; EC:3.4; EC:1.2.1.12	Glyceraldehyde-3-phosphate dehydrogenase (NAD(P)(+)) (phosphorylating); Acting on peptide bonds (peptidases); Glyceraldehyde-3-phosphate dehydrogenase (phosphorylating)	G3DSA:3.90.1720.10 (GENE3D); IPR024453 (PFAM); PS51257 (PROSITE_PROFILES); IPR038765 (SUPERFAMILY)	no GO terms	no GO terms
lcl|CP009273.1_gene_191	proS	BW25113_0194	proline--tRNA ligase	1719	20	0	99.71	6	P:GO:0006433; P:GO:0106074; F:GO:0002161; F:GO:0004827; F:GO:0005524; C:GO:0005829	P:prolyl-tRNA aminoacylation; P:aminoacyl-tRNA metabolism involved in translational fidelity; F:aminoacyl-tRNA editing activity; F:proline-tRNA ligase activity; F:ATP binding; C:cytosol	EC:6.1.1.15; EC:3.1.1.1	Proline--tRNA ligase; Carboxylesterase	IPR002316 (PRINTS); G3DSA:3.30.930.10 (GENE3D); IPR036754 (G3DSA:3.90.960.GENE3D); G3DSA:3.30.930.10 (GENE3D); IPR004154 (PFAM); IPR004500 (TIGRFAM); IPR023717 (PIRSF); IPR036621 (G3DSA:3.40.50.GENE3D); IPR007214 (PFAM); IPR002314 (PFAM); PTHR42753:SF2 (PANTHER); PTHR42753 (PANTHER); IPR006195 (PROSITE_PROFILES); IPR023717 (HAMAP); IPR044140 (CDD); cd04334 (CDD); IPR033730 (CDD); IPR036754 (SUPER…	P:GO:0006418; P:GO:0006433; F:GO:0000166; F:GO:0002161; F:GO:0004812; F:GO:0004827; F:GO:0005524; C:GO:0005737	P:tRNA aminoacylation for protein translation; P:prolyl-tRNA aminoacylation; F:nucleotide binding; F:aminoacyl-tRNA editing activity; F:aminoacyl-tRNA ligase activity; F:proline-tRNA ligase activity; F:ATP binding; C:cytoplasm
lcl|CP009273.1_gene_192	tsaA	BW25113_0195	tRNA (N6-threonylcarbamoyladenosine(37)-N6)-methyltransferase TrmO	708	20	7.83196e-160	99.83	11	P:GO:0000122; P:GO:0006342; P:GO:0030488; P:GO:0031062; P:GO:0036353; F:GO:0000049; F:GO:0003677; F:GO:0008270; F:GO:0089715; F:GO:1990841; C:GO:0035102	P:negative regulation of transcription by RNA polymerase II; P:chromatin silencing; P:tRNA methylation; P:positive regulation of histone methylation; P:histone H2A-K119 monoubiquitination; F:tRNA binding; F:DNA binding; F:zinc ion binding; F:tRNA m6t6A37 methyltransferase activity; F:promoter-specific chromatin binding; C:PRC1 complex	EC:2.1.1	Transferring one-carbon groups	G3DSA:3.30.2310.10 (GENE3D); IPR036414 (G3DSA:2.40.30.GENE3D); IPR041369 (PFAM); IPR023370 (PFAM); IPR023370 (TIGRFAM); IPR040372 (PANTHER); PTHR12818:SF0 (PANTHER); IPR023370 (PROSITE_PROFILES); IPR023370 (CDD); IPR036413 (SUPERFAMILY)	no GO terms	no GO terms
lcl|CP009273.1_gene_193	rcsF	BW25113_0196	Rcs stress response system protein RcsF	405	20	1.43267e-76	99.29	2	P:GO:0035556; C:GO:0036406	P:intracellular signal transduction; C:anchored component of periplasmic side of cell outer membrane			G3DSA:3.30.110.70 (GENE3D); IPR030852 (PFAM); mobidb-lite (MOBIDB_LITE); mobidb-lite (MOBIDB_LITE); mobidb-lite (MOBIDB_LITE); IPR030852 (HAMAP); PS51257 (PROSITE_PROFILES)	P:GO:0035556; C:GO:0009279	P:intracellular signal transduction; C:cell outer membrane
lcl|CP009273.1_gene_194	metQ	BW25113_0197	methionine ABC transporter substrate-binding lipoprotein MetQ	816	20	0	99.98	5	P:GO:0048473; F:GO:0005515; C:GO:0030288; C:GO:0046658; C:GO:0055052	P:D-methionine transport; F:protein binding; C:outer membrane-bounded periplasmic space; C:anchored component of plasma membrane; C:ATP-binding cassette (ABC) transporter complex, substrate-binding subunit-containing			G3DSA:3.40.190.10 (GENE3D); G3DSA:3.40.190.10 (GENE3D); IPR004872 (PFAM); IPR004872 (TIGRFAM); IPR004872 (PIRSF); PTHR30429:SF1 (PANTHER); IPR004872 (PANTHER); PS51257 (PROSITE_PROFILES); cd13598 (CDD); SSF53850 (SUPERFAMILY)	no GO terms	no GO terms
lcl|CP009273.1_gene_195	metI	BW25113_0198	methionine ABC transporter permease MetI	654	20	4.08145e-113	99.56	3	P:GO:0055085; C:GO:0005886; C:GO:0016021	P:transmembrane transport; C:plasma membrane; C:integral component of membrane			IPR000515 (PFAM); IPR035906 (G3DSA:1.10.3720.GENE3D); PTHR30450 (PANTHER); PTHR30450:SF8 (PANTHER); IPR000515 (PROSITE_PROFILES); IPR000515 (CDD); IPR035906 (SUPERFAMILY)	P:GO:0055085; C:GO:0016020	P:transmembrane transport; C:membrane
lcl|CP009273.1_gene_196	metN	BW25113_0199	methionine ABC transporter ATP-binding protein MetN	1032	20	0	99.99	19	P:GO:0007271; P:GO:0008152; P:GO:0015807; P:GO:0048473; P:GO:0060079; P:GO:0098655; P:GO:1902475; F:GO:0003824; F:GO:0005515; F:GO:0005524; F:GO:0015191; F:GO:0015464; F:GO:0022848; F:GO:0033232; C:GO:0005892; C:GO:0009276; C:GO:0043005; C:GO:0045211; C:GO:0055052	P:synaptic transmission, cholinergic; P:metabolic process; P:L-amino acid transport; P:D-methionine transport; P:excitatory postsynaptic potential; P:cation transmembrane transport; P:L-alpha-amino acid transmembrane transport; F:catalytic activity; F:protein binding; F:ATP binding; F:L-methionine transmembrane transporter activity; F:acetylcholine receptor activity; F:acetylcholine-gated cation-…	EC:7.4.2.11	ABC-type methionine transporter	IPR027417 (G3DSA:3.40.50.GENE3D); IPR018449 (PFAM); IPR012692 (TIGRFAM); IPR003439 (PFAM); G3DSA:3.30.70.260 (GENE3D); IPR026253 (PTHR43166:PANTHER); PTHR43166 (PANTHER); IPR003439 (PROSITE_PROFILES); IPR041701 (CDD); SSF55021 (SUPERFAMILY); IPR027417 (SUPERFAMILY)	P:GO:0015821; P:GO:0048473; F:GO:0005524; F:GO:0033232; F:GO:0042626; C:GO:0009276	P:methionine transport; P:D-methionine transport; F:ATP binding; F:ABC-type D-methionine transporter activity; F:ATPase-coupled transmembrane transporter activity; C:Gram-negative-bacterium-type cell wall
lcl|CP009273.1_gene_197	gmhB	BW25113_0200	D-glycero-beta-D-manno-heptose 1,7-bisphosphate 7-phosphatase	576	20	7.15931e-131	100	7	P:GO:0009244; P:GO:0016311; P:GO:0097171; F:GO:0000287; F:GO:0008270; F:GO:0034200; C:GO:0005829	P:lipopolysaccharide core region biosynthetic process; P:dephosphorylation; P:ADP-L-glycero-beta-D-manno-heptose biosynthetic process; F:magnesium ion binding; F:zinc ion binding; F:D,D-heptose 1,7-bisphosphate phosphatase activity; C:cytosol	EC:3.1.3	Acting on ester bonds	IPR006549 (TIGRFAM); IPR023214 (G3DSA:3.40.50.GENE3D); IPR004446 (PIRSF); PF13242 (PFAM); IPR004446 (TIGRFAM); IPR006543 (TIGRFAM); IPR004446 (PANTHER); cd07503 (CDD); IPR036412 (SUPERFAMILY)	P:GO:0005975; F:GO:0016791	P:carbohydrate metabolic process; F:phosphatase activity
lcl|CP009273.1_gene_198	rrsH	BW25113_0201	Uncharacterised protein	1542	20	1.61186e-86	97.01						no IPS match	no IPS match	no IPS match
lcl|CP009273.1_gene_199	ileV	BW25113_0202	putative conjugative element protein	77	19	3.38935e-08	95.16						mobidb-lite (MOBIDB_LITE); mobidb-lite (MOBIDB_LITE)	no GO terms	no GO terms
lcl|CP009273.1_gene_200	alaV	BW25113_0203	hypothetical protein SARI_02749	76	20	2.28607e-08	94.4						no IPS match	no IPS match	no IPS match
lcl|CP009273.1_gene_201	rrlH	BW25113_0204	Cell wall-associated hydrolase	2904	20	1.28493e-90	82.3	1	F:GO:0016787	F:hydrolase activity	EC:3	Hydrolases	no IPS match	no IPS match	no IPS match
lcl|CP009273.1_gene_202	rrfH	BW25113_0205	Uncharacterised protein	120	20	2.88153e-20	98.37						no IPS match	no IPS match	no IPS match
lcl|CP009273.1_gene_203	aspU	BW25113_0206	Uncharacterised protein	77	20	8.28688e-10	98.6						no IPS match	no IPS match	no IPS match
lcl|CP009273.1_gene_204	dkgB	BW25113_0207	2,5-didehydrogluconate reductase DkgB	804	20	0	100	7	P:GO:0019853; P:GO:0051596; F:GO:0004033; F:GO:0047681; F:GO:0047834; F:GO:1990002; C:GO:0005737	P:L-ascorbic acid biosynthetic process; P:methylglyoxal catabolic process; F:aldo-keto reductase (NADP) activity; F:aryl-alcohol dehydrogenase (NADP+) activity; F:D-threo-aldose 1-dehydrogenase activity; F:methylglyoxal reductase (NADPH-dependent, acetol producing); C:cytoplasm	EC:1.1.1.122; EC:1.1.1.91	D-threo-aldose 1-dehydrogenase; Aryl-alcohol dehydrogenase (NADP(+))	IPR020471 (PRINTS); IPR023210 (PFAM); IPR020471 (PIRSF); IPR036812 (G3DSA:3.20.20.GENE3D); IPR020471 (PANTHER); PTHR43827:SF3 (PANTHER); cd19139 (CDD); IPR036812 (SUPERFAMILY)	F:GO:0016491; F:GO:0047834	F:oxidoreductase activity; F:D-threo-aldose 1-dehydrogenase activity
lcl|CP009273.1_gene_205	yafC	BW25113_0208	LysR family transcriptional regulator	915	20	0	100	4	P:GO:0006355; P:GO:0010212; F:GO:0000976; F:GO:0003700	P:regulation of transcription, DNA-templated; P:response to ionizing radiation; F:transcription cis-regulatory region binding; F:DNA-binding transcription factor activity			IPR000847 (PRINTS); IPR000847 (PFAM); G3DSA:3.40.190.10 (GENE3D); IPR005119 (PFAM); IPR036388 (G3DSA:1.10.10.GENE3D); G3DSA:3.40.190.10 (GENE3D); PTHR30537:SF20 (PANTHER); PTHR30537 (PANTHER); IPR000847 (PROSITE_PROFILES); cd08478 (CDD); IPR036390 (SUPERFAMILY); SSF53850 (SUPERFAMILY)	P:GO:0006355; F:GO:0003700	P:regulation of transcription, DNA-templated; F:DNA-binding transcription factor activity
lcl|CP009273.1_gene_206	yafD	BW25113_0209	endonuclease/exonuclease/phosphatase family protein	801	20	0	99.92	4	P:GO:0090305; F:GO:0004519; F:GO:0004527; C:GO:0005737	P:nucleic acid phosphodiester bond hydrolysis; F:endonuclease activity; F:exonuclease activity; C:cytoplasm	EC:3.1	Acting on ester bonds	IPR005135 (PFAM); IPR036691 (G3DSA:3.60.10.GENE3D); IPR022958 (HAMAP); IPR036691 (SUPERFAMILY)	F:GO:0003824	F:catalytic activity
lcl|CP009273.1_gene_207	yafE	BW25113_0210	methyltransferase domain protein	624	20	4.62258e-151	100	2	P:GO:0032259; F:GO:0008168	P:methylation; F:methyltransferase activity	EC:2.1.1	Transferring one-carbon groups	G3DSA:3.40.50.150 (GENE3D); IPR013216 (PFAM); PTHR42912 (PANTHER); PTHR42912:SF67 (PANTHER); cd02440 (CDD); IPR029063 (SUPERFAMILY)	F:GO:0008168	F:methyltransferase activity
lcl|CP009273.1_gene_208	mltD	BW25113_0211	murein transglycosylase D	1359	20	0	100	7	P:GO:0000270; P:GO:0051353; P:GO:0071555; F:GO:0008932; F:GO:0016787; F:GO:0016829; C:GO:0005886	P:peptidoglycan metabolic process; P:positive regulation of oxidoreductase activity; P:cell wall organization; F:lytic endotransglycosylase activity; F:hydrolase activity; F:lyase activity; C:plasma membrane	EC:4; EC:3.2.1; EC:2.4.99	Lyases; Glycosylases; Glycosyltransferases	IPR018392 (PFAM); IPR008258 (PFAM); G3DSA:1.10.530.10 (GENE3D); IPR036779 (G3DSA:3.10.350.GENE3D); PTHR33734:SF22 (PANTHER); PTHR33734 (PANTHER); PS51257 (PROSITE_PROFILES); IPR018392 (PROSITE_PROFILES); IPR018392 (PROSITE_PROFILES); IPR018392 (CDD); IPR018392 (CDD); cd16894 (CDD); IPR036779 (SUPERFAMILY); IPR036779 (SUPERFAMILY); IPR023346 (SUPERFAMILY)	no GO terms	no GO terms
lcl|CP009273.1_gene_209	gloB	BW25113_0212	hydroxyacylglutathione hydrolase	756	20	0	100	5	P:GO:0009408; P:GO:0009636; P:GO:0019243; F:GO:0004416; F:GO:0008270	P:response to heat; P:response to toxic substance; P:methylglyoxal catabolic process to D-lactate via S-lactoyl-glutathione; F:hydroxyacylglutathione hydrolase activity; F:zinc ion binding	EC:3.1.2.6	Hydroxyacylglutathione hydrolase	IPR032282 (PFAM); IPR017782 (PIRSF); IPR017782 (TIGRFAM); IPR001279 (PFAM); IPR036866 (G3DSA:3.60.15.GENE3D); PTHR43705 (PANTHER); IPR017782 (HAMAP); IPR035680 (CDD); IPR036866 (SUPERFAMILY)	P:GO:0019243; F:GO:0004416	P:methylglyoxal catabolic process to D-lactate via S-lactoyl-glutathione; F:hydroxyacylglutathione hydrolase activity
lcl|CP009273.1_gene_210	yafS	BW25113_0213	class I SAM-dependent methyltransferase	723	20	4.42953e-177	99.87	2	P:GO:0032259; F:GO:0008168	P:methylation; F:methyltransferase activity	EC:2.1.1	Transferring one-carbon groups	IPR013216 (PFAM); G3DSA:3.40.50.150 (GENE3D); IPR026669 (PANTHER); PTHR43675:SF3 (PANTHER); cd02440 (CDD); IPR029063 (SUPERFAMILY)	F:GO:0008168	F:methyltransferase activity
lcl|CP009273.1_gene_211	rnhA	BW25113_0214	ribonuclease HI	468	20	2.57344e-113	100	15	P:GO:0005975; P:GO:0006468; P:GO:0043137; P:GO:0051726; P:GO:0090502; F:GO:0000287; F:GO:0003677; F:GO:0004523; F:GO:0004693; F:GO:0005515; F:GO:0005524; F:GO:0051670; C:GO:0005576; C:GO:0005737; C:GO:0016021	P:carbohydrate metabolic process; P:protein phosphorylation; P:DNA replication, removal of RNA primer; P:regulation of cell cycle; P:RNA phosphodiester bond hydrolysis, endonucleolytic; F:magnesium ion binding; F:DNA binding; F:RNA-DNA hybrid ribonuclease activity; F:cyclin-dependent protein serine/threonine kinase activity; F:protein binding; F:ATP binding; F:inulinase activity; C:extracellular …	EC:3.1.30; EC:3.1.26.4; EC:3.2.1.7; EC:2.7.11.22	Acting on ester bonds; Ribonuclease H; Inulinase; Cyclin-dependent kinase	IPR002156 (PFAM); IPR036397 (G3DSA:3.30.420.GENE3D); PTHR10642 (PANTHER); PTHR10642:SF23 (PANTHER); IPR022892 (HAMAP); IPR002156 (PROSITE_PROFILES); IPR022892 (CDD); IPR012337 (SUPERFAMILY)	F:GO:0003676; F:GO:0004523	F:nucleic acid binding; F:RNA-DNA hybrid ribonuclease activity
lcl|CP009273.1_gene_212	dnaQ	BW25113_0215	DNA polymerase III subunit epsilon	732	20	6.09759e-177	100	14	P:GO:0006997; P:GO:0007286; P:GO:0030261; P:GO:0045004; P:GO:0071897; P:GO:0090305; F:GO:0003677; F:GO:0003887; F:GO:0005515; F:GO:0008408; F:GO:0046872; C:GO:0000786; C:GO:0005829; C:GO:0044776	P:nucleus organization; P:spermatid development; P:chromosome condensation; P:DNA replication proofreading; P:DNA biosynthetic process; P:nucleic acid phosphodiester bond hydrolysis; F:DNA binding; F:DNA-directed DNA polymerase activity; F:protein binding; F:3'-5' exonuclease activity; F:metal ion binding; C:nucleosome; C:cytosol; C:DNA polymerase III, core complex	EC:3.1; EC:2.7.7.7	Acting on ester bonds; DNA-directed DNA polymerase	IPR006309 (TIGRFAM); IPR006054 (TIGRFAM); G3DSA:3.20.20.140 (GENE3D); IPR013520 (PFAM); IPR036397 (G3DSA:3.30.420.GENE3D); PTHR30231 (PANTHER); PTHR30231:SF32 (PANTHER); IPR006309 (CDD); IPR012337 (SUPERFAMILY)	P:GO:0006260; F:GO:0003676; F:GO:0003677; F:GO:0003887	P:DNA replication; F:nucleic acid binding; F:DNA binding; F:DNA-directed DNA polymerase activity
lcl|CP009273.1_gene_213	aspV	BW25113_0216	Uncharacterised protein	77	20	8.28688e-10	98.6						no IPS match	no IPS match	no IPS match
lcl|CP009273.1_gene_214	yafT	BW25113_0217	putative aminopeptidase	786	20	0	100	1	C:GO:0005886	C:plasma membrane			PS51257 (PROSITE_PROFILES)	no GO terms	no GO terms
lcl|CP009273.1_gene_215	ykfM	BW25113_4586	Uncharacterised protein	480	20	4.76558e-88	99.69	3	P:GO:0006974; P:GO:0046677; C:GO:0016021	P:cellular response to DNA damage stimulus; P:response to antibiotic; C:integral component of membrane			no IPS match	no IPS match	no IPS match
lcl|CP009273.1_gene_216	yafU	BW25113_0218	hypothetical protein	357	20	8.88952e-69	100						no IPS match	no IPS match	no IPS match
lcl|CP009273.1_gene_217	yafF	BW25113_4503	ISAs1 family transposase	273	20	1.38027e-58	100	3	P:GO:0006313; F:GO:0003677; F:GO:0004803	P:transposition, DNA-mediated; F:DNA binding; F:transposase activity			PTHR30298 (PANTHER)	no GO terms	no GO terms
lcl|CP009273.1_gene_218	yafV	BW25113_0219	2-oxoglutaramate amidase	771	20	0	99.82	3	P:GO:0006807; F:GO:0050152; F:GO:0106008	P:nitrogen compound metabolic process; F:omega-amidase activity; F:2-oxoglutaramate amidase activity	EC:3.5.1.3; EC:3.5.1.111	Omega-amidase; 2-oxoglutaramate amidase	IPR003010 (PFAM); IPR036526 (G3DSA:3.60.110.GENE3D); PTHR47799 (PANTHER); IPR003010 (PROSITE_PROFILES); cd07575 (CDD); IPR036526 (SUPERFAMILY)	P:GO:0006807	P:nitrogen compound metabolic process
lcl|CP009273.1_gene_219	ivy	BW25113_0220	C-lysozyme inhibitor	474	20	9.93773e-102	99.59	4	P:GO:0043086; P:GO:0061077; F:GO:0060241; C:GO:0030288	P:negative regulation of catalytic activity; P:chaperone-mediated protein folding; F:lysozyme inhibitor activity; C:outer membrane-bounded periplasmic space			PF08816 (PFAM); IPR014453 (PIRSF); IPR036501 (G3DSA:3.40.1420.GENE3D); IPR036501 (SUPERFAMILY)	P:GO:0043086; C:GO:0042597	P:negative regulation of catalytic activity; C:periplasmic space
lcl|CP009273.1_gene_220	fadE	BW25113_0221	acyl-CoA dehydrogenase	2445	20	0	99.97	5	P:GO:0033539; F:GO:0004466; F:GO:0050660; C:GO:0005886; C:GO:0016021	P:fatty acid beta-oxidation using acyl-CoA dehydrogenase; F:long-chain-acyl-CoA dehydrogenase activity; F:flavin adenine dinucleotide binding; C:plasma membrane; C:integral component of membrane	EC:1.3.8.8; EC:1.3.99.3	Long-chain-acyl-CoA dehydrogenase; Acting on the CH-CH group of donors	IPR013786 (PFAM); IPR006091 (PFAM); IPR015396 (PFAM); G3DSA:1.20.140.10 (GENE3D); IPR037069 (G3DSA:1.10.540.GENE3D); G3DSA:2.40.110.10 (GENE3D); IPR009075 (PFAM); PTHR48083 (PANTHER); PTHR48083:SF18 (PANTHER); IPR009100 (SUPERFAMILY); IPR036250 (SUPERFAMILY)	P:GO:0033539; F:GO:0003995; F:GO:0016627; F:GO:0050660	P:fatty acid beta-oxidation using acyl-CoA dehydrogenase; F:acyl-CoA dehydrogenase activity; F:oxidoreductase activity, acting on the CH-CH group of donors; F:flavin adenine dinucleotide binding
lcl|CP009273.1_gene_221	gmhA	BW25113_0222	D-sedoheptulose 7-phosphate isomerase	579	20	7.69954e-138	100	8	P:GO:0009244; P:GO:0051289; P:GO:2001061; F:GO:0008270; F:GO:0008968; F:GO:0042802; F:GO:0097367; C:GO:0005829	P:lipopolysaccharide core region biosynthetic process; P:protein homotetramerization; P:D-glycero-D-manno-heptose 7-phosphate biosynthetic process; F:zinc ion binding; F:D-sedoheptulose 7-phosphate isomerase activity; F:identical protein binding; F:carbohydrate derivative binding; C:cytosol	EC:5.4.2	Intramolecular transferases	IPR004515 (TIGRFAM); IPR001347 (PFAM); G3DSA:3.40.50.10490 (GENE3D); PTHR30390:SF7 (PANTHER); PTHR30390 (PANTHER); IPR004515 (HAMAP); IPR001347 (PROSITE_PROFILES); IPR035461 (CDD); SSF53697 (SUPERFAMILY)	P:GO:1901135; F:GO:0008968; F:GO:0097367	P:carbohydrate derivative metabolic process; F:D-sedoheptulose 7-phosphate isomerase activity; F:carbohydrate derivative binding
lcl|CP009273.1_gene_222	yafJ	BW25113_0223	class II glutamine amidotransferase	768	20	0	100	15	P:GO:0006541; P:GO:0007400; P:GO:0007419; P:GO:0007422; P:GO:0007423; P:GO:0030182; P:GO:0045944; P:GO:0050767; P:GO:0061331; P:GO:0061382; F:GO:0000977; F:GO:0000981; F:GO:0016740; F:GO:0046982; C:GO:0090575	P:glutamine metabolic process; P:neuroblast fate determination; P:ventral cord development; P:peripheral nervous system development; P:sensory organ development; P:neuron differentiation; P:positive regulation of transcription by RNA polymerase II; P:regulation of neurogenesis; P:epithelial cell proliferation involved in Malpighian tubule morphogenesis; P:Malpighian tubule tip cell differentiatio…	EC:2	Transferases	IPR029055 (G3DSA:3.60.20.GENE3D); IPR026869 (PFAM); PTHR42824 (PANTHER); IPR017932 (PROSITE_PROFILES); cd01908 (CDD); IPR029055 (SUPERFAMILY)	no GO terms	no GO terms
lcl|CP009273.1_gene_223	yafK	BW25113_0224	murein L,D-transpeptidase	741	20	0	100	5	P:GO:0008360; P:GO:0009252; P:GO:0071555; F:GO:0016757; F:GO:0016787	P:regulation of cell shape; P:peptidoglycan biosynthetic process; P:cell wall organization; F:glycosyltransferase activity; F:hydrolase activity	EC:2.4; EC:3	Glycosyltransferases; Hydrolases	IPR005490 (PFAM); IPR038063 (G3DSA:2.40.440.GENE3D); PTHR36699 (PANTHER); IPR005490 (CDD); IPR038063 (SUPERFAMILY)	F:GO:0016740	F:transferase activity
lcl|CP009273.1_gene_224	yafQ	BW25113_0225	type II toxin-antitoxin system mRNA interferase toxin YafQ	279	20	9.08315e-62	99.78	10	P:GO:0006402; P:GO:0006415; P:GO:0044010; P:GO:0046677; P:GO:0090502; F:GO:0003677; F:GO:0003723; F:GO:0005515; F:GO:0016892; F:GO:0043022	P:mRNA catabolic process; P:translational termination; P:single-species biofilm formation; P:response to antibiotic; P:RNA phosphodiester bond hydrolysis, endonucleolytic; F:DNA binding; F:RNA binding; F:protein binding; F:endoribonuclease activity, producing 3'-phosphomonoesters; F:ribosome binding	EC:3.1.31; EC:3.1.27	Acting on ester bonds; Acting on ester bonds	IPR004386 (PFAM); IPR035093 (G3DSA:3.30.2310.GENE3D); IPR004386 (PIRSF); IPR007712 (TIGRFAM); IPR004386 (TIGRFAM); IPR004386 (PANTHER); IPR035093 (SUPERFAMILY)	no GO terms	no GO terms
lcl|CP009273.1_gene_225	dinJ	BW25113_0226	type II toxin-antitoxin system antitoxin DinJ	261	20	7.78947e-44	100	4	P:GO:0006355; P:GO:0044010; F:GO:0000986; F:GO:0015643	P:regulation of transcription, DNA-templated; P:single-species biofilm formation; F:bacterial-type cis-regulatory region sequence-specific DNA binding; F:toxic substance binding			IPR026262 (PIRSF); IPR013321 (G3DSA:1.10.1220.GENE3D); IPR007337 (PFAM); IPR007337 (TIGRFAM); IPR007337 (PANTHER)	P:GO:0006355; P:GO:0044010; F:GO:0000986; F:GO:0015643	P:regulation of transcription, DNA-templated; P:single-species biofilm formation; F:bacterial-type cis-regulatory region sequence-specific DNA binding; F:toxic substance binding
lcl|CP009273.1_gene_226	yafL	BW25113_0227	C40 family peptidase	750	20	0	99.86	3	P:GO:0006508; F:GO:0008234; C:GO:0005886	P:proteolysis; F:cysteine-type peptidase activity; C:plasma membrane	EC:3.4	Acting on peptide bonds (peptidases)	IPR000064 (PFAM); G3DSA:3.90.1720.10 (GENE3D); PTHR47053:SF1 (PANTHER); PTHR47053 (PANTHER); IPR000064 (PROSITE_PROFILES); IPR038765 (SUPERFAMILY)	no GO terms	no GO terms
lcl|CP009273.1_gene_227	rayT	BW25113_0228	REP-associated tyrosine transposase RayT	498	20	1.20684e-120	99.97	7	P:GO:0006313; F:GO:0000014; F:GO:0000405; F:GO:0003697; F:GO:0004803; F:GO:0032448; F:GO:0043565	P:transposition, DNA-mediated; F:single-stranded DNA endodeoxyribonuclease activity; F:bubble DNA binding; F:single-stranded DNA binding; F:transposase activity; F:DNA hairpin binding; F:sequence-specific DNA binding	EC:3.1	Acting on ester bonds	IPR036515 (G3DSA:3.30.70.GENE3D); PTHR36966 (PANTHER); IPR036515 (SUPERFAMILY)	P:GO:0006313; F:GO:0003677; F:GO:0004803	P:transposition, DNA-mediated; F:DNA binding; F:transposase activity
lcl|CP009273.1_gene_228	lfhA	BW25113_0229	flagellar type III secretion system protein FlhA	1713	20	0	99.92	4	P:GO:0009306; P:GO:0044780; C:GO:0005886; C:GO:0016021	P:protein secretion; P:bacterial-type flagellum assembly; C:plasma membrane; C:integral component of membrane			IPR001712 (PRINTS); IPR001712 (PFAM); IPR042194 (G3DSA:3.40.30.GENE3D); IPR042193 (G3DSA:1.10.8.GENE3D); IPR042196 (G3DSA:3.40.50.GENE3D); IPR001712 (PANTHER); PTHR30161:SF1 (PANTHER)	P:GO:0009306; C:GO:0016020	P:protein secretion; C:membrane
lcl|CP009273.1_gene_229	lafU	BW25113_0230	putative lateral flagellar export/assembly protein LafU	756	20	0	100	1	C:GO:0005886	C:plasma membrane			IPR006665 (PFAM); IPR036737 (G3DSA:3.30.1330.GENE3D); mobidb-lite (MOBIDB_LITE); mobidb-lite (MOBIDB_LITE); PTHR30329 (PANTHER); PTHR30329:SF2 (PANTHER); IPR006665 (PROSITE_PROFILES); IPR006665 (CDD); IPR036737 (SUPERFAMILY)	no GO terms	no GO terms
lcl|CP009273.1_gene_230	dinB	BW25113_0231	DNA polymerase IV	1056	20	0	99.81	9	P:GO:0006261; P:GO:0009432; P:GO:0042276; P:GO:0070987; F:GO:0000287; F:GO:0003684; F:GO:0003887; F:GO:0005515; C:GO:0005737	P:DNA-dependent DNA replication; P:SOS response; P:error-prone translesion synthesis; P:error-free translesion synthesis; F:magnesium ion binding; F:damaged DNA binding; F:DNA-directed DNA polymerase activity; F:protein binding; C:cytoplasm	EC:2.7.7.7	DNA-directed DNA polymerase	IPR024728 (PFAM); IPR017961 (PFAM); IPR036775 (G3DSA:3.30.1490.GENE3D); G3DSA:3.40.1170.60 (GENE3D); IPR043128 (G3DSA:3.30.70.GENE3D); G3DSA:1.10.150.20 (GENE3D); IPR001126 (PFAM); PTHR11076 (PANTHER); PTHR11076:SF33 (PANTHER); IPR022880 (HAMAP); IPR001126 (PROSITE_PROFILES); IPR022880 (CDD); IPR036775 (SUPERFAMILY); IPR043502 (SUPERFAMILY)	P:GO:0006281; F:GO:0003684; F:GO:0003887	P:DNA repair; F:damaged DNA binding; F:DNA-directed DNA polymerase activity
lcl|CP009273.1_gene_231	yafN	BW25113_0232	type I toxin-antitoxin system antitoxin YafN	294	20	7.4616e-64	99.74	6	P:GO:0006281; P:GO:0006355; P:GO:0009432; P:GO:0044092; F:GO:0003677; F:GO:0005515	P:DNA repair; P:regulation of transcription, DNA-templated; P:SOS response; P:negative regulation of molecular function; F:DNA binding; F:protein binding			PTHR33713:SF4 (PANTHER); PTHR33713 (PANTHER); IPR036165 (SUPERFAMILY)	no GO terms	no GO terms
lcl|CP009273.1_gene_232	yafO	BW25113_0233	type II toxin-antitoxin system mRNA interferase toxin YafO	399	20	9.17997e-94	99.73	8	P:GO:0006281; P:GO:0009432; P:GO:0017148; P:GO:0090502; F:GO:0003723; F:GO:0004521; F:GO:0005515; F:GO:0043023	P:DNA repair; P:SOS response; P:negative regulation of translation; P:RNA phosphodiester bond hydrolysis, endonucleolytic; F:RNA binding; F:endoribonuclease activity; F:protein binding; F:ribosomal large subunit binding	EC:3.1	Acting on ester bonds	IPR020353 (PFAM)	no GO terms	no GO terms
lcl|CP009273.1_gene_233	yafP	BW25113_0234	GNAT family N-acetyltransferase	453	20	6.65413e-109	99.77	3	P:GO:0006281; P:GO:0009432; F:GO:0008080	P:DNA repair; P:SOS response; F:N-acetyltransferase activity	EC:2.3.1	Acyltransferases	G3DSA:3.40.630.30 (GENE3D); IPR000182 (PFAM); PTHR43451 (PANTHER); IPR000182 (PROSITE_PROFILES); cd04301 (CDD); IPR016181 (SUPERFAMILY)	F:GO:0008080	F:N-acetyltransferase activity
lcl|CP009273.1_gene_234	ykfJ	BW25113_0235	RtcB family protein	207	20	6.18169e-44	100	2	P:GO:0006396; F:GO:0008452	P:RNA processing; F:RNA ligase activity	EC:6.5	Forming phosphoric ester bonds	IPR001233 (PFAM); IPR036025 (G3DSA:3.90.1860.GENE3D); IPR036025 (SUPERFAMILY)	P:GO:0006396; F:GO:0008452	P:RNA processing; F:RNA ligase activity
lcl|CP009273.1_gene_235	prfH	BW25113_0236	peptide chain release factor H	501	20	5.16769e-121	100	2	P:GO:0006415; F:GO:0003747	P:translational termination; F:translation release factor activity			IPR000352 (PFAM); IPR017509 (TIGRFAM); G3DSA:3.30.160.20 (GENE3D); PTHR43804:SF7 (PANTHER); PTHR43804 (PANTHER); SSF75620 (SUPERFAMILY)	P:GO:0006415; F:GO:0003747	P:translational termination; F:translation release factor activity
lcl|CP009273.1_gene_236	pepD	BW25113_0237	cytosol nonspecific dipeptidase	1458	20	0	99.94	7	P:GO:0006508; P:GO:0043171; F:GO:0005515; F:GO:0008270; F:GO:0070573; F:GO:0103046; C:GO:0005829	P:proteolysis; P:peptide catabolic process; F:protein binding; F:zinc ion binding; F:metallodipeptidase activity; F:alanylglutamate dipeptidase activity; C:cytosol	EC:3.4.13.18	Cytosol nonspecific dipeptidase	IPR001160 (PRINTS); IPR011650 (PFAM); G3DSA:3.40.630.10 (GENE3D); IPR001160 (PIRSF); IPR001160 (TIGRFAM); IPR002933 (PFAM); IPR001160 (PANTHER); IPR001160 (CDD); SSF53187 (SUPERFAMILY)	P:GO:0006508; F:GO:0016787	P:proteolysis; F:hydrolase activity
lcl|CP009273.1_gene_237	gpt	BW25113_0238	xanthine phosphoribosyltransferase	459	20	8.4014e-107	100	15	P:GO:0006166; P:GO:0006412; P:GO:0032263; P:GO:0032264; P:GO:0032265; P:GO:0051289; F:GO:0000287; F:GO:0000310; F:GO:0003735; F:GO:0004422; F:GO:0052657; F:GO:0097216; C:GO:0005829; C:GO:0005840; C:GO:0005886	P:purine ribonucleoside salvage; P:translation; P:GMP salvage; P:IMP salvage; P:XMP salvage; P:protein homotetramerization; F:magnesium ion binding; F:xanthine phosphoribosyltransferase activity; F:structural constituent of ribosome; F:hypoxanthine phosphoribosyltransferase activity; F:guanine phosphoribosyltransferase activity; F:guanosine tetraphosphate binding; C:cytosol; C:ribosome; C:plasma …	EC:2.4.2.8; EC:2.4.2.22	Hypoxanthine phosphoribosyltransferase; Xanthine phosphoribosyltransferase	IPR029057 (G3DSA:3.40.50.GENE3D); IPR000836 (PFAM); IPR023747 (PANTHER); IPR023747 (HAMAP); IPR000836 (CDD); IPR029057 (SUPERFAMILY)	P:GO:0009116; F:GO:0000310	P:nucleoside metabolic process; F:xanthine phosphoribosyltransferase activity
lcl|CP009273.1_gene_238	frsA	BW25113_0239	Esterase frsA	1245	20	0	99.98	3	P:GO:0043470; F:GO:0005515; F:GO:0080030	P:regulation of carbohydrate catabolic process; F:protein binding; F:methyl indole-3-acetate esterase activity	EC:3.1.1.1	Carboxylesterase	IPR010520 (PFAM); IPR029058 (G3DSA:3.40.50.GENE3D); PTHR22946 (PANTHER); PTHR22946:SF4 (PANTHER); IPR043423 (HAMAP); IPR029058 (SUPERFAMILY)	F:GO:0016788	F:hydrolase activity, acting on ester bonds
lcl|CP009273.1_gene_239	crl	BW25113_0240	sigma factor-binding protein Crl	402	20	5.72691e-81	99.66	3	P:GO:0045893; F:GO:0003677; C:GO:0005737	P:positive regulation of transcription, DNA-templated; F:DNA binding; C:cytoplasm			IPR009986 (PFAM); IPR038208 (G3DSA:3.30.310.GENE3D); IPR009986 (HAMAP)	P:GO:0045893	P:positive regulation of transcription, DNA-templated
lcl|CP009273.1_gene_240	phoE	BW25113_0241	phosphoporin PhoE	1056	20	0	100	4	P:GO:0034220; F:GO:0015288; C:GO:0009279; C:GO:0046930	P:ion transmembrane transport; F:porin activity; C:cell outer membrane; C:pore complex	EC:7	Translocases	IPR001702 (PRINTS); IPR001897 (PRINTS); IPR023614 (G3DSA:2.40.160.GENE3D); IPR001702 (PFAM); PTHR34501 (PANTHER); PTHR34501:SF5 (PANTHER); IPR033900 (CDD); SSF56935 (SUPERFAMILY)	P:GO:0034220; F:GO:0015288; C:GO:0009279; C:GO:0016020	P:ion transmembrane transport; F:porin activity; C:cell outer membrane; C:membrane
lcl|CP009273.1_gene_241	proB	BW25113_0242	glutamate 5-kinase	1104	20	0	100	14	P:GO:0016310; P:GO:0055129; F:GO:0000287; F:GO:0003677; F:GO:0003723; F:GO:0004349; F:GO:0005524; F:GO:0042802; F:GO:0046592; F:GO:0046982; F:GO:1901973; C:GO:0000786; C:GO:0005634; C:GO:0005829	P:phosphorylation; P:L-proline biosynthetic process; F:magnesium ion binding; F:DNA binding; F:RNA binding; F:glutamate 5-kinase activity; F:ATP binding; F:identical protein binding; F:polyamine oxidase activity; F:protein heterodimerization activity; F:proline binding; C:nucleosome; C:nucleus; C:cytosol	EC:1.5.3; EC:2.7.2.11	Acting on the CH-NH group of donors; Glutamate 5-kinase	IPR001057 (PRINTS); IPR036393 (G3DSA:3.40.1160.GENE3D); IPR005715 (TIGRFAM); IPR001048 (PFAM); IPR011529 (PIRSF); IPR002478 (PFAM); IPR036974 (G3DSA:2.30.130.GENE3D); PTHR43654:SF3 (PANTHER); PTHR43654 (PANTHER); IPR005715 (HAMAP); PS50890 (PROSITE_PROFILES); IPR041739 (CDD); IPR015947 (SUPERFAMILY); IPR036393 (SUPERFAMILY)	P:GO:0006561; F:GO:0003723; F:GO:0004349; C:GO:0005737	P:proline biosynthetic process; F:RNA binding; F:glutamate 5-kinase activity; C:cytoplasm
lcl|CP009273.1_gene_242	proA	BW25113_0243	glutamate-5-semialdehyde dehydrogenase	1254	20	0	99.84	5	P:GO:0055129; F:GO:0004350; F:GO:0042802; F:GO:0050661; C:GO:0005829	P:L-proline biosynthetic process; F:glutamate-5-semialdehyde dehydrogenase activity; F:identical protein binding; F:NADP binding; C:cytosol	EC:1.2.1.41	Glutamate-5-semialdehyde dehydrogenase	IPR016162 (G3DSA:3.40.605.GENE3D); IPR016163 (G3DSA:3.40.309.GENE3D); IPR000965 (TIGRFAM); IPR015590 (PFAM); IPR012134 (PIRSF); PTHR11063 (PANTHER); PTHR11063:SF8 (PANTHER); IPR000965 (HAMAP); IPR000965 (CDD); IPR016161 (SUPERFAMILY)	P:GO:0006561; F:GO:0004350; F:GO:0016491; F:GO:0016620; F:GO:0050661	P:proline biosynthetic process; F:glutamate-5-semialdehyde dehydrogenase activity; F:oxidoreductase activity; F:oxidoreductase activity, acting on the aldehyde or oxo group of donors, NAD or NADP as acceptor; F:NADP binding
lcl|CP009273.1_gene_243	thrW	BW25113_0244	conserved hypothetical protein	76	9	4.72239e-08	96						no IPS match	no IPS match	no IPS match
lcl|CP009273.1_gene_244	ykfN	BW25113_4626	Uncharacterised protein	63	4	1.07841e-05	97.62						no IPS match	no IPS match	no IPS match
lcl|CP009273.1_gene_245	ykfI	BW25113_0245	type IV toxin-antitoxin system toxin YkfI	342	20	2.4973e-78	98.81	1	P:GO:0030308	P:negative regulation of cell growth			IPR009610 (PFAM)	no GO terms	no GO terms
lcl|CP009273.1_gene_246	yafW	BW25113_0246	type IV toxin-antitoxin system antitoxin YafW	318	20	1.02393e-72	98.71	8	P:GO:0007204; P:GO:0034765; P:GO:0051495; P:GO:0070588; F:GO:0008022; F:GO:0008331; F:GO:0046872; C:GO:0005891	P:positive regulation of cytosolic calcium ion concentration; P:regulation of ion transmembrane transport; P:positive regulation of cytoskeleton organization; P:calcium ion transmembrane transport; F:protein C-terminus binding; F:high voltage-gated calcium channel activity; F:metal ion binding; C:voltage-gated calcium channel complex	EC:7	Translocases	IPR009320 (PFAM); G3DSA:3.30.450.20 (GENE3D); IPR038025 (SUPERFAMILY)	P:GO:0051495	P:positive regulation of cytoskeleton organization
lcl|CP009273.1_gene_247	ykfH	BW25113_4504	DUF987 domain-containing protein	222	20	4.90862e-48	99.38						IPR009329 (PFAM)	no GO terms	no GO terms
lcl|CP009273.1_gene_248	ykfG	BW25113_0247	RadC family protein	477	20	1.89258e-102	99.94	4	P:GO:0006508; P:GO:0006974; F:GO:0008237; F:GO:0046872	P:proteolysis; P:cellular response to DNA damage stimulus; F:metallopeptidase activity; F:metal ion binding	EC:3.4	Acting on peptide bonds (peptidases)	IPR001405 (TIGRFAM); IPR025657 (PFAM); G3DSA:3.40.140.10 (GENE3D); IPR001405 (PANTHER); IPR037518 (PROSITE_PROFILES); IPR025657 (CDD); SSF102712 (SUPERFAMILY)	no GO terms	no GO terms
lcl|CP009273.1_gene_249	yafX	BW25113_0248	antirestriction protein	459	20	2.10574e-111	99.77						IPR042297 (G3DSA:3.30.70.GENE3D); IPR004914 (PFAM)	no GO terms	no GO terms
lcl|CP009273.1_gene_250	ykfF	BW25113_0249	DUF905 domain-containing protein	240	20	3.18224e-51	99.56						IPR038612 (G3DSA:3.30.160.GENE3D); IPR009253 (PFAM); SSF54786 (SUPERFAMILY)	no GO terms	no GO terms
lcl|CP009273.1_gene_251	ykfB	BW25113_0250	Uncharacterised protein	468	20	4.06644e-112	99.71						no IPS match	no IPS match	no IPS match
lcl|CP009273.1_gene_252	yafY	BW25113_0251	CP4-6 prophage; inner membrane lipoprotein YafY	444	20	1.66935e-90	99.59	1	C:GO:0005886	C:plasma membrane			PS51257 (PROSITE_PROFILES)	no GO terms	no GO terms
lcl|CP009273.1_gene_253	ykfL	BW25113_4627	transcriptional regulator protein-like protein	222	5	1.75141e-45	95.12						no IPS match	no IPS match	no IPS match
lcl|CP009273.1_gene_254	ykfK	BW25113_4628	DeoR family transcriptional regulator	192	20	5.81824e-37	100	17	P:GO:0006355; P:GO:0006953; P:GO:0010951; P:GO:0030502; P:GO:0032981; P:GO:0050727; P:GO:0050766; F:GO:0003677; F:GO:0003700; F:GO:0004869; C:GO:0005615; C:GO:0005747; C:GO:0005794; C:GO:0005886; C:GO:0016607; C:GO:0031982; C:GO:0065010	P:regulation of transcription, DNA-templated; P:acute-phase response; P:negative regulation of endopeptidase activity; P:negative regulation of bone mineralization; P:mitochondrial respiratory chain complex I assembly; P:regulation of inflammatory response; P:positive regulation of phagocytosis; F:DNA binding; F:DNA-binding transcription factor activity; F:cysteine-type endopeptidase inhibitor ac…			IPR036388 (G3DSA:1.10.10.GENE3D); IPR001034 (PFAM); IPR001034 (PROSITE_PROFILES); IPR036390 (SUPERFAMILY)	P:GO:0006355; F:GO:0003700	P:regulation of transcription, DNA-templated; F:DNA-binding transcription factor activity
lcl|CP009273.1_gene_255	yafZ	BW25113_0252	DUF945 domain-containing protein	822	20	0	99.65	22	P:GO:0005975; P:GO:0006468; P:GO:0006508; P:GO:0008152; P:GO:0009253; P:GO:0016310; P:GO:0016539; P:GO:0019835; P:GO:0034258; P:GO:0042742; P:GO:0090305; F:GO:0003824; F:GO:0004519; F:GO:0004672; F:GO:0005524; F:GO:0008233; F:GO:0008745; F:GO:0016301; F:GO:0016853; F:GO:0034257; C:GO:0016020; C:GO:0016021	P:carbohydrate metabolic process; P:protein phosphorylation; P:proteolysis; P:metabolic process; P:peptidoglycan catabolic process; P:phosphorylation; P:intein-mediated protein splicing; P:cytolysis; P:nicotinamide riboside transport; P:defense response to bacterium; P:nucleic acid phosphodiester bond hydrolysis; F:catalytic activity; F:endonuclease activity; F:protein kinase activity; F:ATP bind…			IPR026325 (PFAM)	no GO terms	no GO terms
lcl|CP009273.1_gene_256	ykfA	BW25113_0253	GTPase family protein	864	20	0	99.58	4	P:GO:0002098; P:GO:0030488; F:GO:0005525; C:GO:0005829	P:tRNA wobble uridine modification; P:tRNA methylation; F:GTP binding; C:cytosol			IPR006073 (PFAM); IPR027417 (G3DSA:3.40.50.GENE3D); PTHR42714:SF2 (PANTHER); PTHR42714 (PANTHER); cd11383 (CDD); IPR027417 (SUPERFAMILY)	F:GO:0005525	F:GTP binding
lcl|CP009273.1_gene_257	perR	BW25113_0254	LysR family transcriptional regulator	894	20	0	94.24	4	P:GO:0006355; F:GO:0003700; F:GO:0042802; F:GO:0043565	P:regulation of transcription, DNA-templated; F:DNA-binding transcription factor activity; F:identical protein binding; F:sequence-specific DNA binding			IPR000847 (PRINTS); G3DSA:3.40.190.10 (GENE3D); IPR005119 (PFAM); IPR000847 (PFAM); G3DSA:3.40.190.10 (GENE3D); IPR036388 (G3DSA:1.10.10.GENE3D); PTHR30537:SF58 (PANTHER); PTHR30537 (PANTHER); IPR000847 (PROSITE_PROFILES); cd08432 (CDD); SSF53850 (SUPERFAMILY); IPR036390 (SUPERFAMILY)	P:GO:0006355; F:GO:0003700	P:regulation of transcription, DNA-templated; F:DNA-binding transcription factor activity
lcl|CP009273.1_gene_258	insN	BW25113_4587	IS3 family transposase	684	20	2.43002e-165	98.72	4	P:GO:0006313; P:GO:0015074; F:GO:0003677; F:GO:0004803	P:transposition, DNA-mediated; P:DNA integration; F:DNA binding; F:transposase activity			G3DSA:1.10.10.60 (GENE3D); IPR002514 (PFAM); PTHR33215 (PANTHER); PTHR33215:SF12 (PANTHER); IPR009057 (SUPERFAMILY)	P:GO:0006313; F:GO:0003677; F:GO:0004803	P:transposition, DNA-mediated; F:DNA binding; F:transposase activity
lcl|CP009273.1_gene_259	insI1	BW25113_0256	IS30-like element IS30 family transposase	1152	20	0	99.93	6	P:GO:0006313; P:GO:0015074; F:GO:0004803; F:GO:0032135; F:GO:0043565; C:GO:0032993	P:transposition, DNA-mediated; P:DNA integration; F:transposase activity; F:DNA insertion or deletion binding; F:sequence-specific DNA binding; C:protein-DNA complex			G3DSA:1.10.10.60 (GENE3D); IPR025246 (PFAM); IPR036397 (G3DSA:3.30.420.GENE3D); IPR001584 (PFAM); PTHR10948 (PANTHER); IPR001584 (PROSITE_PROFILES); IPR012337 (SUPERFAMILY)	P:GO:0015074; F:GO:0003676	P:DNA integration; F:nucleic acid binding
lcl|CP009273.1_gene_260	eyeA	BW25113_4690	Mobile element protein	75	19	6.0369e-09	98.9						no IPS match	no IPS match	no IPS match
lcl|CP009273.1_gene_261	ykfC	BW25113_0258	group II intron reverse transcriptase/maturase	1108	20	0	99.57						IPR000477 (PFAM); PTHR34047:SF8 (PANTHER); PTHR34047 (PANTHER); IPR000477 (PROSITE_PROFILES); cd01651 (CDD); IPR043502 (SUPERFAMILY)	no GO terms	no GO terms
lcl|CP009273.1_gene_262	insH1	BW25113_0259	IS5-like element IS5 family transposase	1017	20	0	99.88	3	P:GO:0006313; F:GO:0003677; F:GO:0004803	P:transposition, DNA-mediated; F:DNA binding; F:transposase activity			IPR008490 (PFAM); IPR002559 (PFAM); PTHR35604 (PANTHER)	P:GO:0006313; F:GO:0003677; F:GO:0004803	P:transposition, DNA-mediated; F:DNA binding; F:transposase activity
lcl|CP009273.1_gene_263	mmuP	BW25113_0260	S-methylmethionine permease	1404	20	0	99.75	7	P:GO:0003333; P:GO:0009086; P:GO:0015806; F:GO:0000100; F:GO:0015171; C:GO:0005886; C:GO:0016021	P:amino acid transmembrane transport; P:methionine biosynthetic process; P:S-methylmethionine transport; F:S-methylmethionine transmembrane transporter activity; F:amino acid transmembrane transporter activity; C:plasma membrane; C:integral component of membrane	EC:7	Translocases	G3DSA:1.20.1740.10 (GENE3D); PIRSF006060 (PIRSF); IPR004841 (PFAM); PTHR43341 (PANTHER); PTHR43341:SF5 (PANTHER)	P:GO:0055085; C:GO:0016020	P:transmembrane transport; C:membrane
lcl|CP009273.1_gene_264	mmuM	BW25113_0261	homocysteine S-methyltransferase	933	20	0	99.89	8	P:GO:0006974; P:GO:0009086; P:GO:0032259; P:GO:0033528; F:GO:0008270; F:GO:0008898; F:GO:0047150; F:GO:0061627	P:cellular response to DNA damage stimulus; P:methionine biosynthetic process; P:methylation; P:S-methylmethionine cycle; F:zinc ion binding; F:S-adenosylmethionine-homocysteine S-methyltransferase activity; F:betaine-homocysteine S-methyltransferase activity; F:S-methylmethionine-homocysteine S-methyltransferase activity	EC:2.1.1.5	Betaine--homocysteine S-methyltransferase	IPR003726 (PFAM); IPR036589 (G3DSA:3.20.20.GENE3D); IPR017226 (PIRSF); PTHR46015 (PANTHER); PTHR46015:SF1 (PANTHER); IPR003726 (PROSITE_PROFILES); IPR036589 (SUPERFAMILY)	P:GO:0009086; F:GO:0008270; F:GO:0047150	P:methionine biosynthetic process; F:zinc ion binding; F:betaine-homocysteine S-methyltransferase activity
lcl|CP009273.1_gene_265	afuC	BW25113_0262	ferric ABC transporter ATP-binding protein	1047	20	0	99.93	6	P:GO:0033212; P:GO:0034755; F:GO:0005524; F:GO:0015408; F:GO:0016787; C:GO:0043190	P:iron import into cell; P:iron ion transmembrane transport; F:ATP binding; F:ABC-type ferric iron transporter activity; F:hydrolase activity; C:ATP-binding cassette (ABC) transporter complex	EC:3; EC:7.2.2.7	Hydrolases; ABC-type Fe(3+) transporter	IPR003439 (PFAM); IPR027417 (G3DSA:3.40.50.GENE3D); IPR013611 (PFAM); G3DSA:2.40.50.100 (GENE3D); PTHR24220 (PANTHER); IPR030287 (PTHR24220:PANTHER); IPR003439 (PROSITE_PROFILES); IPR027417 (SUPERFAMILY); IPR008995 (SUPERFAMILY)	P:GO:0055085; F:GO:0005524; F:GO:0022857; C:GO:0016020; C:GO:0043190	P:transmembrane transport; F:ATP binding; F:transmembrane transporter activity; C:membrane; C:ATP-binding cassette (ABC) transporter complex
lcl|CP009273.1_gene_266	afuB	BW25113_0263	binding--dependent transport system inner membrane component family protein	348	20	1.27008e-74	100	3	P:GO:0055085; C:GO:0005886; C:GO:0016021	P:transmembrane transport; C:plasma membrane; C:integral component of membrane			IPR035906 (G3DSA:1.10.3720.GENE3D); IPR000515 (PFAM); PTHR30183 (PANTHER); PTHR30183:SF7 (PANTHER); IPR000515 (PROSITE_PROFILES); IPR035906 (SUPERFAMILY)	P:GO:0055085; C:GO:0016020	P:transmembrane transport; C:membrane
lcl|CP009273.1_gene_267	insB1	BW25113_0264	putative transposase	504	20	2.12813e-121	99.46	5	P:GO:0006313; P:GO:0006508; F:GO:0003677; F:GO:0004803; F:GO:0008233	P:transposition, DNA-mediated; P:proteolysis; F:DNA binding; F:transposase activity; F:peptidase activity	EC:3.4	Acting on peptide bonds (peptidases)	IPR005063 (PFAM); PTHR33293 (PANTHER)	P:GO:0006313; F:GO:0003677; F:GO:0004803	P:transposition, DNA-mediated; F:DNA binding; F:transposase activity
lcl|CP009273.1_gene_268	insA	BW25113_0265	insertion element IS1 3 protein insA	276	20	1.77252e-60	99.62	5	P:GO:0006313; P:GO:0006508; F:GO:0003677; F:GO:0004803; F:GO:0008233	P:transposition, DNA-mediated; P:proteolysis; F:DNA binding; F:transposase activity; F:peptidase activity	EC:3.4	Acting on peptide bonds (peptidases)	IPR024431 (PFAM); PTHR47923 (PANTHER)	no GO terms	no GO terms
lcl|CP009273.1_gene_269	insI1	BW25113_4708	IS30 family transposase	174	20	3.74762e-34	100	1	P:GO:0015074	P:DNA integration			no IPS match	no IPS match	no IPS match
lcl|CP009273.1_gene_270	insX	BW25113_4505	transposase	249	20	1.71481e-53	99.64	4	P:GO:0006313; F:GO:0003677; F:GO:0004803; F:GO:0005515	P:transposition, DNA-mediated; F:DNA binding; F:transposase activity; F:protein binding			IPR002514 (PFAM); G3DSA:1.10.10.60 (GENE3D); PTHR33215:SF5 (PANTHER); PTHR33215 (PANTHER); IPR009057 (SUPERFAMILY)	P:GO:0006313; F:GO:0003677; F:GO:0004803	P:transposition, DNA-mediated; F:DNA binding; F:transposase activity
lcl|CP009273.1_gene_271	yagB	BW25113_0266	type IV toxin-antitoxin system YeeU family antitoxin	309	20	1.91275e-71	99.13	1	P:GO:0051495	P:positive regulation of cytoskeleton organization			G3DSA:3.30.450.20 (GENE3D); IPR009320 (PFAM); IPR038025 (SUPERFAMILY)	P:GO:0051495	P:positive regulation of cytoskeleton organization
lcl|CP009273.1_gene_272	yagA	BW25113_0267	IS481-like element ISEc19 family transposase	1155	20	0	99.77	3	P:GO:0015074; F:GO:0003676; C:GO:0005829	P:DNA integration; F:nucleic acid binding; C:cytosol			IPR036397 (G3DSA:3.30.420.GENE3D); PF13565 (PFAM); IPR001584 (PFAM); PTHR42648 (PANTHER); IPR001584 (PROSITE_PROFILES); IPR012337 (SUPERFAMILY); IPR009057 (SUPERFAMILY)	P:GO:0015074; F:GO:0003676	P:DNA integration; F:nucleic acid binding
lcl|CP009273.1_gene_273	yagE	BW25113_0268	2-keto-3-deoxygluconate aldolase	909	20	0	99.34	5	P:GO:0046176; F:GO:0042802; F:GO:0047440; F:GO:0061677; C:GO:0005737	P:aldonic acid catabolic process; F:identical protein binding; F:2-dehydro-3-deoxy-D-pentonate aldolase activity; F:2-dehydro-3-deoxy-D-gluconate aldolase activity; C:cytoplasm	EC:4.1.2.28; EC:4.1.2.51	2-dehydro-3-deoxy-D-pentonate aldolase; 2-dehydro-3-deoxy-D-gluconate aldolase	IPR002220 (PRINTS); IPR002220 (PIRSF); IPR013785 (G3DSA:3.20.20.GENE3D); IPR002220 (PFAM); PTHR12128:SF28 (PANTHER); IPR002220 (PANTHER); cd00408 (CDD); SSF51569 (SUPERFAMILY)	F:GO:0003824; F:GO:0016829	F:catalytic activity; F:lyase activity
lcl|CP009273.1_gene_274	yagF	BW25113_0269	xylonate dehydratase YagF	1968	20	0	99.88	3	P:GO:0046176; F:GO:0050401; C:GO:0005829	P:aldonic acid catabolic process; F:xylonate dehydratase activity; C:cytosol	EC:4.2.1.82	Xylonate dehydratase	IPR000581 (PFAM); IPR017798 (TIGRFAM); IPR042096 (G3DSA:3.50.30.GENE3D); PTHR43661 (PANTHER); PTHR43661:SF3 (PANTHER); SSF52016 (SUPERFAMILY); IPR037237 (SUPERFAMILY)	F:GO:0003824; F:GO:0050401	F:catalytic activity; F:xylonate dehydratase activity
lcl|CP009273.1_gene_275	yagG	BW25113_0270	MFS transporter	1383	20	0	99.8	5	P:GO:0006814; P:GO:0008643; P:GO:0055085; F:GO:0015293; C:GO:0005887	P:sodium ion transport; P:carbohydrate transport; P:transmembrane transport; F:symporter activity; C:integral component of plasma membrane	EC:7	Translocases	IPR001927 (TIGRFAM); IPR036259 (G3DSA:1.20.1250.GENE3D); PF13347 (PFAM); IPR039672 (PANTHER); PTHR11328:SF24 (PANTHER); cd17332 (CDD); IPR036259 (SUPERFAMILY)	P:GO:0006814; P:GO:0008643; F:GO:0015293; C:GO:0016020; C:GO:0016021	P:sodium ion transport; P:carbohydrate transport; F:symporter activity; C:membrane; C:integral component of membrane
lcl|CP009273.1_gene_276	yagH	BW25113_0271	glycoside hydrolase family 43 protein	1611	20	0	99.44	2	P:GO:0045493; F:GO:0009044	P:xylan catabolic process; F:xylan 1,4-beta-xylosidase activity	EC:3.2.1.37	Xylan 1,4-beta-xylosidase	IPR023296 (G3DSA:2.115.10.GENE3D); IPR041542 (PFAM); IPR006710 (PFAM); G3DSA:2.60.120.200 (GENE3D); PTHR42812 (PANTHER); PTHR42812:SF12 (PANTHER); cd09000 (CDD); IPR023296 (SUPERFAMILY); IPR013320 (SUPERFAMILY)	P:GO:0005975; F:GO:0004553	P:carbohydrate metabolic process; F:hydrolase activity, hydrolyzing O-glycosyl compounds
lcl|CP009273.1_gene_277	yagI	BW25113_0272	DNA-binding transcriptional repressor XynR	759	20	5.26734e-158	99.62	4	P:GO:0044010; P:GO:0045892; F:GO:0000976; F:GO:0003700	P:single-species biofilm formation; P:negative regulation of transcription, DNA-templated; F:transcription cis-regulatory region binding; F:DNA-binding transcription factor activity			IPR014757 (PFAM); IPR029016 (G3DSA:3.30.450.GENE3D); IPR036388 (G3DSA:1.10.10.GENE3D); IPR005471 (PFAM); PTHR30136:SF7 (PANTHER); PTHR30136 (PANTHER); IPR014757 (PROSITE_PROFILES); IPR005471 (PROSITE_PROFILES); IPR036390 (SUPERFAMILY); SSF55781 (SUPERFAMILY)	P:GO:0006355; F:GO:0003677	P:regulation of transcription, DNA-templated; F:DNA binding
lcl|CP009273.1_gene_278	argF	BW25113_0273	ornithine carbamoyltransferase	1005	20	0	99.76	7	P:GO:0006974; P:GO:0019240; P:GO:0042450; F:GO:0004585; F:GO:0016597; F:GO:0046872; C:GO:0005737	P:cellular response to DNA damage stimulus; P:citrulline biosynthetic process; P:arginine biosynthetic process via ornithine; F:ornithine carbamoyltransferase activity; F:amino acid binding; F:metal ion binding; C:cytoplasm	EC:2.1.3.3	Ornithine carbamoyltransferase	IPR006130 (PRINTS); IPR002292 (PRINTS); IPR036901 (G3DSA:3.40.50.GENE3D); IPR006131 (PFAM); IPR002292 (TIGRFAM); IPR036901 (G3DSA:3.40.50.GENE3D); IPR006132 (PFAM); PTHR45753:SF4 (PANTHER); PTHR45753 (PANTHER); IPR024904 (HAMAP); IPR036901 (SUPERFAMILY)	P:GO:0006520; P:GO:0006591; F:GO:0004585; F:GO:0016597; F:GO:0016743	P:cellular amino acid metabolic process; P:ornithine metabolic process; F:ornithine carbamoyltransferase activity; F:amino acid binding; F:carboxyl- or carbamoyltransferase activity
lcl|CP009273.1_gene_279	ykgS	BW25113_4688	DUF3987 domain-containing protein	205	20	2.2099e-43	99.93						IPR025048 (PFAM)	no GO terms	no GO terms
lcl|CP009273.1_gene_280	insB1	BW25113_0274	putative transposase	504	20	2.12813e-121	99.46	5	P:GO:0006313; P:GO:0006508; F:GO:0003677; F:GO:0004803; F:GO:0008233	P:transposition, DNA-mediated; P:proteolysis; F:DNA binding; F:transposase activity; F:peptidase activity	EC:3.4	Acting on peptide bonds (peptidases)	IPR005063 (PFAM); PTHR33293 (PANTHER)	P:GO:0006313; F:GO:0003677; F:GO:0004803	P:transposition, DNA-mediated; F:DNA binding; F:transposase activity
lcl|CP009273.1_gene_281	insA	BW25113_0275	insertion element IS1 3 protein insA	276	20	1.77252e-60	99.62	5	P:GO:0006313; P:GO:0006508; F:GO:0003677; F:GO:0004803; F:GO:0008233	P:transposition, DNA-mediated; P:proteolysis; F:DNA binding; F:transposase activity; F:peptidase activity	EC:3.4	Acting on peptide bonds (peptidases)	IPR024431 (PFAM); PTHR47923 (PANTHER)	no GO terms	no GO terms
lcl|CP009273.1_gene_282	yagJ	BW25113_0276	type III restriction endonuclease subunit R	828	20	0	99.89						no IPS match	no IPS match	no IPS match
lcl|CP009273.1_gene_283	yagK	BW25113_0277	inovirus Gp2 family protein	627	20	2.08611e-154	99.59	6	P:GO:0055085; F:GO:0000166; F:GO:0005524; F:GO:0140359; C:GO:0016020; C:GO:0016021	P:transmembrane transport; F:nucleotide binding; F:ATP binding; F:ABC-type transporter activity; C:membrane; C:integral component of membrane			PF11726 (PFAM)	no GO terms	no GO terms
lcl|CP009273.1_gene_284	yagL	BW25113_0278	recombinase family protein	699	20	4.3073e-171	99.09	3	P:GO:0006310; F:GO:0000150; F:GO:0003677	P:DNA recombination; F:DNA strand exchange activity; F:DNA binding			IPR011517 (PFAM); IPR036162 (SUPERFAMILY)	P:GO:0006310; F:GO:0000150; F:GO:0003677	P:DNA recombination; F:DNA strand exchange activity; F:DNA binding
lcl|CP009273.1_gene_285	yagM	BW25113_0279	CP4-6 prophage; protein YagM	855	20	0	99.81						IPR016513 (PIRSF)	no GO terms	no GO terms
lcl|CP009273.1_gene_286	yagN	BW25113_0280	CP4-6 prophage; protein YagN	441	20	2.38132e-77	98.7						mobidb-lite (MOBIDB_LITE); mobidb-lite (MOBIDB_LITE)	no GO terms	no GO terms
lcl|CP009273.1_gene_287	intF	BW25113_0281	integrase family protein	1401	20	0	99.87	7	P:GO:0006310; P:GO:0010165; P:GO:0015074; P:GO:0044826; P:GO:0046718; P:GO:0075713; F:GO:0003677	P:DNA recombination; P:response to X-ray; P:DNA integration; P:viral genome integration into host DNA; P:viral entry into host cell; P:establishment of integrated proviral latency; F:DNA binding			IPR038488 (G3DSA:3.30.160.GENE3D); IPR013762 (G3DSA:1.10.443.GENE3D); IPR002104 (PFAM); IPR025166 (PFAM); PTHR30629 (PANTHER); PTHR30629:SF6 (PANTHER); IPR002104 (PROSITE_PROFILES); IPR044068 (PROSITE_PROFILES); IPR011010 (SUPERFAMILY)	P:GO:0006310; P:GO:0015074; F:GO:0003677	P:DNA recombination; P:DNA integration; F:DNA binding
lcl|CP009273.1_gene_288	ptwF	BW25113_4629	---NA---	49									no IPS match	no IPS match	no IPS match
lcl|CP009273.1_gene_289	yagP	BW25113_4694	lysR substrate binding domain protein	339	20	2.0488e-77	98.66						no IPS match	no IPS match	no IPS match
lcl|CP009273.1_gene_290	ykgT	BW25113_4695	putative transcriptional regulator	78	20	1.90382e-10	97.69						mobidb-lite (MOBIDB_LITE)	no GO terms	no GO terms
lcl|CP009273.1_gene_291	paoD	BW25113_0283	molybdenum cofactor insertion chaperone PaoD	957	20	0	99.45	2	F:GO:0005515; F:GO:0043546	F:protein binding; F:molybdopterin cofactor binding			IPR027051 (PFAM); G3DSA:3.40.50.720 (GENE3D); IPR003777 (PFAM); PTHR30388:SF4 (PANTHER); PTHR30388 (PANTHER)	no GO terms	no GO terms
lcl|CP009273.1_gene_292	paoC	BW25113_0284	xanthine dehydrogenase family protein molybdopterin-binding subunit	2199	20	0	99.95	6	P:GO:0006974; F:GO:0005506; F:GO:0005515; F:GO:0030151; F:GO:0047770; C:GO:0042597	P:cellular response to DNA damage stimulus; F:iron ion binding; F:protein binding; F:molybdenum ion binding; F:carboxylate reductase activity; C:periplasmic space	EC:1.2.99.6	Carboxylate reductase	G3DSA:3.90.1170.50 (GENE3D); G3DSA:3.30.365.10 (GENE3D); IPR000674 (PFAM); IPR008274 (PFAM); G3DSA:3.30.365.10 (GENE3D); G3DSA:3.30.365.10 (GENE3D); G3DSA:3.30.365.10 (GENE3D); PTHR11908:SF123 (PANTHER); IPR016208 (PANTHER); IPR037165 (SUPERFAMILY); IPR036856 (SUPERFAMILY)	F:GO:0005506; F:GO:0016491	F:iron ion binding; F:oxidoreductase activity
lcl|CP009273.1_gene_293	paoB	BW25113_0285	xanthine dehydrogenase family protein subunit M	957	20	0	100	34	P:GO:0006468; P:GO:0007099; P:GO:0007605; P:GO:0007608; P:GO:0016060; P:GO:0016061; P:GO:0016062; P:GO:0019722; P:GO:0030048; P:GO:0035071; P:GO:0042052; P:GO:0046716; P:GO:0050790; P:GO:0051383; P:GO:0071361; P:GO:0072499; P:GO:2001259; F:GO:0005509; F:GO:0030234; F:GO:0031489; F:GO:0047770; F:GO:0051539; F:GO:0070855; F:GO:0071949; C:GO:0005813; C:GO:0005814; C:GO:0005938; C:GO:0016028; C:GO:00…	P:protein phosphorylation; P:centriole replication; P:sensory perception of sound; P:sensory perception of smell; P:metarhodopsin inactivation; P:regulation of light-activated channel activity; P:adaptation of rhodopsin mediated signaling; P:calcium-mediated signaling; P:actin filament-based movement; P:salivary gland cell autophagic cell death; P:rhabdomere development; P:muscle cell cellular ho…	EC:1.2.99.6	Carboxylate reductase	IPR016167 (G3DSA:3.30.43.GENE3D); G3DSA:3.30.390.50 (GENE3D); IPR002346 (PFAM); IPR005107 (PFAM); IPR016169 (G3DSA:3.30.465.GENE3D); PTHR42659 (PANTHER); PTHR42659:SF5 (PANTHER); IPR016166 (PROSITE_PROFILES); IPR036683 (SUPERFAMILY); IPR036318 (SUPERFAMILY)	F:GO:0016491; F:GO:0050660; F:GO:0071949	F:oxidoreductase activity; F:flavin adenine dinucleotide binding; F:FAD binding
lcl|CP009273.1_gene_294	paoA	BW25113_0286	aldehyde dehydrogenase iron-sulfur subunit	690	20	6.3484e-151	99.17	5	F:GO:0005515; F:GO:0046872; F:GO:0047770; F:GO:0051537; C:GO:0042597	F:protein binding; F:metal ion binding; F:carboxylate reductase activity; F:2 iron, 2 sulfur cluster binding; C:periplasmic space	EC:1.2.99.6	Carboxylate reductase	IPR002888 (PFAM); G3DSA:1.10.150.120 (GENE3D); IPR001041 (PFAM); IPR012675 (G3DSA:3.10.20.GENE3D); mobidb-lite (MOBIDB_LITE); PTHR45331 (PANTHER); PTHR45331:SF1 (PANTHER); IPR001041 (PROSITE_PROFILES); IPR006311 (PROSITE_PROFILES); IPR001041 (CDD); IPR036884 (SUPERFAMILY); IPR036010 (SUPERFAMILY)	F:GO:0016491; F:GO:0046872; F:GO:0051536	F:oxidoreductase activity; F:metal ion binding; F:iron-sulfur cluster binding
lcl|CP009273.1_gene_295	yagU	BW25113_0287	YagU family protein	615	20	2.03151e-137	99.78	3	P:GO:0010447; C:GO:0005886; C:GO:0016021	P:response to acidic pH; C:plasma membrane; C:integral component of membrane			IPR009898 (PFAM)	no GO terms	no GO terms
lcl|CP009273.1_gene_296	ykgJ	BW25113_0288	YkgJ family cysteine cluster protein	330	20	4.91791e-75	100	2	F:GO:0046872; F:GO:0051536	F:metal ion binding; F:iron-sulfur cluster binding			IPR005358 (PFAM)	no GO terms	no GO terms
lcl|CP009273.1_gene_297	ecpE	BW25113_0289	fimbrial chaperone EcpE	711	20	5.46708e-165	100						IPR013783 (G3DSA:2.60.40.GENE3D); IPR008962 (SUPERFAMILY)	no GO terms	no GO terms
lcl|CP009273.1_gene_298	ecpD	BW25113_0290	fimbrial adhesin EcpD	1644	20	0	100	1	C:GO:0009289	C:pilus			no IPS match	no IPS match	no IPS match
lcl|CP009273.1_gene_299	ecpC	BW25113_0291	fimbrial usher EcpC	2526	20	0	99.91	1	F:GO:0005515	F:protein binding			IPR031917 (PFAM); IPR032636 (PFAM); IPR008969 (SUPERFAMILY)	no GO terms	no GO terms
lcl|CP009273.1_gene_300	ecpB	BW25113_0292	fimbrial chaperone EcpB	669	20	4.94494e-150	99.64	1	F:GO:0005515	F:protein binding			IPR040695 (PFAM); IPR013783 (G3DSA:2.60.40.GENE3D); IPR008962 (SUPERFAMILY)	no GO terms	no GO terms
lcl|CP009273.1_gene_301	ecpA	BW25113_0293	common pilus major fimbrillin subunit EcpA	588	20	8.26996e-123	99.74	1	C:GO:0009289	C:pilus			IPR016514 (PIRSF); IPR016514 (PFAM); IPR038478 (G3DSA:2.60.40.GENE3D)	no GO terms	no GO terms
lcl|CP009273.1_gene_302	ecpR	BW25113_0294	LuxR family transcriptional regulator	591	20	8.7114e-134	99.74	3	P:GO:0006355; F:GO:0003677; C:GO:0005737	P:regulation of transcription, DNA-templated; F:DNA binding; C:cytoplasm			IPR000792 (PRINTS); IPR000792 (PFAM); IPR036388 (G3DSA:1.10.10.GENE3D); IPR000792 (PROSITE_PROFILES); IPR000792 (CDD); IPR016032 (SUPERFAMILY)	P:GO:0006355; F:GO:0003677	P:regulation of transcription, DNA-templated; F:DNA binding
lcl|CP009273.1_gene_303	ykgL	BW25113_0295	MULTISPECIES: hypothetical protein	228	20	9.31145e-47	100						no IPS match	no IPS match	no IPS match
lcl|CP009273.1_gene_304	ykgO	BW25113_4506	50S ribosomal protein L36	141	20	2.70957e-24	100	3	P:GO:0006412; F:GO:0003735; C:GO:0005840	P:translation; F:structural constituent of ribosome; C:ribosome			IPR000473 (TIGRFAM); IPR000473 (PFAM); PTHR47781 (PANTHER); IPR000473 (HAMAP); IPR035977 (SUPERFAMILY)	P:GO:0006412; F:GO:0003735; C:GO:0005840	P:translation; F:structural constituent of ribosome; C:ribosome
lcl|CP009273.1_gene_305	ykgM	BW25113_0296	50S ribosomal protein L31 type B	264	20	7.11717e-57	100	4	P:GO:0006412; P:GO:0034224; F:GO:0003735; C:GO:0015934	P:translation; P:cellular response to zinc ion starvation; F:structural constituent of ribosome; C:large ribosomal subunit			IPR002150 (PRINTS); IPR042105 (G3DSA:4.10.830.GENE3D); IPR002150 (PFAM); IPR002150 (TIGRFAM); PTHR33280:SF1 (PANTHER); IPR002150 (PANTHER); IPR027493 (HAMAP); IPR034704 (SUPERFAMILY)	P:GO:0006412; F:GO:0003735; C:GO:0005840	P:translation; F:structural constituent of ribosome; C:ribosome
lcl|CP009273.1_gene_306	ykgR	BW25113_4671	membrane protein	102	20	1.61277e-13	99.7	1	C:GO:0005887	C:integral component of plasma membrane			no IPS match	no IPS match	no IPS match
lcl|CP009273.1_gene_307	ykgP	BW25113_4630	NADH-dependent flavin oxidoreductase	90	17	1.81343e-12	96.96	2	F:GO:0010181; F:GO:0016491	F:FMN binding; F:oxidoreductase activity	EC:1	Oxidoreductases	no IPS match	no IPS match	no IPS match
lcl|CP009273.1_gene_308	eaeH	BW25113_0297	intimin-like adhesin FdeC	872	20	0	100	2	P:GO:0007155; C:GO:0016021	P:cell adhesion; C:integral component of membrane			IPR003535 (PRINTS); IPR038177 (G3DSA:2.40.160.GENE3D); IPR024519 (PFAM); PTHR39576:SF2 (PANTHER); PTHR39576 (PANTHER); PTHR39576 (PANTHER); PTHR39576:SF2 (PANTHER)	P:GO:0007155	P:cell adhesion
lcl|CP009273.1_gene_309	insE1	BW25113_0298	transposase family protein	300	20	3.40176e-63	100	5	P:GO:0006313; F:GO:0003677; F:GO:0004803; F:GO:0036094; C:GO:0005576	P:transposition, DNA-mediated; F:DNA binding; F:transposase activity; F:small molecule binding; C:extracellular region			IPR002514 (PFAM); mobidb-lite (MOBIDB_LITE); PTHR33215:SF6 (PANTHER); PTHR33215 (PANTHER); IPR009057 (SUPERFAMILY)	P:GO:0006313; F:GO:0003677; F:GO:0004803	P:transposition, DNA-mediated; F:DNA binding; F:transposase activity
lcl|CP009273.1_gene_310	insF1	BW25113_0299	IS3-like element IS3 family transposase	867	20	0	100	4	P:GO:0006313; P:GO:0015074; F:GO:0003677; F:GO:0004803	P:transposition, DNA-mediated; P:DNA integration; F:DNA binding; F:transposase activity			IPR025948 (PFAM); IPR001584 (PFAM); IPR001584 (PFAM); IPR036397 (G3DSA:3.30.420.GENE3D); PTHR46889 (PANTHER); IPR038965 (PTHR46889:PANTHER); IPR001584 (PROSITE_PROFILES); IPR012337 (SUPERFAMILY)	P:GO:0015074; P:GO:0032196; F:GO:0003676	P:DNA integration; P:transposition; F:nucleic acid binding
lcl|CP009273.1_gene_311	ykgA	BW25113_0300	helix-turn-helix domain-containing protein	684	20	1.97025e-169	99.98	3	P:GO:0006355; F:GO:0003700; F:GO:0043565	P:regulation of transcription, DNA-templated; F:DNA-binding transcription factor activity; F:sequence-specific DNA binding			IPR020449 (PRINTS); IPR018060 (PFAM); G3DSA:1.10.10.60 (GENE3D); G3DSA:1.10.10.60 (GENE3D); PTHR47504 (PANTHER); PTHR47504:SF3 (PANTHER); IPR018060 (PROSITE_PROFILES); IPR009057 (SUPERFAMILY); IPR011256 (SUPERFAMILY); IPR009057 (SUPERFAMILY)	P:GO:0006355; F:GO:0003700; F:GO:0043565	P:regulation of transcription, DNA-templated; F:DNA-binding transcription factor activity; F:sequence-specific DNA binding
lcl|CP009273.1_gene_312	ykgQ	BW25113_4631	aldo/keto reductase	129	20	1.21628e-22	100						no IPS match	no IPS match	no IPS match
lcl|CP009273.1_gene_313	rclC	BW25113_0301	reactive chlorine species resistance protein RclC	594	20	1.10218e-129	99.72	3	P:GO:1901530; C:GO:0005886; C:GO:0016021	P:response to hypochlorite; C:plasma membrane; C:integral component of membrane			IPR016865 (PIRSF); IPR007339 (PFAM); IPR007339 (PANTHER)	no GO terms	no GO terms
lcl|CP009273.1_gene_314	rclB	BW25113_0303	DUF1471 domain-containing protein	237	20	2.43545e-47	100	2	P:GO:1901530; C:GO:0042597	P:response to hypochlorite; C:periplasmic space			IPR025543 (G3DSA:3.30.1660.GENE3D); IPR010854 (PFAM); PTHR34156:SF3 (PANTHER); PTHR34156 (PANTHER); IPR036275 (SUPERFAMILY)	no GO terms	no GO terms
lcl|CP009273.1_gene_315	rclA	BW25113_0304	pyridine nucleotide-disulfide oxidoreductase	1326	20	0	99.89	5	P:GO:0045454; P:GO:1901530; F:GO:0016668; F:GO:0050660; C:GO:0005737	P:cell redox homeostasis; P:response to hypochlorite; F:oxidoreductase activity, acting on a sulfur group of donors, NAD(P) as acceptor; F:flavin adenine dinucleotide binding; C:cytoplasm	EC:1.8.1	Acting on a sulfur group of donors	PR00368 (PRINTS); PR00411 (PRINTS); IPR016156 (G3DSA:3.30.390.GENE3D); IPR023753 (PFAM); IPR001100 (PIRSF); IPR004099 (PFAM); IPR036188 (G3DSA:3.50.50.GENE3D); IPR036188 (G3DSA:3.50.50.GENE3D); PTHR48105 (PANTHER); PTHR48105:SF19 (PANTHER); IPR016156 (SUPERFAMILY); IPR036188 (SUPERFAMILY)	P:GO:0045454; F:GO:0016491; F:GO:0050660	P:cell redox homeostasis; F:oxidoreductase activity; F:flavin adenine dinucleotide binding
lcl|CP009273.1_gene_316	rclR	BW25113_0305	AraC family transcriptional regulator	855	20	0	100	4	P:GO:0045893; P:GO:0090347; F:GO:0001216; F:GO:0043565	P:positive regulation of transcription, DNA-templated; P:regulation of cellular organohalogen metabolic process; F:DNA-binding transcription activator activity; F:sequence-specific DNA binding			IPR020449 (PRINTS); IPR018060 (PFAM); G3DSA:1.10.10.60 (GENE3D); IPR032783 (PFAM); IPR014710 (G3DSA:2.60.120.GENE3D); PTHR43280 (PANTHER); PTHR43280:SF15 (PANTHER); IPR018060 (PROSITE_PROFILES); cd06995 (CDD); IPR009057 (SUPERFAMILY); IPR009057 (SUPERFAMILY); IPR011051 (SUPERFAMILY)	P:GO:0006355; F:GO:0003700; F:GO:0043565	P:regulation of transcription, DNA-templated; F:DNA-binding transcription factor activity; F:sequence-specific DNA binding
lcl|CP009273.1_gene_317	ykgE	BW25113_0306	(Fe-S)-binding protein	720	20	6.32284e-176	99.87	2	F:GO:0004459; C:GO:0005829	F:L-lactate dehydrogenase activity; C:cytosol	EC:1.1.1.27	L-lactate dehydrogenase	IPR004017 (PFAM); PTHR30296 (PANTHER)	no GO terms	no GO terms
lcl|CP009273.1_gene_318	ykgF	BW25113_0307	iron-sulfur cluster-binding protein	1428	20	0	100	3	P:GO:0019516; F:GO:0046872; F:GO:0051539	P:lactate oxidation; F:metal ion binding; F:4 iron, 4 sulfur cluster binding			IPR024185 (G3DSA:3.40.50.GENE3D); IPR004452 (TIGRFAM); IPR024569 (PFAM); IPR003741 (PFAM); IPR009051 (G3DSA:1.10.1060.GENE3D); IPR017896 (PFAM); IPR004452 (PANTHER); IPR017896 (PROSITE_PROFILES); IPR037171 (SUPERFAMILY); SSF46548 (SUPERFAMILY)	P:GO:0019516; F:GO:0051536	P:lactate oxidation; F:iron-sulfur cluster binding
lcl|CP009273.1_gene_319	ykgG	BW25113_0308	lactate utilization protein C	696	20	1.12665e-167	99.94	1	C:GO:0005829	C:cytosol			IPR003741 (PFAM); IPR024185 (G3DSA:3.40.50.GENE3D); PTHR43682 (PANTHER); IPR037171 (SUPERFAMILY)	no GO terms	no GO terms
lcl|CP009273.1_gene_320	ykgH	BW25113_0310	G-rich domain on tyrosine kinase family protein	669	20	4.78974e-164	100	2	C:GO:0005886; C:GO:0016021	C:plasma membrane; C:integral component of membrane			no IPS match	no IPS match	no IPS match
lcl|CP009273.1_gene_321	betA	BW25113_0311	choline dehydrogenase	1671	20	0	99.97	6	P:GO:0006970; P:GO:0019285; F:GO:0008802; F:GO:0008812; F:GO:0050660; C:GO:0005886	P:response to osmotic stress; P:glycine betaine biosynthetic process from choline; F:betaine-aldehyde dehydrogenase activity; F:choline dehydrogenase activity; F:flavin adenine dinucleotide binding; C:plasma membrane	EC:1.2.1.8; EC:1.2.1.5; EC:1.2.1.3; EC:1.1.99.1	Betaine-aldehyde dehydrogenase; Aldehyde dehydrogenase (NAD(P)(+)); Aldehyde dehydrogenase (NAD(+)); Choline dehydrogenase	IPR000172 (PFAM); IPR036188 (G3DSA:3.50.50.GENE3D); G3DSA:3.30.560.10 (GENE3D); IPR007867 (PFAM); IPR011533 (TIGRFAM); IPR012132 (PIRSF); mobidb-lite (MOBIDB_LITE); IPR012132 (PANTHER); PTHR11552:SF147 (PANTHER); IPR011533 (HAMAP); SSF54373 (SUPERFAMILY); IPR036188 (SUPERFAMILY)	P:GO:0019285; F:GO:0008812; F:GO:0016614; F:GO:0050660	P:glycine betaine biosynthetic process from choline; F:choline dehydrogenase activity; F:oxidoreductase activity, acting on CH-OH group of donors; F:flavin adenine dinucleotide binding
lcl|CP009273.1_gene_322	betB	BW25113_0312	betaine-aldehyde dehydrogenase	1473	20	0	99.95	8	P:GO:0006970; P:GO:0010165; P:GO:0019285; F:GO:0008802; F:GO:0042802; F:GO:0046872; C:GO:0005829; C:GO:0032991	P:response to osmotic stress; P:response to X-ray; P:glycine betaine biosynthetic process from choline; F:betaine-aldehyde dehydrogenase activity; F:identical protein binding; F:metal ion binding; C:cytosol; C:protein-containing complex	EC:1.2.1.8; EC:1.2.1.5; EC:1.2.1.3	Betaine-aldehyde dehydrogenase; Aldehyde dehydrogenase (NAD(P)(+)); Aldehyde dehydrogenase (NAD(+))	IPR016163 (G3DSA:3.40.309.GENE3D); IPR016162 (G3DSA:3.40.605.GENE3D); IPR015590 (PFAM); IPR011264 (TIGRFAM); PTHR11699 (PANTHER); PTHR11699:SF228 (PANTHER); IPR011264 (HAMAP); cd07090 (CDD); IPR016161 (SUPERFAMILY)	P:GO:0019285; F:GO:0008802; F:GO:0016491; F:GO:0016620; F:GO:0046872	P:glycine betaine biosynthetic process from choline; F:betaine-aldehyde dehydrogenase activity; F:oxidoreductase activity; F:oxidoreductase activity, acting on the aldehyde or oxo group of donors, NAD or NADP as acceptor; F:metal ion binding
lcl|CP009273.1_gene_323	betI	BW25113_0313	transcriptional regulator BetI	588	20	2.28478e-126	99.82	5	P:GO:0006970; P:GO:0019285; P:GO:0045892; F:GO:0000976; F:GO:0003700	P:response to osmotic stress; P:glycine betaine biosynthetic process from choline; P:negative regulation of transcription, DNA-templated; F:transcription cis-regulatory region binding; F:DNA-binding transcription factor activity			IPR001647 (PRINTS); IPR039538 (PFAM); IPR017757 (TIGRFAM); G3DSA:1.10.357.10 (GENE3D); IPR001647 (PFAM); PTHR30055:SF182 (PANTHER); PTHR30055 (PANTHER); IPR017757 (HAMAP); IPR001647 (PROSITE_PROFILES); IPR009057 (SUPERFAMILY); IPR036271 (SUPERFAMILY)	F:GO:0003677	F:DNA binding
lcl|CP009273.1_gene_324	betT	BW25113_0314	choline BCCT transporter BetT	2034	20	0	99.9	6	P:GO:0006974; P:GO:0015871; P:GO:0019285; P:GO:0055085; F:GO:0015220; C:GO:0005887	P:cellular response to DNA damage stimulus; P:choline transport; P:glycine betaine biosynthetic process from choline; P:transmembrane transport; F:choline transmembrane transporter activity; C:integral component of plasma membrane	EC:7	Translocases	IPR000060 (TIGRFAM); IPR000060 (PFAM); PTHR30047:SF7 (PANTHER); IPR000060 (PANTHER)	P:GO:0071705; F:GO:0022857; C:GO:0016020	P:nitrogen compound transport; F:transmembrane transporter activity; C:membrane
lcl|CP009273.1_gene_325	yahA	BW25113_0315	EAL domain-containing protein	1089	20	0	100	4	P:GO:0045893; F:GO:0000984; F:GO:0046872; F:GO:0071111	P:positive regulation of transcription, DNA-templated; F:bacterial-type RNA polymerase transcription regulatory region sequence-specific DNA binding; F:metal ion binding; F:cyclic-guanylate-specific phosphodiesterase activity	EC:3.1.4.52	Cyclic-guanylate-specific phosphodiesterase	IPR035919 (G3DSA:3.20.20.GENE3D); IPR001633 (PFAM); IPR036388 (G3DSA:1.10.10.GENE3D); IPR000792 (PFAM); PTHR33121 (PANTHER); PTHR33121:SF16 (PANTHER); PTHR33121:SF16 (PANTHER); PTHR33121 (PANTHER); IPR001633 (PROSITE_PROFILES); IPR000792 (PROSITE_PROFILES); IPR001633 (CDD); IPR000792 (CDD); IPR016032 (SUPERFAMILY); IPR035919 (SUPERFAMILY)	P:GO:0006355; F:GO:0003677	P:regulation of transcription, DNA-templated; F:DNA binding
lcl|CP009273.1_gene_326	yahB	BW25113_0316	LysR family transcriptional regulator	933	20	0	99.61	4	P:GO:0006355; F:GO:0000976; F:GO:0003700; F:GO:0005515	P:regulation of transcription, DNA-templated; F:transcription cis-regulatory region binding; F:DNA-binding transcription factor activity; F:protein binding			IPR005119 (PFAM); IPR036388 (G3DSA:1.10.10.GENE3D); IPR000847 (PFAM); G3DSA:3.40.190.290 (GENE3D); PTHR30126 (PANTHER); PTHR30126:SF18 (PANTHER); IPR000847 (PROSITE_PROFILES); IPR036390 (SUPERFAMILY); SSF53850 (SUPERFAMILY)	P:GO:0006355; F:GO:0003700	P:regulation of transcription, DNA-templated; F:DNA-binding transcription factor activity
lcl|CP009273.1_gene_327	yahC	BW25113_0317	DUF1097 domain-containing protein	498	20	8.13525e-110	100	2	C:GO:0005886; C:GO:0016021	C:plasma membrane; C:integral component of membrane			IPR009476 (PFAM)	no GO terms	no GO terms
lcl|CP009273.1_gene_328	yahD	BW25113_0318	ankyrin repeat domain-containing protein	606	20	1.07767e-143	100	27	P:GO:0000122; P:GO:0002385; P:GO:0007224; P:GO:0007367; P:GO:0009314; P:GO:0030858; P:GO:0035017; P:GO:0035217; P:GO:0035224; P:GO:0035277; P:GO:0035331; P:GO:0045944; P:GO:0048100; P:GO:0048813; P:GO:0060914; P:GO:1900087; P:GO:2000495; F:GO:0000978; F:GO:0001228; F:GO:0008140; F:GO:0019901; F:GO:0042803; F:GO:0046872; C:GO:0005654; C:GO:0005829; C:GO:0016020; C:GO:0035301	P:negative regulation of transcription by RNA polymerase II; P:mucosal immune response; P:smoothened signaling pathway; P:segment polarity determination; P:response to radiation; P:positive regulation of epithelial cell differentiation; P:cuticle pattern formation; P:labial disc development; P:genital disc anterior/posterior pattern formation; P:spiracle morphogenesis, open tracheal system; P:neg…			PF13637 (PFAM); IPR036770 (G3DSA:1.25.40.GENE3D); IPR020683 (PFAM); PTHR24184 (PANTHER); PTHR24184:SF17 (PANTHER); IPR002110 (PROSITE_PROFILES); IPR002110 (PROSITE_PROFILES); PS50297 (PROSITE_PROFILES); PS50297 (PROSITE_PROFILES); IPR002110 (PROSITE_PROFILES); IPR036770 (SUPERFAMILY)	F:GO:0005515	F:protein binding
lcl|CP009273.1_gene_329	yahE	BW25113_0319	DUF2877 domain-containing protein	864	20	0	100						IPR021530 (PFAM)	no GO terms	no GO terms
lcl|CP009273.1_gene_330	yahF	BW25113_0320	acyl-CoA synthetase FdrA	1548	20	0	99.89	5	P:GO:0006099; F:GO:0004775; F:GO:0004776; C:GO:0005829; C:GO:0009361	P:tricarboxylic acid cycle; F:succinate-CoA ligase (ADP-forming) activity; F:succinate-CoA ligase (GDP-forming) activity; C:cytosol; C:succinate-CoA ligase complex (ADP-forming)	EC:6.2.1.5; EC:6.2.1.4	Succinate--CoA ligase (ADP-forming); Succinate--CoA ligase (GDP-forming)	IPR016102 (G3DSA:3.40.50.GENE3D); IPR016102 (G3DSA:3.40.50.GENE3D); IPR003781 (PFAM); G3DSA:3.40.50.720 (GENE3D); IPR005811 (PFAM); PTHR11117 (PANTHER); IPR016102 (SUPERFAMILY); IPR016102 (SUPERFAMILY)	F:GO:0003824	F:catalytic activity
lcl|CP009273.1_gene_331	yahG	BW25113_0321	DUF1116 domain-containing protein	1419	20	0	99.97	2	C:GO:0005886; C:GO:0016021	C:plasma membrane; C:integral component of membrane			IPR009499 (PFAM); G3DSA:3.90.1700.10 (GENE3D); G3DSA:3.40.50.720 (GENE3D); G3DSA:3.90.1710.10 (GENE3D); IPR024033 (G3DSA:1.10.10.GENE3D)	no GO terms	no GO terms
lcl|CP009273.1_gene_332	yahI	BW25113_0323	carbamate kinase family protein	951	20	0	99.92	4	P:GO:0016310; P:GO:0019546; F:GO:0008804; C:GO:0005829	P:phosphorylation; P:arginine deiminase pathway; F:carbamate kinase activity; C:cytosol	EC:2.7.2.2	Carbamate kinase	PR01469 (PRINTS); IPR036393 (G3DSA:3.40.1160.GENE3D); IPR001048 (PFAM); IPR003964 (PIRSF); PTHR30409:SF1 (PANTHER); IPR003964 (PANTHER); IPR003964 (CDD); IPR036393 (SUPERFAMILY)	P:GO:0006525; F:GO:0008804	P:arginine metabolic process; F:carbamate kinase activity
lcl|CP009273.1_gene_333	yahJ	BW25113_0324	amidohydrolase family protein	1383	20	0	99.97	1	F:GO:0016814	F:hydrolase activity, acting on carbon-nitrogen (but not peptide) bonds, in cyclic amidines	EC:3.5.4	Acting on carbon-nitrogen bonds, other than peptide bonds	G3DSA:3.20.20.140 (GENE3D); IPR011059 (G3DSA:2.30.40.GENE3D); IPR013108 (PFAM); PTHR32027:SF9 (PANTHER); PTHR32027 (PANTHER); IPR006311 (PROSITE_PROFILES); cd01293 (CDD); IPR032466 (SUPERFAMILY); IPR011059 (SUPERFAMILY)	F:GO:0016810	F:hydrolase activity, acting on carbon-nitrogen (but not peptide) bonds
lcl|CP009273.1_gene_334	yahK	BW25113_0325	NADPH-dependent aldehyde reductase YahK	1050	20	0	99.83	2	F:GO:0008106; F:GO:0008270	F:alcohol dehydrogenase (NADP+) activity; F:zinc ion binding	EC:1.1.1.2	Alcohol dehydrogenase (NADP(+))	G3DSA:3.40.50.720 (GENE3D); G3DSA:3.90.180.10 (GENE3D); IPR013149 (PFAM); IPR013154 (PFAM); PTHR42683:SF65 (PANTHER); PTHR42683 (PANTHER); cd05283 (CDD); IPR036291 (SUPERFAMILY); IPR011032 (SUPERFAMILY)	no GO terms	no GO terms
lcl|CP009273.1_gene_335	yahL	BW25113_0326	hypothetical protein	816	20	3.25475e-179	99.43						no IPS match	no IPS match	no IPS match
lcl|CP009273.1_gene_336	yahM	BW25113_0327	predicted protein	246	20	2.90487e-51	99.44						no IPS match	no IPS match	no IPS match
lcl|CP009273.1_gene_337	yahN	BW25113_0328	LysE family transporter	672	20	6.58946e-148	99.69	3	P:GO:0003333; F:GO:0015171; C:GO:0005887	P:amino acid transmembrane transport; F:amino acid transmembrane transporter activity; C:integral component of plasma membrane	EC:7	Translocases	IPR001123 (PFAM); IPR004778 (TIGRFAM); IPR001123 (PIRSF); IPR001123 (PANTHER); PTHR30086:SF21 (PANTHER)	P:GO:0006865; C:GO:0016020; C:GO:0016021	P:amino acid transport; C:membrane; C:integral component of membrane
lcl|CP009273.1_gene_338	yahO	BW25113_0329	DUF1471 domain-containing protein	276	20	1.05285e-56	99.89	2	P:GO:0009314; C:GO:0042597	P:response to radiation; C:periplasmic space			IPR010854 (PFAM); IPR025543 (G3DSA:3.30.1660.GENE3D); PTHR34156:SF8 (PANTHER); PTHR34156 (PANTHER); IPR036275 (SUPERFAMILY)	no GO terms	no GO terms
lcl|CP009273.1_gene_339	prpR	BW25113_0330	propionate catabolism operon regulatory protein PrpR	1587	20	0	99.95	10	P:GO:0000160; P:GO:0009314; P:GO:0019629; P:GO:0045892; P:GO:0045893; F:GO:0000156; F:GO:0003700; F:GO:0005524; F:GO:0043565; C:GO:0005737	P:phosphorelay signal transduction system; P:response to radiation; P:propionate catabolic process, 2-methylcitrate cycle; P:negative regulation of transcription, DNA-templated; P:positive regulation of transcription, DNA-templated; F:phosphorelay response regulator activity; F:DNA-binding transcription factor activity; F:ATP binding; F:sequence-specific DNA binding; C:cytoplasm			G3DSA:1.10.8.60 (GENE3D); IPR002197 (PFAM); G3DSA:1.20.5.170 (GENE3D); G3DSA:3.40.50.2300 (GENE3D); IPR010524 (PFAM); IPR002078 (PFAM); IPR012704 (TIGRFAM); IPR027417 (G3DSA:3.40.50.GENE3D); G3DSA:1.10.10.60 (GENE3D); PTHR32071 (PANTHER); PTHR32071:SF81 (PANTHER); IPR002078 (PROSITE_PROFILES); cd00009 (CDD); IPR009057 (SUPERFAMILY); IPR027417 (SUPERFAMILY); SSF159800 (SUPERFAMILY)	P:GO:0000160; P:GO:0006355; P:GO:0019629; F:GO:0000156; F:GO:0003677; F:GO:0005524; F:GO:0008134; F:GO:0043565; C:GO:0005737	P:phosphorelay signal transduction system; P:regulation of transcription, DNA-templated; P:propionate catabolic process, 2-methylcitrate cycle; F:phosphorelay response regulator activity; F:DNA binding; F:ATP binding; F:transcription factor binding; F:sequence-specific DNA binding; C:cytoplasm
lcl|CP009273.1_gene_340	prpB	BW25113_0331	methylisocitrate lyase	891	20	0	99.93	3	P:GO:0019629; F:GO:0000287; F:GO:0046421	P:propionate catabolic process, 2-methylcitrate cycle; F:magnesium ion binding; F:methylisocitrate lyase activity	EC:4.1.3.30	Methylisocitrate lyase	IPR040442 (G3DSA:3.20.20.GENE3D); PF13714 (PFAM); IPR012695 (TIGRFAM); PTHR42905 (PANTHER); PTHR42905:SF2 (PANTHER); IPR012695 (HAMAP); IPR039556 (CDD); IPR015813 (SUPERFAMILY)	P:GO:0019629; F:GO:0003824; F:GO:0046421	P:propionate catabolic process, 2-methylcitrate cycle; F:catalytic activity; F:methylisocitrate lyase activity
lcl|CP009273.1_gene_341	prpC	BW25113_0333	2-methylcitrate synthase	1170	20	0	100	6	P:GO:0005975; P:GO:0006099; P:GO:0019679; F:GO:0004108; F:GO:0050440; C:GO:0005737	P:carbohydrate metabolic process; P:tricarboxylic acid cycle; P:propionate metabolic process, methylcitrate cycle; F:citrate (Si)-synthase activity; F:2-methylcitrate synthase activity; C:cytoplasm	EC:2.3.3.1; EC:2.3.3.5	Citrate (Si)-synthase; 2-methylcitrate synthase	IPR002020 (PRINTS); IPR024176 (PIRSF); IPR016143 (G3DSA:1.10.230.GENE3D); IPR002020 (PFAM); IPR011278 (TIGRFAM); IPR016142 (G3DSA:1.10.580.GENE3D); PTHR11739:SF25 (PANTHER); IPR002020 (PANTHER); cd06117 (CDD); IPR036969 (SUPERFAMILY)	F:GO:0046912; C:GO:0005737	F:acyltransferase, acyl groups converted into alkyl on transfer; C:cytoplasm
lcl|CP009273.1_gene_342	prpD	BW25113_0334	2-methylcitrate dehydratase	1452	20	0	99.96	6	P:GO:0006099; P:GO:0019679; F:GO:0003994; F:GO:0047547; F:GO:0047780; F:GO:0051537	P:tricarboxylic acid cycle; P:propionate metabolic process, methylcitrate cycle; F:aconitate hydratase activity; F:2-methylcitrate dehydratase activity; F:citrate dehydratase activity; F:2 iron, 2 sulfur cluster binding	EC:4.2.1.3; EC:4.2.1.79	Aconitate hydratase; 2-methylcitrate dehydratase	IPR005656 (PFAM); IPR042188 (G3DSA:3.30.1330.GENE3D); IPR012705 (TIGRFAM); IPR042183 (G3DSA:1.10.4100.GENE3D); PTHR16943:SF8 (PANTHER); IPR005656 (PANTHER); IPR036148 (SUPERFAMILY)	P:GO:0019679; F:GO:0016829; F:GO:0047547; F:GO:0051537	P:propionate metabolic process, methylcitrate cycle; F:lyase activity; F:2-methylcitrate dehydratase activity; F:2 iron, 2 sulfur cluster binding
lcl|CP009273.1_gene_343	prpE	BW25113_0335	propionate--CoA ligase	1887	20	0	99.81	4	P:GO:0019629; F:GO:0003987; F:GO:0005524; F:GO:0050218	P:propionate catabolic process, 2-methylcitrate cycle; F:acetate-CoA ligase activity; F:ATP binding; F:propionate-CoA ligase activity	EC:6.2.1.17	Propionate--CoA ligase	IPR012694 (TIGRFAM); G3DSA:3.30.300.30 (GENE3D); IPR025110 (PFAM); IPR042099 (G3DSA:3.40.50.GENE3D); IPR032387 (PFAM); IPR000873 (PFAM); PTHR43347 (PANTHER); PTHR43347:SF3 (PANTHER); SSF56801 (SUPERFAMILY)	P:GO:0019629; F:GO:0050218	P:propionate catabolic process, 2-methylcitrate cycle; F:propionate-CoA ligase activity
lcl|CP009273.1_gene_344	codB	BW25113_0336	cytosine permease	1260	20	0	99.92						IPR001248 (PFAM); G3DSA:1.10.4160.10 (GENE3D); IPR030191 (PANTHER); cd11484 (CDD)	P:GO:0055085; F:GO:0015209; F:GO:0022857; C:GO:0016020; C:GO:0016021	P:transmembrane transport; F:cytosine transmembrane transporter activity; F:transmembrane transporter activity; C:membrane; C:integral component of membrane
lcl|CP009273.1_gene_345	codA	BW25113_0337	cytosine deaminase	1284	20	0	99.95	9	P:GO:0006209; F:GO:0004131; F:GO:0005524; F:GO:0008198; F:GO:0008270; F:GO:0035888; F:GO:0042802; F:GO:0102480; C:GO:0016021	P:cytosine catabolic process; F:cytosine deaminase activity; F:ATP binding; F:ferrous iron binding; F:zinc ion binding; F:isoguanine deaminase activity; F:identical protein binding; F:5-fluorocytosine deaminase activity; C:integral component of membrane	EC:3.5.4.1	Cytosine deaminase	IPR013108 (PFAM); G3DSA:3.20.20.140 (GENE3D); IPR011059 (G3DSA:2.30.40.GENE3D); PTHR32027 (PANTHER); PTHR32027:SF0 (PANTHER); cd01293 (CDD); IPR011059 (SUPERFAMILY); IPR032466 (SUPERFAMILY)	F:GO:0016810	F:hydrolase activity, acting on carbon-nitrogen (but not peptide) bonds
lcl|CP009273.1_gene_346	cynR	BW25113_0338	transcriptional regulator CynR	900	20	0	99.98	5	P:GO:0006355; F:GO:0000986; F:GO:0003700; C:GO:0005737; C:GO:0032993	P:regulation of transcription, DNA-templated; F:bacterial-type cis-regulatory region sequence-specific DNA binding; F:DNA-binding transcription factor activity; C:cytoplasm; C:protein-DNA complex			IPR000847 (PRINTS); G3DSA:3.40.190.290 (GENE3D); IPR005119 (PFAM); IPR036388 (G3DSA:1.10.10.GENE3D); IPR000847 (PFAM); PTHR30346:SF16 (PANTHER); PTHR30346 (PANTHER); IPR000847 (PROSITE_PROFILES); IPR037403 (CDD); SSF53850 (SUPERFAMILY); IPR036390 (SUPERFAMILY)	P:GO:0006355; F:GO:0003700	P:regulation of transcription, DNA-templated; F:DNA-binding transcription factor activity
lcl|CP009273.1_gene_347	cynT	BW25113_0339	carbonic anhydrase	660	20	9.70026e-160	100	6	P:GO:0009440; P:GO:0015976; F:GO:0004089; F:GO:0008270; F:GO:0042802; C:GO:0005737	P:cyanate catabolic process; P:carbon utilization; F:carbonate dehydratase activity; F:zinc ion binding; F:identical protein binding; C:cytoplasm	EC:4.2.1.1	Carbonic anhydrase	IPR001765 (PFAM); IPR036874 (G3DSA:3.40.1050.GENE3D); PTHR11002 (PANTHER); PTHR11002:SF42 (PANTHER); IPR045066 (CDD); IPR036874 (SUPERFAMILY)	F:GO:0004089; F:GO:0008270	F:carbonate dehydratase activity; F:zinc ion binding
lcl|CP009273.1_gene_348	cynS	BW25113_0340	cyanase	471	20	1.90043e-107	100	3	P:GO:0009440; F:GO:0003677; F:GO:0008824	P:cyanate catabolic process; F:DNA binding; F:cyanate hydratase activity	EC:4.3; EC:4.2.1.104	Carbon-nitrogen lyases; Cyanase	IPR008076 (PRINTS); IPR036581 (G3DSA:3.30.1160.GENE3D); IPR008076 (TIGRFAM); IPR010982 (G3DSA:1.10.260.GENE3D); IPR008076 (PIRSF); IPR003712 (PFAM); IPR008076 (PANTHER); IPR008076 (HAMAP); IPR003712 (CDD); IPR036581 (SUPERFAMILY); IPR010982 (SUPERFAMILY)	P:GO:0009439; F:GO:0003677; F:GO:0008824	P:cyanate metabolic process; F:DNA binding; F:cyanate hydratase activity
lcl|CP009273.1_gene_349	cynX	BW25113_0341	cyanate transporter CynX	1155	20	0	99.74						IPR036259 (G3DSA:1.20.1250.GENE3D); IPR011701 (PFAM); IPR036259 (G3DSA:1.20.1250.GENE3D); IPR004747 (TIGRFAM); PTHR23523:SF1 (PANTHER); PTHR23523 (PANTHER); IPR020846 (PROSITE_PROFILES); cd17410 (CDD); IPR036259 (SUPERFAMILY)	P:GO:0055085; F:GO:0022857; C:GO:0016021	P:transmembrane transport; F:transmembrane transporter activity; C:integral component of membrane
lcl|CP009273.1_gene_350	lacA	BW25113_0342	galactoside O-acetyltransferase	612	20	6.30678e-148	100	4	P:GO:0005989; F:GO:0008870; F:GO:0042802; C:GO:0005737	P:lactose biosynthetic process; F:galactoside O-acetyltransferase activity; F:identical protein binding; C:cytoplasm	EC:2.3.1.18	Galactoside O-acetyltransferase	IPR024688 (PFAM); G3DSA:2.160.10.10 (GENE3D); IPR001451 (PFAM); IPR039369 (PANTHER); cd03357 (CDD); IPR011004 (SUPERFAMILY)	F:GO:0016407	F:acetyltransferase activity
lcl|CP009273.1_gene_351	lacY	BW25113_0343	lactose permease	1254	20	0	99.78	5	P:GO:0034219; P:GO:1902600; F:GO:0005351; C:GO:0005886; C:GO:0016021	P:carbohydrate transmembrane transport; P:proton transmembrane transport; F:carbohydrate:proton symporter activity; C:plasma membrane; C:integral component of membrane	EC:7	Translocases	IPR000576 (PRINTS); IPR000576 (TIGRFAM); IPR036259 (G3DSA:1.20.1250.GENE3D); IPR036259 (G3DSA:1.20.1250.GENE3D); IPR000576 (PFAM); PTHR23522 (PANTHER); PTHR23522:SF10 (PANTHER); IPR020846 (PROSITE_PROFILES); cd06172 (CDD); IPR036259 (SUPERFAMILY)	P:GO:0008643; F:GO:0005351; F:GO:0022857; C:GO:0016020	P:carbohydrate transport; F:carbohydrate:proton symporter activity; F:transmembrane transporter activity; C:membrane
lcl|CP009273.1_gene_352	lacZ	BW25113_0344	beta-galactosidase	1125	20	0	99.99	9	P:GO:0005975; P:GO:0006310; P:GO:0015074; F:GO:0000150; F:GO:0000287; F:GO:0003677; F:GO:0004565; F:GO:0030246; C:GO:0009341	P:carbohydrate metabolic process; P:DNA recombination; P:DNA integration; F:DNA strand exchange activity; F:magnesium ion binding; F:DNA binding; F:beta-galactosidase activity; F:carbohydrate binding; C:beta-galactosidase complex	EC:3.2.1.23	Beta-galactosidase	IPR032312 (PFAM); IPR004199 (PFAM); IPR014718 (G3DSA:2.70.98.GENE3D); IPR013783 (G3DSA:2.60.40.GENE3D); IPR023933 (PANTHER); PTHR46323:SF2 (PANTHER); IPR036156 (SUPERFAMILY); IPR011013 (SUPERFAMILY)	P:GO:0005975; F:GO:0003824; F:GO:0004565; F:GO:0016798; F:GO:0030246; C:GO:0009341	P:carbohydrate metabolic process; F:catalytic activity; F:beta-galactosidase activity; F:hydrolase activity, acting on glycosyl bonds; F:carbohydrate binding; C:beta-galactosidase complex
lcl|CP009273.1_gene_353	lacI	BW25113_0345	lactose operon repressor	1083	20	0	99.67	5	P:GO:0006355; F:GO:0003677; F:GO:0003899; F:GO:0032549; C:GO:0020011	P:regulation of transcription, DNA-templated; F:DNA binding; F:DNA-directed 5'-3' RNA polymerase activity; F:ribonucleoside binding; C:apicoplast	EC:2.7.7.6	DNA-directed RNA polymerase	G3DSA:3.40.50.2300 (GENE3D); PF13377 (PFAM); G3DSA:3.40.50.2300 (GENE3D); PTHR30146 (PANTHER); PTHR30146:SF100 (PANTHER); IPR000843 (PROSITE_PROFILES); cd01537 (CDD); IPR028082 (SUPERFAMILY)	P:GO:0006355; F:GO:0003677	P:regulation of transcription, DNA-templated; F:DNA binding
lcl|CP009273.1_gene_354	mhpR	BW25113_0346	DNA-binding transcriptional activator MhpR	834	20	0	100	2	P:GO:0006355; F:GO:0003677	P:regulation of transcription, DNA-templated; F:DNA binding			IPR036388 (G3DSA:1.10.10.GENE3D); IPR005471 (PFAM); IPR014757 (PFAM); IPR029016 (G3DSA:3.30.450.GENE3D); PTHR30136 (PANTHER); PTHR30136:SF23 (PANTHER); IPR005471 (PROSITE_PROFILES); IPR014757 (PROSITE_PROFILES); IPR036390 (SUPERFAMILY); SSF55781 (SUPERFAMILY)	P:GO:0006355; F:GO:0003677	P:regulation of transcription, DNA-templated; F:DNA binding
[truncated: 4,136 more rows]
