# Supplementary material for: Modulating the evolutionary trajectory of tolerance using antibiotics with different metabolic dependencies
Source: Nat Commun. 2022 May 9;13:2525. doi: 10.1038/s41467-022-30272-0 (PMC9085803; doi:10.1038/s41467-022-30272-0)
Supplement: Supplementary file 7 — Source Data [file 41467_2022_30272_MOESM7_ESM.xlsx]

## Sheet: Figure 1B
Figure 1B
% survival
		ancestral				evolved
		rep 1	rep 2	rep 3		rep 1	rep 2	rep 3
	amp	0.0352941	0.02	0.0666667		24.2857	5.55556	55.1724
	cip	0.0285714	0.016129	0.0193548		2	0.333333	2.71429
	mmc	0.00473684	0.00225806	0.00548387		0.00583333	0.00541667	0.00473684
	gent	0.003125	0.00388889	0.00483871		0.00571429	0.00705882	0.00388889
	hal	4	1.81818	1		0.785714	6	0.588235

## Sheet: Figure 1C
Figure 1C
OD600		ancestral				evolved
	[amp] (ug/mL)	rep 1	rep 2	rep 3		rep 1	rep 2	rep 3
	64	0.0408	0.0402	0.0394		0.0408	0.0464	0.0405
	32	0.039	0.0394	0.0372		0.0393	0.0391	0.0391
	16	0.0388	0.0405	0.0382		0.0379	0.0387	0.0371
	8	0.0402	0.0407	0.0364		0.0382	0.0378	0.04
	4	0.0374	0.0395	0.2083		0.3047	0.0959	0.1239
	2	0.9088	0.8791	0.8485		0.7	0.6556	0.7011
	1	1.1132	1.1464	1.2146		1.0887	1.1649	1.1034
	0.5	1.2365	1.2466	1.3128		1.1441	1.1651	1.1615
		ancestral				evolved
	[cip] (ng/mL)	rep 1	rep 2	rep 3		rep 1	rep 2	rep 3
	480	0.0411	0.0387	0.0388		0.041	0.0442	0.0414
	240	0.0371	0.0369	0.0415		0.0379	0.039	0.0378
	120	0.0406	0.0402	0.0366		0.0366	0.0423	0.0361
	60	0.0366	0.0366	0.0357		0.0371	0.0379	0.0361
	30	0.0383	0.0378	0.0361		0.0367	0.0378	0.0371
	15	0.9747	0.836	0.9471		1.0596	0.8385	0.9746
	7.5	1.1994	1.2005	1.2139		1.2203	1.2197	1.1377
	3.75	1.2037	1.2021	1.2042		1.2378	1.2442	1.1688
			ancestral			evolved
	[mmc] (ug/mL)	rep 1	rep 2	rep 3		rep 1	rep 2	rep 3
	16	0.0489	0.0455	0.044		0.0509	0.0441	0.0439
	8	0.046	0.0477	0.0423		0.0416	0.041	0.0419
	4	0.043	0.0463	0.043		0.0407	0.04	0.0409
	2	0.0749	0.0415	0.0577		0.0407	0.0395	0.0407
	1	0.1447	0.1776	0.2115		0.1353	0.1362	0.1382
	0.5	0.2738	0.2635	0.2497		0.2322	0.2507	0.2275
	0.25	1.0357	1.0298	1.0277		1.0748	1.0805	1.015
	0.12	1.0904	1.0894	1.0915		1.1646	1.1308	1.1123
		ancestral				evolved
	[gent] (ug/mL)	rep 1	rep 2	rep 3		rep 1	rep 2	rep 3
	64	0.0493	0.047	0.0397		0.039	0.039	0.0411
	32	0.038	0.0395	0.0459		0.038	0.0372	0.0381
	16	0.0381	0.0381	0.0407		0.0381	0.043	0.0379
	8	0.0442	0.036	0.0388		0.0385	0.0363	0.0373
	4	0.4621	0.0571	0.2719		0.6043	0.0419	0.1145
	2	0.622	0.3531	0.4335		0.7939	0.7717	0.757
	1	1.0272	1.037	1.0058		1.0239	0.6831	1.0223
	0.5	1.1052	1.2108	1.0869		1.0971	1.1053	1.1062
		ancestral				evolved
	[hal] (ug/mL)	rep 1	rep 2	rep 3		rep 1	rep 2	rep 3
	32	0.0399	0.0416	0.0407		0.0405	0.0399	0.0401
	16	0.0394	0.0451	0.0404		0.0375	0.0384	0.0433
	8	0.0451	0.0456	0.0436		0.0367	0.0486	0.037
	4	0.0373	0.0449	0.0389		0.0363	0.0373	0.0361
	2	0.3062	0.3557	0.2149		0.8884	0.9491	0.9057
	1	0.9798	1.022	0.9938		1.0116	1.0204	1.0221
	0.5	1.0194	1.0255	1.0182		1.0304	1.0298	1.0325
	0.25	1.1028	1.1077	1.0209		1.1128	1.1132	1.1125

## Sheet: Figure 1D
Figure 1D
% survival		ancestral				amp D6				cip D15
		rep 1	rep 2	rep 3		rep 1	rep 2	rep 3		rep 1	rep 2	rep 3
	amp	0.0352941	0.02	0.0666667		24.2857	5.55556	55.1724		2.71429	2.3	2.38462
	cip	0.0285714	0.016129	0.0193548		1.61111	4.125	0.888889		0.833333	0.266667	2.71429
	mmc	0.00473684	0.0083871	0.00548387		0.0171429	0.005	0.00666667		0.00142857	0.00538462	0.01
	gent	0.003125	0.00388889	0.00483871		0.01	0.00428571	0.00266667		0.00588235	0.00071429	0.00166667
	hal	0.944444	1.81818	1		0.0916667	0.0583333	0.0875		1.13333	0.625	0.0888889

## Sheet: Figure 2B
Figure 2B
% survival
	ancestral				amp D8				nhaA				nhaR
	rep 1	rep 2	rep 3		rep 1	rep 2	rep 3		rep 1	rep 2	rep 3		rep 1	rep 2	rep 3
	0.0722222	0.0935484	0.0666667		33.3333	9.47368	14		12.8571	15	7.27273		0.107692	0.0947368	0.128571

## Sheet: Figure 2C
Figure 2C
relative nhaA fitness
			rep 1	rep 2	rep 3
		amp	12.9706	13.3913	10.5
		untreated	0.0678976	0.0894661	0.0823084

## Sheet: Figure 2D
Figure 2D
log counts per million
			ancestral				amp D8
		Name	rep 1	rep 2	rep 3		rep 1	rep 2	rep 3
		aceE	10.5172	10.5569	10.4795		9.42731	8.89533	9.56545
		aceF	10.4003	10.311	10.1421		8.87419	8.75149	9.18271
		ycfP	7.65996	7.49323	7.61277		5.48511	5.56632	5.49226
		icd	11.0927	11.2164	11.2259		9.69217	9.62344	9.67779
		umuC	5.77381	5.33577	3.24487		7.78742	6.22231	7.49738
		yciO	6.19336	6.59584	6.63569		4.49833	4.98797	4.31153
		cysB	8.52667	8.56437	7.9254		7.1079	7.29881	7.06261
		ldhA	7.2403	7.20094	6.84034		6.01599	6.20608	6.29808
		lsrG	6.58721	6.17592	6.30577		0.91382	-1.68302	1.68675
		fumC	12.3257	12.4063	12.2744		7.78146	7.66565	8.08698
		fumA	11.5713	11.5478	11.5811		7.77612	8.15201	7.67777
		tyrS	8.44574	8.51128	8.40081		7.70855	8.0439	7.64816
		frr	9.23182	8.74667	9.08221		6.81525	6.91582	6.7306
		pykF	10.7977	10.8958	11.1152		5.50923	6.20306	5.47933
		pfkB	9.09553	9.09925	8.98223		4.57065	4.47504	4.83821
		gapA	12.2721	12.387	12.2725		7.45646	8.18182	7.55595
		yebG	6.64679	5.79076	6.19394		8.8365	8.01263	9.28795
		pykA	10.8545	10.9899	11.0402		6.52863	6.86352	6.57696
		ruvB	8.27864	8.29644	7.23338		8.9854	8.89242	9.22703
		ruvA	7.27101	7.11082	6.69598		8.4019	8.25842	8.68992
		yegP	7.63838	7.99483	7.5981		3.24396	3.30278	3.11593
		fbaB	10.8771	10.818	10.9544		4.88614	5.23425	4.81927
		dld	6.60141	6.65273	6.68412		4.94173	5.25893	5.15398
		dinB	6.27581	6.69993	6.59466		7.42316	7.14211	7.29565
		nuoN	8.23473	8.98599	8.42883		5.9735	6.22051	5.94804
		yafP	-0.702519	-3.96562	-3.96562		4.26691	4.44258	4.56333
		nuoL	8.80045	8.94103	9.31604		5.59321	5.73247	5.47748
		nuoI	6.37831	7.10162	6.66701		2.57758	2.77992	2.41737
		nuoH	7.73406	8.0614	8.48994		3.83939	3.84014	3.96715
		nuoG	10.0055	10.1177	10.6574		5.68403	5.97804	5.36148
		nuoF	9.22942	9.44577	9.70801		5.23589	5.76893	5.29873
		nuoB	9.37668	9.55986	9.65873		4.90677	5.02954	5.24081
		ppk	8.62613	8.96489	8.63953		6.01599	6.26064	6.01292
		csrA	9.54956	9.49084	9.23892		6.51739	6.72824	6.65747
		recX	3.69772	2.38094	-3.96562		6.90772	6.0719	6.5516
		recA	8.7907	8.97464	8.7728		10.0804	9.19649	9.94361
		eno	12.5723	12.6775	12.7808		7.81596	8.37456	8.02636
		fbaA	11.4641	11.4486	11.722		6.02417	6.31489	5.88851
		pgk	11.3878	11.4457	11.554		8.61274	8.86244	8.87389
		glcB	8.15085	7.61612	8.04589		6.78568	6.6424	6.74186
		mdh	10.4333	10.5356	10.774		7.30112	7.45624	7.05858
		crp	9.61483	9.48006	9.60771		9.0063	8.80723	8.9346
		pck	9.61731	9.64696	9.93919		7.6364	8.10741	7.67048
		lldD	9.00541	9.168	9.34681		4.96069	5.21516	4.87534
		gpmM	8.56549	8.48374	8.45482		7.3533	7.6707	7.34993
		recF	4.39113	3.28805	3.65901		6.25857	6.32883	6.12092
		atpD	8.52373	8.36063	8.65422		7.66517	8.07782	7.47406
		atpG	7.17285	7.38801	7.18252		5.77458	6.25714	5.44555
		atpE	6.60956	6.56558	6.69654		5.75919	5.74417	6.03139
		atpB	6.71847	7.19601	7.78072		6.3193	6.78437	6.12863
		recQ	4.63437	4.47188	4.26143		8.51327	8.25521	8.37131
		pfkA	10.6038	10.4513	10.705		9.15703	9.67795	9.10082
		tpiA	8.82374	8.73694	8.85051		6.00603	6.14434	6.04649
		ppc	8.95057	9.18084	9.00476		7.97096	8.02073	7.8332
		hupA	7.54559	7.1807	7.16434		4.80653	4.88301	4.79414
		aceB	12.0799	12.1467	12.3589		7.16838	7.40451	7.1421
		aceA	12.9457	13.135	13.3384		7.08216	7.3544	6.84625
		aceK	8.99257	9.28965	9.60764		4.66395	5.03908	4.73165
		pgi	9.87044	9.9209	10.1197		6.0147	6.09363	5.75158
		lexA	8.53856	8.6832	8.91232		10.1708	9.68647	10.0981
		aspA	13.2325	13.2108	13.1863		5.58159	5.84697	5.54019
		frdB	7.855	8.05575	8.17677		4.57417	4.81012	4.76399
		cyoD	7.09472	6.88029	7.18572		4.33493	4.89205	4.12015
		cyoC	7.33367	7.9	7.54539		5.46184	5.90769	5.03784
		cyoB	9.56021	9.90299	10.0131		8.45126	8.65638	8.26447
		cyoA	9.70798	9.64169	9.86273		8.51013	8.58927	8.23785
		cspE	11.6931	11.1697	11.302		7.04879	6.21512	7.18369
		gltA	12.0916	12.154	12.1765		11.0597	11.246	11.1765
		sdhC	8.09041	7.40591	7.90608		5.78069	5.63078	5.95272
		sdhD	6.65254	6.62181	6.24249		5.55391	5.61265	5.26038
		sdhA	9.5183	9.74459	9.81421		8.24787	8.79654	8.18451
		sdhB	8.12651	8.16364	8.58319		6.77629	7.34565	6.66156
		sucA	10.2046	10.508	10.6157		6.41275	7.03186	6.51224
		sucB	9.51257	9.01893	9.54642		5.84625	6.34704	6.07991
		sucC	9.10382	9.44525	9.80186		6.13484	6.40558	5.97789
		cydA	9.74202	10.045	9.92361		8.81959	8.76673	8.85247
		cydB	9.59452	9.67137	10.254		8.06031	8.41054	8.10287
		gpmA	10.9018	10.9931	10.9284		7.16039	7.99804	7.36507
		galE	8.20274	8.44322	8.2255		6.17367	6.51939	6.32156
		dinG	6.44612	6.46056	5.18562		7.35347	7.47216	7.5072
		sulA	6.96839	7.61551	7.70115		8.88321	7.56533	8.36567
		yccU	6.69567	6.31277	6.85451		2.85358	3.57028	3.26543
		cpxA	7.05943	7.55615	6.81829		10.042	9.63751	10.0831
		dgcZ	5.27793	5.81562	4.1344		7.37517	8.1108	7.45697
		elfA	-3.96562	-3.96562	-3.96562		3.07525	2.87422	2.83776
		elfG	-3.96562	3.4459	4.27052		4.6226	4.10677	4.68415
		fimF	2.57756	2.42655	3.96554		4.98471	5.40929	4.92794
		fimG	-3.96562	1.05083	3.7089		5.06868	4.65229	4.85832
		fimH	5.38202	3.88219	-3.96562		5.9695	5.76811	5.76458
		fimI	1.11495	2.38094	3.49288		4.44162	4.31389	4.38269
		pgaB	3.44276	3.2694	2.4959		4.04797	3.5815	4.24325
		pgaC	-3.96562	2.28515	-3.96562		3.78166	3.62916	3.75058
		pgaD	1.38752	-0.532373	-3.96562		2.35543	2.43684	2.11704
		yadC	1.75144	-3.96562	-3.96562		5.03073	4.77633	4.65488
		yadK	-3.96562	-3.96562	-3.96562		2.97223	2.23364	2.57847
		yadL	2.22284	-3.96562	-3.96562		3.50733	3.35605	3.47719
		yadM	-3.96562	-3.96562	-3.96562		2.9471	2.25249	2.50017
		ycbU	2.6937	-3.96562	2.48552		2.91413	2.65797	3.01204
		ycbV	3.32523	3.57303	2.67088		3.9964	3.82133	3.77497
		ydeQ	-3.96562	-3.96562	-3.96562		7.7946	6.61262	8.0262
		ydeR	-3.96562	2.16919	-3.96562		7.01204	5.83764	7.01828
		ydeS	2.4903	-3.96562	3.3629		8.04591	6.62984	8.15258
		yeaJ	3.5698	5.42415	4.65071		6.74016	6.69675	6.54895
		yeeJ	6.52664	6.51303	5.95266		7.61945	7.56274	7.54425
		yehA	-3.96562	-3.96562	-3.96562		3.24101	3.07818	3.1721
		yfcP	2.76978	-3.96562	-3.96562		3.11125	2.99107	3.11593
		yfcQ	2.52835	3.17233	-3.96562		2.92152	2.58549	3.07723
		yfcR	3.01277	3.33665	-3.96562		3.86454	4.26367	3.42421
		yfiN	5.37681	4.00754	4.29448		7.87069	7.8134	7.72782
		yliF	-3.13224	5.09395	-3.96562		5.18151	4.63803	4.76247
		yneF	4.34569	5.38569	3.20749		6.44132	6.66369	6.76905
		yraH	-3.96562	-3.96562	-3.96562		3.22616	2.80568	2.98615
		yraK	3.19726	4.54349	3.10957		4.62146	4.15766	4.59278

## Sheet: Figure 2E
Figure 2E
[ATP] (uM/OD)
	ancestral				nhaA				amp D8
	rep 1	rep 2	rep 3		rep 1	rep 2	rep 3		rep 1	rep 2	rep 3
	0.382545	0.500317	0.38612		0.0504595	0.0992364	0.108037		0.0740597	0.074841	0.122367

## Sheet: Figure 3B
Figure 3B
% survival
		amp treatment							cip treatment
		rep 1	rep 2	rep 3					rep 1	rep 2	rep 3
	ancestral	0.0352941	0.02	0.0666667				ancestral	0.0193548	0.00333333	0.0129032
	amp/mmc D30	0.0476191	0.0458333	0.0129412				amp/cip D8	7.5	47.619	35
	amp/gent D30	0.0112903	0.0148148	0.0172414
	amp/hal D30	0.0210526	0.0461539	0.0107143
	amp/cip D8	10	44.8276	26.9231

## Sheet: Figure 3C
Figure 3C
OD600		ancestral				amp/mmc D30				amp/gent D30				amp/cip D8				amp/hal D30
	[amp] (ug/mL)	rep 1	rep 2	rep 3		rep 1	rep 2	rep 3		rep 1	rep 2	rep 3		rep 1	rep 2	rep 3		rep 1	rep 2	rep 3
	64	0.0395	0.0388	0.0394		0.0393	0.045	0.0408		0.0426	0.0442	0.0438		0.0398	0.0411	0.0398		0.0415	0.0439	0.0497
	32	0.0371	0.0377	0.0372		0.0372	0.0415	0.04		0.0401	0.0414	0.0428		0.0418	0.0384	0.0388		0.0404	0.0408	0.0403
	16	0.0368	0.0422	0.0382		0.0369	0.0386	0.0371		0.0394	0.0412	0.0395		0.0406	0.0438	0.0398		0.041	0.0415	0.0416
	8	0.0373	0.0366	0.0364		0.037	0.0383	0.0368		0.0385	0.04	0.0383		0.0394	0.0372	0.0386		0.0396	0.0415	0.0396
	4	0.2632	0.2809	0.2083		0.0397	0.0393	0.0364		0.2594	0.3218	0.0961		0.1039	0.0935	0.0851		0.2882	0.4887	0.5846
	2	0.84	0.8723	0.8485		0.7867	0.7254	0.7157		1.1561	0.6303	1.1563		0.735	0.6918	0.6894		0.5194	0.5088	0.7856
	1	1.2029	1.1974	1.2146		1.098	1.0417	0.9961		1.169	1.2035	1.1525		1.1232	1.0955	1.105		1.1889	1.1847	1.1886
	0.5	1.2354	1.2311	1.3128		1.1177	1.1223	1.1069		1.1216	1.1348	1.1607		1.1726	1.1514	1.1386		1.2008	1.1873	1.1879
		ancestral				evolved
	[cip] (ng/mL)	rep 1	rep 2	rep 3		rep 1	rep 2	rep 3
	480	0.0404	0.0411	0.0488		0.0415	0.0388	0.0402
	240	0.0381	0.0398	0.0415		0.0382	0.0371	0.0387
	120	0.038	0.0401	0.0401		0.038	0.0433	0.0379
	60	0.0448	0.0448	0.0425		0.0376	0.0365	0.0377
	30	0.0382	0.0399	0.0398		0.0375	0.0381	0.038
	15	1.0319	0.6074	0.3829		1.0563	0.9928	1.0156
	7.5	1.1632	1.1468	1.119		1.1755	1.1475	1.1264
	3.75	1.2304	1.2241	1.2167		1.1967	1.1738	1.1648
		ancestral				amp/mmc D30
	[mmc] (ug/mL)	rep 1	rep 2	rep 3		rep 1	rep 2	rep 3
	16	0.0489	0.0455	0.044		0.0434	0.0435	0.0445
	8	0.046	0.0477	0.0423		0.0424	0.04	0.0407
	4	0.043	0.0463	0.043		0.0414	0.0425	0.0408
	2	0.0749	0.0415	0.0577		0.0433	0.0398	0.0411
	1	0.1447	0.1776	0.2115		0.1999	0.1751	0.2675
	0.5	0.2738	0.2635	0.2497		0.2554	0.2374	0.2361
	0.25	1.0357	1.0298	1.0277		1.0615	1.0506	0.9771
	0.125	1.0904	1.0894	1.0915		1.1057	1.1152	1.1096
		ancestral				amp/gent D30
	[gent] (ug/mL)	rep 1	rep 2	rep 3		rep 1	rep 2	rep 3
	64	0.0474	0.0397	0.047		0.0409	0.0413	0.0418
	32	0.0396	0.0459	0.0395		0.0411	0.0441	0.0398
	16	0.0375	0.0407	0.0381		0.0409	0.0439	0.04
	8	0.0379	0.0388	0.036		0.0504	0.0426	0.0401
	4	0.0379	0.2719	0.0571		0.0757	0.0386	0.0389
	2	0.2709	0.4335	0.3531		1.0191	0.3557	0.1615
	1	1.0787	1.0058	1.037		0.9676	0.9534	0.9676
	0.5	1.2273	1.0869	1.2108		1.1658	1.1623	1.1593
		ancestral				amp/hal D30
	[hal] (ug/mL)	rep 1	rep 2	rep 3		rep 1	rep 2	rep 3
	32	0.0399	0.0416	0.0407		0.0443	0.0438	0.0502
	16	0.0394	0.0451	0.0404		0.0425	0.0789	0.0616
	8	0.0451	0.0456	0.0436		0.0433	0.047	0.0455
	4	0.0373	0.0449	0.0389		0.0409	0.0472	0.0391
	2	0.3062	0.3557	0.2149		0.1335	0.8698	0.1923
	1	0.9798	1.022	0.9938		1.0208	1.0223	1.0004
	0.5	1.0194	1.0255	1.0182		1.0655	1.0919	1.0286
	0.25	1.1028	1.1077	1.0209		1.1927	1.2042	1.1838

## Sheet: Figure 3D
Figure 3D
predicted # of mutant tolerant cells after growth phase
		Day	amp	4 amp/1 mmc	3 amp/1 mmc	2 amp/1 mmc	1 amp/1 mmc	mmc
		1	4	17	13	4	6	10
		2	14	3	7	1	4	34
		3	20	11	20	0	5	11
		4	2	27	5	18	7	8
		5	15	9	12	30	4	63
		6	15	62	10	20	14	16
		7	6	12	12	7	13	9
		8	10	16	7	10	30	5
		9	10	4	10	212	86	22
		10	20	27	31	3	12	4
		11	5	12	31	63	24	5
		12	11	48	18	824	16	11
		13	279691	4	32	3	4	6
		14	174925579	2	16	7	15	16
		15	67619987	19	26	412	144	15
		16	64882820	14	3	2	45	9
		17	64872570	41	44	9	6	5
		18	64872570	14	14	16	20	13
		19	64872570	155795	104	20	16	24
		20	64872570	35818717	1	5	13	35
		21	64872570	118727311	10	3	14	29
		22	64872570	89633014	109	3	9	14
		23	64872570	66922923	424282	10	16	25
		24	64872570	66876445	146261327	69	21	4
		25	64872570	66876445	249161781	20	22	11
		26	64872570	66876445	72838173	7	16	10
		27	64872570	66876445	71408621	35	8	27
		28	64872570	66876445	71408621	76	6	24
		29	64872570	66876445	71408621	215092	25	6
		30	64872570	66876445	71408621	152407415	32	9

[truncated: 46 more sheets: Figure 3E, Figure 3F, Figure 3G, Figure S1A, Figure S1B, Figure S1C, Figure S2A, Figure S2B, Figure S2C, Figure S2D, Figure S3A, Figure S3B, Figure S3C, Figure S3D, Figure S4A, Figure S4B, Figure S4C, Figure S4D, Figure S4E, Figure S4F …]
